# Supplementary material for: Salivary Cystatin-L2-like of Varroa destructor Causes Lower Metabolism Activity and Abnormal Development in Apis mellifera Pupae
Source: Animals (Basel). 2023 Nov 27;13(23):3660. doi: 10.3390/ani13233660 (PMC10705198; doi:10.3390/ani13233660)
Supplement: Supplementary file 1 [file animals-13-03660-s001.zip]

Archive with 6 entries (6 files):
- File S1 The optimized DNA sequence and amino acid sequence of Cystatin.pdf
- File S2 Original Images for Blots and Gels.pdf
- Table S1-Primers used for validation of the gene expression in qRT-PCR.xlsx
- Table S2 List of the different expressed genes from the pupae bees between the Cys200 group and the PBS group.xlsx
- Table S3 GO enrichment of the different expressed genes from the pupae bees between the Cys200 group and the PBS group.xlsx
- Table S4 KEGG enrichment of the different expressed genes from the pupae bees between the Cys200 group and the PBS group.xlsx
