# Supplementary material for: Salivary Cystatin-L2-like of Varroa destructor Causes Lower Metabolism Activity and Abnormal Development in Apis mellifera Pupae
Source: Animals (Basel). 2023 Nov 27;13(23):3660. doi: 10.3390/ani13233660 (PMC10705198; doi:10.3390/ani13233660)
Supplement: Supplementary file 1 [file animals-13-03660-s001.zip › Table S1-Primers used for validation of the gene expression in qRT-PCR.xlsx]

## Sheet: Primers
	Primers name	Gene description	Sequences(5'-3')	Gene ID
	cystatin	Varroa destructor salivary cystatin-L2-like	F: GGAGAATTCCGGCAACTGGA	111252001
			R:GGCTCGTTTCTCGGCTTTTG
	Varroa actin	Varroa destructor actin-like (LOC111248310), misc_RNA	F:AAGTCGTACGAGCTTCCCGAC	111248310
			R:ACAGGGAGGCAAGGATGGAAC
	LOC552671	cytochrome b-c1 complex subunit 2, mitochondrial	F: AGTTTTGCAGTTGTTCGTCGG	552671
			R: TCATTTCGTGATCCAGCTCTGA
	LOC727599	NADH dehydrogenase [ubiquinone] iron-sulfur protein 4, mitochondrial	F: TGGGATGGACTTCAACTGGA	727599
			R: ACCATAGCTACGAGGCTTAGGA
	LOC724724	ATP-dependent 6-phosphofructokinase	F: CGTGCTCCACCAAAAGAGGA	724724
			R: CGGATTCGATCACAGATCTCC
	LOC550667	succinate dehydrogenase [ubiquinone] flavoprotein subunit, mitochondrial	F: CATCAGGGAGCTTCCACCAG	550667
			R: ACAGGTAATCCCAATTTATTCAACG
	LOC725325	glucose-6-phosphate 1-dehydrogenase	F: AGAAGCCAGCGTCTTGTCAT	725325
			R: TCGTTCGTTTAAAGCTTTTCCA
	LOC412815	fatty acid synthase	F: AGCGGTTTTTCAGGACGTTA	412815
			R: TGTGGGTCCATTACGTGAGC
	LOC410241	ras-related protein Rab-10	F: TTGGTGATTCCGGAGTTGGC	410241
			R: ATGCTCTCTTGCGCCTCTC
	LOC552328	glycogen [starch] synthase	F: ATTGCGTGGTCATGCTGTCA	552328
			R: TGGGGGCAAACCATTCCTTT
	LOC552286	acetyl-CoA carboxylase	F: TTGGCGCGAAAAAGATCGAG	552286
			R: CTGCGACATACTGGGCGTTA
	LOC724389	calcium/calmodulin-dependent 3',5'-cyclic nucleotide phosphodiesterase 1C	F: GACAAAGCAAAGACCCGGTG	724389
			R: CGGAGATGCAACGATCACA
	LOC552209	neo-calmodulin	F: AGGATCAAGTGGCGGAGTTC	552209
			R: CGTTCCCATCCTGATCCACC
	LOC413190	calcium-dependent protein kinase 4	F: CGAGAAGAAGAGGTACCCGC	413190
			R: TTGGTTCGATTTCGCCCACT
	Sod2	superoxide dismutase 2, mitochondrial	F: GGTAAACCAGACGCTGCACT	410082
			R: TATCCAAGCCAACCCCAACC
	LOC727091	forkhead box protein O	F: CAGTGCTCCAGATGAACGGT	727091
			R: GGTACCCTCGTTCTGCACTC
	LOC725017	UDP-glucuronosyltransferase 2B15	F: GCACGACCAGAACTACCGAA	725017
			R: CGAATGTTTTTAGATCCTGTGGCA
	GstD1	glutathione S-transferase D1	F: CCGTCTGTGGGAAAGTCGAG	409490
			R: ATCGAGAAACGATAGCGCCG
