# Supplementary material for: Salivary Cystatin-L2-like of Varroa destructor Causes Lower Metabolism Activity and Abnormal Development in Apis mellifera Pupae
Source: Animals (Basel). 2023 Nov 27;13(23):3660. doi: 10.3390/ani13233660 (PMC10705198; doi:10.3390/ani13233660)
Supplement: Supplementary file 1 [file animals-13-03660-s001.zip › Table S2 List of the different expressed genes from the pupae bees between the Cys200 group and the PBS group.xlsx]

## Sheet: List of DEG
Gene id	MeanTPM (A)	MeanTPM (B)	log2FoldChange	pValue	qValue	result	GeneName	GeneDescription	GO	KEGG	KOG
gene6090	0.854026	1620.42	-10.8898	0	0	down	LOC725019	product=loricrin-like	-	-	-
gene13429	17.7414	12373.4	-9.44591	1.33912e-256	5.65021e-253	down	LOC727546	product=uncharacterized LOC727546	-	-	-
gene3969	2.13713	313.922	-7.19859	4.43108e-232	1.12177e-228	down	LOC410038	product=collagen alpha-1(I) chain-like	GO:0000302,GO:0001101,GO:0001501,GO:0001502,GO:0001503,GO:0001568,GO:0001649,GO:0001654,GO:0001775,GO:0001894,GO:0001944,GO:0001957,GO:0001958,GO:0002020,GO:0002062,GO:0002376,GO:0002682,GO:0002683,GO:0003007,GO:0003008,GO:0003416,GO:0003417,GO:0003674,GO:0005102,GO:0005178,GO:0005198,GO:0005201,GO:0005488,GO:0005515,GO:0005575,GO:0005576,GO:0005581,GO:0005583,GO:0005584,GO:0005585,GO:0005586,GO:…	K19719-ko04151 PI3K-Akt signaling pathway;ko04512 ECM-receptor interaction;ko04510 Focal adhesion;ko04974 Protein digestion and absorption	-
gene12601	9.27241	5323.17	-9.16512	4.42213e-185	6.21948e-182	down	CPR3	product=cuticular protein 3 description=cuticular protein 3	GO:0001654,GO:0003008,GO:0003674,GO:0005198,GO:0005212,GO:0005488,GO:0005509,GO:0005575,GO:0005576,GO:0007275,GO:0007423,GO:0007600,GO:0007601,GO:0008150,GO:0031012,GO:0032501,GO:0032502,GO:0043167,GO:0043169,GO:0044421,GO:0046872,GO:0048058,GO:0048513,GO:0048731,GO:0048749,GO:0048856,GO:0050877,GO:0050953	-	-
gene3356	13.6772	12945.4	-9.88645	6.74574e-179	8.53875e-176	down	apd-3	product=apidermin 3 description=apidermin 3	-	-	-
gene4980	1.67564	1749.85	-10.0283	1.06209e-178	1.22217e-175	down	LOC724825	product=glycine-rich RNA-binding protein 7	-	-	-
gene11288	1.16806	4119.41	-11.7841	2.29861e-178	2.42465e-175	down	LOC727164	product=eukaryotic translation initiation factor 3 subunit F-like	-	-	-
gene7773	23.9275	13197	-9.10732	5.13449e-176	4.99941e-173	down	LOC100576161	product=uncharacterized LOC100576161	-	-	-
gene7743	0.258784	28371.4	-16.7423	7.94889e-167	7.18693e-164	down	LOC409002	product=cuticular protein description=cuticular protein	-	-	-
gene3313	0.72188	876.598	-10.2459	4.03178e-162	3.18964e-159	down	LOC726072	product=putative defense protein 3	-	-	-
gene169	1.70356	5192.52	-11.5737	2.56991e-147	1.80722e-144	down	LOC100576540	product=vacuolar protein sorting-associated protein 27-like	-	-	-
gene11272	0.677428	3220.65	-12.215	6.64797e-146	4.42895e-143	down	LOC727218	product=eukaryotic translation initiation factor 3 subunit F	-	-	-
gene3352	57.7737	8643.53	-7.22507	6.89475e-145	4.36369e-142	down	LOC727145	product=apidermin-like description=apidermin-like	-	-	-
gene7900	7.32489	174.766	-4.57647	4.98544e-135	2.86844e-132	down	LOC100576504	product=uncharacterized LOC100576504%2C transcript variant X2	-	-	-
gene5982	0.713574	167.843	-7.87784	2.83371e-134	1.55953e-131	down	LOC100577132	product=uncharacterized LOC100577132	-	-	-
gene7864	0.477223	30.3797	-5.9923	8.19937e-133	4.32449e-130	down	LOC102654795	product=uncharacterized LOC102654795%2C transcript variant X2	-	-	-
gene7738	1.98049	8914.12	-12.136	2.95203e-130	1.49467e-127	down	LOC724521	product=uncharacterized LOC724521	-	-	-
gene11273	0.084845	212.137	-11.2879	4.89362e-130	2.38244e-127	down	LOC410559	product=tubulin beta chain-like	GO:0003674,GO:0005198,GO:0005200,GO:0005575,GO:0005622,GO:0005623,GO:0005856,GO:0005874,GO:0006996,GO:0007010,GO:0007017,GO:0007275,GO:0007431,GO:0007435,GO:0008150,GO:0009653,GO:0009887,GO:0009987,GO:0015630,GO:0016043,GO:0022612,GO:0032501,GO:0032502,GO:0035272,GO:0043226,GO:0043228,GO:0043229,GO:0043232,GO:0044422,GO:0044424,GO:0044430,GO:0044446,GO:0044464,GO:0048513,GO:0048731,GO:0048732,GO:…	K07375-ko04145 Phagosome;ko04540 Gap junction;ko05130 Pathogenic Escherichia coli infection	KOG1375-Beta tubulin[Z]
gene12602	6.07555	1420.35	-7.86901	3.51238e-123	1.43419e-120	down	CPR2	product=cuticular protein 2 description=cuticular protein 2	-	-	-
gene12465	0.321895	359.163	-10.1238	4.70834e-118	1.7028e-115	down	LOC409176	product=pro-resilin	GO:0003674,GO:0005198,GO:0005201,GO:0005214,GO:0005488,GO:0005575,GO:0005576,GO:0007275,GO:0008010,GO:0008061,GO:0008144,GO:0008150,GO:0030023,GO:0031012,GO:0032501,GO:0032502,GO:0032991,GO:0032992,GO:0040003,GO:0042302,GO:0042335,GO:0044421,GO:0048856,GO:0097367,GO:0097493	-	-
gene12603	0.348249	2252	-12.6588	2.39068e-116	8.17872e-114	down	CPR1	product=cuticular protein 1 description=cuticular protein 1	-	-	-
gene7112	2.50114	213.73	-6.41706	1.05014e-115	3.49807e-113	down	LOC726725	product=pro-resilin%2C transcript variant X1	-	-	-
gene1992	0.326916	119.812	-8.51764	2.34614e-112	7.42435e-110	down	LOC100578730	product=uncharacterized LOC100578730%2C transcript variant X2	-	-	-
gene12092	4.23587	1134.03	-8.06459	7.93491e-112	2.44976e-109	down	CPR5	product=cuticular protein 5 description=cuticular protein 5	-	-	-
gene3354	2.95369	144.173	-5.60913	2.45874e-109	7.07335e-107	down	LOC727131	product=spidroin-2-like	-	-	-
gene12792	0.511644	62.0205	-6.92146	5.5151e-106	1.48532e-103	down	LOC412222	product=uncharacterized LOC412222	GO:0005575,GO:0005576,GO:0005615,GO:0007155,GO:0008150,GO:0009987,GO:0016043,GO:0022610,GO:0030198,GO:0043062,GO:0044421,GO:0071840	-	KOG1437-Fasciclin and related adhesion glycoproteins[MW]
gene7029	7.55128	510.209	-6.07823	1.26279e-104	3.33009e-102	down	LOC411273	product=uncharacterized protein DDB_G0287625-like	-	-	-
gene11275	3.54708	888.014	-7.96781	3.14502e-104	8.12443e-102	down	LOC408494	product=uncharacterized LOC408494%2C transcript variant X3	-	-	KOG3627-Trypsin[E]
gene3631	0.598128	89.8622	-7.23112	2.21587e-103	5.6097e-101	down	LOC100577562	product=probable LIM domain-containing serine/threonine-protein kinase DDB_G0286997%2C transcript variant X2	-	-	-
gene2327	15.0025	660.188	-5.4596	3.40574e-101	8.4529e-99	down	LOC552320	product=uncharacterized LOC552320%2C transcript variant X3	-	-	-
gene4457	10.7375	632.086	-5.87939	5.6607e-101	1.37794e-98	down	LOC107964006	product=uncharacterized LOC107964006	-	-	-
gene11525	0.451073	171.154	-8.56772	3.60886e-100	8.61906e-98	down	CPR16	product=cuticular protein 16 description=cuticular protein 16	-	-	-
gene7562	1.41226	559.784	-8.63072	1.37566e-99	3.22465e-97	down	LOC100576902	product=uncharacterized LOC100576902	-	-	-
gene7561	0.839083	352.711	-8.71546	1.05549e-98	2.38579e-96	down	LOC727010	product=circadian clock-controlled protein-like	-	-	-
gene526	0.219204	61.8794	-8.14104	8.59432e-98	1.90854e-95	down	LOC552457	product=glucose dehydrogenase [FAD%2C quinone]	GO:0002165,GO:0003674,GO:0003824,GO:0006629,GO:0007275,GO:0008150,GO:0008152,GO:0008202,GO:0009791,GO:0009987,GO:0010817,GO:0016491,GO:0032501,GO:0032502,GO:0034754,GO:0042180,GO:0042445,GO:0044237,GO:0044238,GO:0044281,GO:0045455,GO:0048856,GO:0055114,GO:0065007,GO:0065008,GO:0071704,GO:1901360	K00108-ko00260 Glycine, serine and threonine metabolism	KOG1238-Glucose dehydrogenase/choline dehydrogenase/mandelonitrile lyase (GMC oxidoreductase family)[R]
gene6825	0.429443	753.468	-10.7769	1.54843e-93	3.37932e-91	down	LOC102654212	product=uncharacterized LOC102654212	-	-	-
gene10220	0.34373	35.6394	-6.69605	8.40038e-93	1.74315e-90	down	LOC102654867	product=collagen alpha-5(IV) chain-like	GO:0003674,GO:0005198,GO:0005201,GO:0005575,GO:0005576,GO:0007275,GO:0007591,GO:0007593,GO:0008150,GO:0021700,GO:0022404,GO:0031012,GO:0032501,GO:0032502,GO:0042303,GO:0042335,GO:0043473,GO:0044421,GO:0048066,GO:0048067,GO:0048085,GO:0048856	-	-
gene6577	0.854197	698.614	-9.67571	7.30835e-91	1.4684e-88	down	LOC102654371	product=pro-resilin-like	-	-	-
gene12585	2.08864	630.459	-8.23769	4.08216e-87	7.71224e-85	down	LOC726995	product=endocuticle structural glycoprotein ABD-4%2C transcript variant X1	GO:0003674,GO:0005198,GO:0005214,GO:0005575,GO:0005576,GO:0007275,GO:0008010,GO:0008150,GO:0031012,GO:0032501,GO:0032502,GO:0040003,GO:0042302,GO:0042335,GO:0044421,GO:0048856	-	-
gene7199	0.478924	128.634	-8.06926	2.14574e-85	3.93634e-83	down	LOC100576916	product=cuticle protein 18.7-like	GO:0003674,GO:0005198,GO:0005214,GO:0005575,GO:0005576,GO:0007275,GO:0008010,GO:0008150,GO:0031012,GO:0032501,GO:0032502,GO:0040003,GO:0042302,GO:0042335,GO:0044421,GO:0048856	-	-
gene11831	9.85025	309.333	-4.97286	1.61245e-84	2.91576e-82	down	LOC100577783	product=protein Skeletor%2C isoforms B/C%2C transcript variant X1	-	-	KOG4731-Protein predicted to be involved in spindle matrix formation, contains DM13, DoH, and DOMON domains[D]
gene10160	2.54039	68.2735	-4.7482	2.56564e-84	4.57407e-82	down	LOC408394	product=collagen alpha-1(I) chain-like	GO:0001501,GO:0001502,GO:0001503,GO:0001568,GO:0001654,GO:0001704,GO:0001706,GO:0001894,GO:0001944,GO:0002009,GO:0002011,GO:0002062,GO:0002063,GO:0003007,GO:0003008,GO:0003205,GO:0003206,GO:0003208,GO:0003229,GO:0003231,GO:0003674,GO:0005102,GO:0005178,GO:0005198,GO:0005201,GO:0005488,GO:0005515,GO:0005539,GO:0005575,GO:0005576,GO:0005581,GO:0005583,GO:0005588,GO:0005592,GO:0005604,GO:0005622,GO:…	K19721-ko04974 Protein digestion and absorption	-
gene7861	10.4887	280.974	-4.74353	3.52208e-84	6.19201e-82	down	LOC100578770	product=uncharacterized LOC100578770	GO:0003008,GO:0007600,GO:0007605,GO:0008150,GO:0032501,GO:0050877,GO:0050954	-	-
gene2588	0.752419	58.7053	-6.28581	7.3066e-84	1.26694e-81	down	LOC410976	product=nose resistant to fluoxetine protein 6	-	-	KOG3700-Predicted acyltransferase[R]
gene2325	4.48606	112.166	-4.64404	2.14407e-83	3.61861e-81	down	LOC724776	product=uncharacterized LOC724776%2C transcript variant X2	-	-	-
gene4984	83.6957	1827.41	-4.4485	3.11667e-82	5.12349e-80	down	LOC413204	product=tropomyosin-2-like%2C transcript variant X1	GO:0003008,GO:0003012,GO:0003674,GO:0003779,GO:0005198,GO:0005488,GO:0005515,GO:0005575,GO:0005622,GO:0005623,GO:0005737,GO:0005856,GO:0005862,GO:0005865,GO:0005884,GO:0006936,GO:0006996,GO:0007010,GO:0007015,GO:0007275,GO:0007507,GO:0008092,GO:0008150,GO:0008307,GO:0009987,GO:0010638,GO:0010720,GO:0015629,GO:0016043,GO:0022603,GO:0030016,GO:0030017,GO:0030029,GO:0030036,GO:0032501,GO:0032502,GO:…	-	KOG1003-Actin filament-coating protein tropomyosin[Z]
gene9676	9.72395	128.405	-3.72301	5.80298e-82	9.4172e-80	down	LOC409759	product=serine-rich adhesin for platelets-like%2C transcript variant X2	-	K01183-ko00520 Amino sugar and nucleotide sugar metabolism	KOG2806-Chitinase[G]
gene7771	17.054	350.965	-4.36315	3.05986e-81	4.84146e-79	down	LOC725710	product=D-beta-hydroxybutyrate dehydrogenase%2C mitochondrial	GO:0002118,GO:0002121,GO:0007275,GO:0007399,GO:0007417,GO:0007420,GO:0007610,GO:0007635,GO:0008150,GO:0016319,GO:0032501,GO:0032502,GO:0042048,GO:0042221,GO:0048513,GO:0048731,GO:0048856,GO:0050896,GO:0051704,GO:0051705,GO:0060322	-	KOG1610-Corticosteroid 11-beta-dehydrogenase and related short chain-type dehydrogenases[QR]
gene8233	0.975796	338.792	-8.43961	3.38187e-81	5.28491e-79	down	LOC100576193	product=keratinocyte proline-rich protein-like%2C transcript variant X1	-	-	-
gene1392	1.05555	192.419	-7.51012	3.22075e-80	4.85336e-78	down	LOC725239	product=serine/arginine repetitive matrix protein 1-like%2C transcript variant X2	-	-	-
gene12581	4.87602	464.163	-6.57278	3.39526e-79	4.93991e-77	down	LOC727392	product=endocuticle structural glycoprotein SgAbd-2%2C transcript variant X2	-	-	-
gene3639	0.809765	199.993	-7.94823	4.07245e-79	5.85785e-77	down	LOC100578672	product=uncharacterized LOC100578672	-	-	-
gene10552	1.39343	1179.54	-9.72536	4.86177e-79	6.91463e-77	down	LOC409962	product=glycine-rich cell wall structural protein 2	-	-	-
gene7203	0.20708	270.696	-10.3523	1.65571e-73	2.22957e-71	down	LOC725838	product=uncharacterized LOC725838	-	-	-
gene9937	11.1755	150.164	-3.74813	8.77314e-73	1.14485e-70	down	LOC410368	product=cadherin-23	GO:0000003,GO:0002064,GO:0002065,GO:0002066,GO:0003006,GO:0003674,GO:0005488,GO:0005509,GO:0005515,GO:0005575,GO:0005623,GO:0005886,GO:0005887,GO:0005902,GO:0007155,GO:0007156,GO:0007276,GO:0007281,GO:0007292,GO:0007304,GO:0007306,GO:0008150,GO:0009653,GO:0009888,GO:0009987,GO:0010927,GO:0016020,GO:0016021,GO:0016043,GO:0016324,GO:0016339,GO:0019953,GO:0022412,GO:0022414,GO:0022607,GO:0022610,GO:…	-	KOG4289-Cadherin EGF LAG seven-pass G-type receptor[T]
gene7500	0.200213	67.1403	-8.3895	2.26222e-72	2.92196e-70	down	LOC102656198	product=serine/arginine repetitive matrix protein 1-like%2C transcript variant X2	-	-	-
gene9750	3.75573	65575.2	-14.0918	9.72299e-72	1.24317e-69	down	LOC107965367	product=uncharacterized LOC107965367	-	-	-
gene12832	297.044	4659.63	-3.97147	6.56924e-71	8.31535e-69	down	LOC102654146	product=antifreeze protein Maxi-like%2C transcript variant X1	GO:0008150,GO:0032502	-	-
gene3752	0.0641493	10.0795	-7.29577	2.27799e-70	2.82694e-68	down	LOC411023	product=cadherin-23	GO:0000902,GO:0000904,GO:0001894,GO:0001895,GO:0001917,GO:0002064,GO:0002065,GO:0002066,GO:0002093,GO:0003008,GO:0003674,GO:0005488,GO:0005509,GO:0005515,GO:0005575,GO:0005622,GO:0005623,GO:0005813,GO:0005815,GO:0005856,GO:0005886,GO:0005887,GO:0005929,GO:0006810,GO:0006811,GO:0006812,GO:0006816,GO:0006873,GO:0006874,GO:0006875,GO:0007155,GO:0007275,GO:0007399,GO:0007423,GO:0007424,GO:0007600,GO:…	-	KOG1219-Uncharacterized conserved protein, contains laminin, cadherin and EGF domains[T]
gene11306	1.94076	48.1423	-4.63261	5.95517e-69	7.24812e-67	down	LOC410555	product=insulin-like growth factor-binding protein complex acid labile subunit	GO:0000902,GO:0000904,GO:0006928,GO:0006935,GO:0007275,GO:0007399,GO:0007409,GO:0007411,GO:0007424,GO:0008045,GO:0008150,GO:0009605,GO:0009653,GO:0009987,GO:0016043,GO:0022008,GO:0030030,GO:0030154,GO:0030182,GO:0031175,GO:0032501,GO:0032502,GO:0032989,GO:0032990,GO:0035150,GO:0035151,GO:0035152,GO:0035159,GO:0040011,GO:0042221,GO:0042330,GO:0048468,GO:0048666,GO:0048667,GO:0048699,GO:0048731,GO:…	-	KOG4194-Membrane glycoprotein LIG-1[T]
gene10341	1.84697	68.5138	-5.21317	3.73236e-68	4.49945e-66	down	LOC408405	product=uncharacterized LOC408405%2C transcript variant X2	GO:0007275,GO:0007423,GO:0008150,GO:0008407,GO:0009653,GO:0009887,GO:0022416,GO:0032501,GO:0032502,GO:0048513,GO:0048731,GO:0048856	-	-
gene3298	1.8294	60.1119	-5.03821	5.51149e-68	6.58155e-66	down	LOC412013	product=chorion peroxidase%2C transcript variant X1	GO:0003674,GO:0003824,GO:0004601,GO:0008150,GO:0008152,GO:0009636,GO:0009987,GO:0016209,GO:0016491,GO:0016684,GO:0042221,GO:0050896,GO:0051716,GO:0055114,GO:0070887,GO:0097237,GO:0098754,GO:0098869,GO:1990748	-	KOG2408-Peroxidase/oxygenase[R]
gene5861	3.05833	58.9382	-4.26839	2.88578e-67	3.41385e-65	down	LOC552005	product=uncharacterized LOC552005%2C transcript variant X2	-	-	-
gene7174	0.110018	24.8765	-7.82089	1.29173e-66	1.48643e-64	down	LOC100577889	product=uncharacterized LOC100577889%2C transcript variant X1	-	-	-
gene7301	14.557	861.89	-5.88772	1.61396e-66	1.84049e-64	down	LOC724398	product=tweedle motif cuticular protein 2	GO:0003674,GO:0005198,GO:0005214,GO:0005575,GO:0005576,GO:0007275,GO:0008150,GO:0031012,GO:0032501,GO:0032502,GO:0040003,GO:0042302,GO:0042335,GO:0044421,GO:0048856	-	-
gene1460	9.37556	173.049	-4.20613	2.63075e-66	2.97321e-64	down	LOC725283	product=uncharacterized LOC725283	-	-	-
gene12850	174.172	3401.08	-4.28741	3.98001e-65	4.38078e-63	down	LOC552154	product=uncharacterized LOC552154	GO:0003674,GO:0005488,GO:0030246	-	-
gene12134	3.39899	181.7	-5.7403	1.9166e-64	2.09141e-62	down	LOC726864	product=uncharacterized LOC726864%2C transcript variant X2	GO:0005575,GO:0005622,GO:0005623,GO:0005737,GO:0007275,GO:0008150,GO:0031410,GO:0031982,GO:0032501,GO:0032502,GO:0042335,GO:0043226,GO:0043227,GO:0043229,GO:0044424,GO:0044444,GO:0044464,GO:0048856,GO:0097708	-	-
gene6581	6.25313	373.438	-5.90014	9.25148e-62	9.67812e-60	down	CTL5	product=C-type lectin 5 description=C-type lectin 5	GO:0003674,GO:0005488,GO:0030246	-	-
gene5594	2.27305	57.1328	-4.65162	6.36033e-61	6.5991e-59	down	LOC412279	product=uncharacterized LOC412279	GO:0001666,GO:0001932,GO:0001934,GO:0002376,GO:0003674,GO:0005102,GO:0005488,GO:0005515,GO:0005575,GO:0005576,GO:0005615,GO:0006928,GO:0006950,GO:0007154,GO:0007165,GO:0007166,GO:0007167,GO:0007169,GO:0007171,GO:0008047,GO:0008150,GO:0009628,GO:0009893,GO:0009966,GO:0009967,GO:0009987,GO:0010469,GO:0010562,GO:0010594,GO:0010595,GO:0010596,GO:0010604,GO:0010632,GO:0010633,GO:0010634,GO:0010646,GO:…	-	KOG2579-Ficolin and related extracellular proteins[R]
gene9932	0.835573	200.816	-7.90889	5.9492e-60	6.02439e-58	down	LOC100577381	product=uncharacterized LOC100577381%2C transcript variant X2	-	-	-
gene5784	15.8378	195.142	-3.62308	2.09786e-59	2.10752e-57	down	LOC725813	product=uncharacterized LOC725813	GO:0003674,GO:0003824,GO:0004099,GO:0004553,GO:0004568,GO:0005488,GO:0006022,GO:0006026,GO:0006030,GO:0006032,GO:0006040,GO:0006807,GO:0008061,GO:0008144,GO:0008150,GO:0008152,GO:0009056,GO:0009057,GO:0009987,GO:0016787,GO:0016798,GO:0016810,GO:0016811,GO:0017144,GO:0019213,GO:0042737,GO:0043170,GO:0044237,GO:0044248,GO:0046348,GO:0071704,GO:0097367,GO:1901071,GO:1901072,GO:1901135,GO:1901136,GO:…	-	-
gene434	9.97741	92.6051	-3.21436	2.78961e-59	2.78039e-57	down	LOC725682	product=uncharacterized LOC725682%2C transcript variant X3	-	-	-
gene4829	366.584	6693.97	-4.19065	7.00745e-58	6.77102e-56	down	LOC725404	product=actin%2C alpha skeletal muscle-like	GO:0005575,GO:0005622,GO:0005623,GO:0005634,GO:0005737,GO:0005856,GO:0005886,GO:0005912,GO:0005924,GO:0005925,GO:0015629,GO:0016020,GO:0030054,GO:0030055,GO:0043226,GO:0043227,GO:0043228,GO:0043229,GO:0043231,GO:0043232,GO:0044424,GO:0044444,GO:0044464,GO:0070161,GO:0071944,GO:0097433	K05692-ko04015 Rap1 signaling pathway;ko04390 Hippo signaling pathway;ko04391 Hippo signaling pathway -fly;ko04145 Phagosome;ko04810 Regulation of actin cytoskeleton;ko04210 Apoptosis;ko04510 Focal adhesion;ko04520 Adherens junction;ko04530 Tight junction;ko04611 Platelet activation;ko04670 Leukocyte transendothelial migration;ko04921 Oxytocin signaling pathway;ko04919 Thyroid hormone signaling p…	KOG0676-Actin and related proteins[Z]
gene1046	8.52178	133.62	-3.97084	1.49555e-57	1.42336e-55	down	LOC410021	product=protein Skeletor%2C isoforms B/C%2C transcript variant X2	-	-	KOG4731-Protein predicted to be involved in spindle matrix formation, contains DM13, DoH, and DOMON domains[D]
gene10506	0.427958	63.6847	-7.21733	2.06131e-57	1.94653e-55	down	LOC410452	product=carboxypeptidase B-like	GO:0003674,GO:0003824,GO:0004180,GO:0004181,GO:0005575,GO:0005576,GO:0005615,GO:0006508,GO:0006807,GO:0008150,GO:0008152,GO:0008233,GO:0008235,GO:0008237,GO:0008238,GO:0016787,GO:0019538,GO:0043170,GO:0044238,GO:0044421,GO:0070011,GO:0071704,GO:0140096,GO:1901564	-	KOG2650-Zinc carboxypeptidase[S]
gene8917	0.854785	37.5871	-5.45853	5.16992e-57	4.70797e-55	down	Y-h	product=yellow-h%2C transcript variant X1 description=yellow-h	GO:0006582,GO:0006725,GO:0007275,GO:0008150,GO:0008152,GO:0009058,GO:0009987,GO:0018958,GO:0019438,GO:0019748,GO:0032501,GO:0032502,GO:0042335,GO:0042438,GO:0042440,GO:0043473,GO:0044237,GO:0044249,GO:0044550,GO:0046148,GO:0046189,GO:0048066,GO:0048067,GO:0048856,GO:0071704,GO:1901360,GO:1901362,GO:1901576,GO:1901615,GO:1901617	-	-
gene1459	6.12429	67.3979	-3.46009	4.4521e-56	3.96864e-54	down	LOC107966045	product=uncharacterized LOC107966045	-	-	-
gene7201	0.640067	131.696	-7.68477	1.41454e-55	1.21805e-53	down	LOC102655502	product=uncharacterized LOC102655502%2C transcript variant X1	GO:0003674,GO:0005198,GO:0005214,GO:0005575,GO:0005576,GO:0007275,GO:0008010,GO:0008150,GO:0031012,GO:0032501,GO:0032502,GO:0040003,GO:0042302,GO:0042335,GO:0044421,GO:0048856	-	-
gene3633	20.9771	393.84	-4.23072	2.0033e-54	1.65737e-52	down	LOC413113	product=probable serine/threonine-protein kinase samkC%2C transcript variant X3	-	-	-
gene1681	1.87182	28.5626	-3.93162	5.56355e-54	4.57295e-52	down	LOC724541	product=peroxidase description=peroxidase	-	-	KOG2408-Peroxidase/oxygenase[R]
gene7742	0.165341	5899.55	-15.1229	7.64483e-54	6.24311e-52	down	LOC100578625	product=tetra-peptide repeat homeobox protein 1-like	-	-	-
gene3167	6.29213	75.164	-3.57842	1.82691e-53	1.48237e-51	down	LOC410925	product=hormone receptor 4	GO:0000976,GO:0000977,GO:0000978,GO:0000981,GO:0000987,GO:0001012,GO:0001067,GO:0001666,GO:0003674,GO:0003676,GO:0003677,GO:0003690,GO:0003700,GO:0004879,GO:0005488,GO:0005515,GO:0005575,GO:0005622,GO:0005623,GO:0005634,GO:0005667,GO:0006355,GO:0006357,GO:0006950,GO:0007154,GO:0007165,GO:0008150,GO:0009628,GO:0009719,GO:0009725,GO:0009755,GO:0009889,GO:0009987,GO:0010033,GO:0010468,GO:0010556,GO:…	-	KOG4218-Nuclear hormone receptor betaFTZ-F1[K]
gene2171	0.9002	21.5196	-4.57926	2.26148e-53	1.8233e-51	down	LOC725892	product=transforming growth factor-beta-induced protein ig-h3-like%2C transcript variant X7	GO:0000902,GO:0001501,GO:0001525,GO:0001568,GO:0001817,GO:0001819,GO:0001944,GO:0001952,GO:0001953,GO:0002791,GO:0002793,GO:0003008,GO:0003013,GO:0003073,GO:0003674,GO:0005102,GO:0005178,GO:0005488,GO:0005515,GO:0005518,GO:0005539,GO:0005575,GO:0005576,GO:0005604,GO:0005615,GO:0005622,GO:0005623,GO:0005737,GO:0005794,GO:0005802,GO:0005886,GO:0006807,GO:0007154,GO:0007155,GO:0007162,GO:0007275,GO:…	-	KOG1437-Fasciclin and related adhesion glycoproteins[MW]
gene9933	0.646787	25.2008	-5.28403	7.2623e-53	5.78152e-51	down	LOC100577359	product=uncharacterized LOC100577359%2C transcript variant X1	-	-	-
gene1189	0.0589273	6.51604	-6.78891	5.93985e-52	4.66998e-50	down	LOC102656340	product=uncharacterized LOC102656340	-	-	-
gene1812	130.984	4348.63	-5.0531	1.01145e-51	7.90304e-50	down	LOC724367	product=protein lethal(2)essential for life-like	GO:0000003,GO:0000165,GO:0000226,GO:0000302,GO:0000502,GO:0001101,GO:0001540,GO:0001558,GO:0001654,GO:0001666,GO:0001817,GO:0001819,GO:0001932,GO:0001933,GO:0002088,GO:0002931,GO:0003008,GO:0003012,GO:0003674,GO:0003779,GO:0004857,GO:0004860,GO:0005080,GO:0005198,GO:0005212,GO:0005488,GO:0005515,GO:0005575,GO:0005622,GO:0005623,GO:0005634,GO:0005654,GO:0005737,GO:0005739,GO:0005759,GO:0005794,GO:…	K09542-ko04141 Protein processing in endoplasmic reticulum;ko04213 Longevity regulating pathway - multiple species	KOG3591-Alpha crystallins[O]
gene13013	8.46911	1578.01	-7.54168	1.18818e-51	9.22699e-50	down	Grp	product=glycine-rich cuticle protein description=glycine-rich cuticle protein	GO:0003674,GO:0005198,GO:0005214,GO:0005575,GO:0005576,GO:0007275,GO:0008150,GO:0009653,GO:0010171,GO:0031012,GO:0032501,GO:0032502,GO:0040003,GO:0042302,GO:0042335,GO:0044421,GO:0048856	-	-
gene13056	1.32109	37.9494	-4.84428	1.51985e-51	1.17307e-49	down	LOC100576919	product=uncharacterized LOC100576919	GO:0003674,GO:0005215,GO:0005216,GO:0005244,GO:0005249,GO:0005261,GO:0005267,GO:0005575,GO:0005623,GO:0005886,GO:0005887,GO:0006810,GO:0006811,GO:0006812,GO:0006813,GO:0008150,GO:0008324,GO:0009987,GO:0015075,GO:0015077,GO:0015079,GO:0015267,GO:0015318,GO:0015672,GO:0016020,GO:0016021,GO:0022803,GO:0022832,GO:0022836,GO:0022838,GO:0022839,GO:0022843,GO:0022857,GO:0022890,GO:0030001,GO:0031224,GO:…	-	-
gene7173	2.07306	22.5944	-3.44613	5.80857e-50	4.40269e-48	down	LOC102656668	product=uncharacterized LOC102656668	-	-	-
gene6762	6.56045	243.667	-5.21497	7.15775e-50	5.39303e-48	down	CPR6	product=cuticular protein 6 description=cuticular protein 6	GO:0003674,GO:0005198,GO:0005214,GO:0005575,GO:0005576,GO:0007275,GO:0008010,GO:0008150,GO:0031012,GO:0032501,GO:0032502,GO:0040003,GO:0042302,GO:0042335,GO:0044421,GO:0048856	-	-
gene11640	7.68047	180.169	-4.55201	2.73958e-49	2.03986e-47	down	LOC107965635	product=uncharacterized LOC107965635	-	-	-
gene7696	7.58186	318.269	-5.39155	3.26542e-49	2.41717e-47	down	LOC726629	product=uncharacterized LOC726629	-	-	-
gene8194	21.9485	148.489	-2.75816	4.02314e-49	2.96075e-47	down	LOC410227	product=inactive hydroxysteroid dehydrogenase-like protein 1%2C transcript variant X1	-	-	KOG1014-17 beta-hydroxysteroid dehydrogenase type 3, HSD17B3[I]
gene8348	3.56426	42.4878	-3.57537	4.42115e-49	3.232e-47	down	LOC726200	product=paired box protein Pax-1%2C transcript variant X2	GO:0000902,GO:0000904,GO:0000976,GO:0000977,GO:0000978,GO:0000981,GO:0000982,GO:0000987,GO:0001012,GO:0001067,GO:0001077,GO:0001228,GO:0001501,GO:0001756,GO:0001775,GO:0002164,GO:0002376,GO:0002520,GO:0002521,GO:0003002,GO:0003674,GO:0003676,GO:0003677,GO:0003690,GO:0003700,GO:0005488,GO:0005575,GO:0005622,GO:0005623,GO:0005634,GO:0005667,GO:0006139,GO:0006351,GO:0006355,GO:0006357,GO:0006366,GO:…	-	KOG3517-Transcription factor PAX1/9[K]
gene9278	127.276	1594.98	-3.6475	5.38526e-49	3.89524e-47	down	LOC408365	product=uncharacterized LOC408365%2C transcript variant X1	-	-	-
gene8765	38.1178	433.27	-3.50673	1.70252e-48	1.2107e-46	down	LOC102654369	product=la-related protein 6%2C transcript variant X2	GO:0003674,GO:0003676,GO:0003723,GO:0003729,GO:0005488,GO:0005515,GO:0005575,GO:0005622,GO:0005623,GO:0005634,GO:0005737,GO:0005844,GO:0006417,GO:0008092,GO:0008150,GO:0009889,GO:0009891,GO:0009892,GO:0009893,GO:0010468,GO:0010556,GO:0010557,GO:0010604,GO:0010605,GO:0010608,GO:0010628,GO:0010629,GO:0010712,GO:0010714,GO:0017022,GO:0019222,GO:0031323,GO:0031325,GO:0031326,GO:0031328,GO:0032268,GO:…	-	KOG1855-Predicted RNA-binding protein[R]
gene2322	8.23362	162.097	-4.29918	4.09239e-48	2.86196e-46	down	LOC100576254	product=uncharacterized LOC100576254	-	-	-
gene11953	38.0498	394.874	-3.37543	9.05921e-48	6.30063e-46	down	LOC726495	product=protein D2-like	GO:0000003,GO:0000165,GO:0000166,GO:0001505,GO:0001932,GO:0001933,GO:0002026,GO:0003006,GO:0003674,GO:0005102,GO:0005488,GO:0005515,GO:0005524,GO:0005543,GO:0005575,GO:0005576,GO:0005615,GO:0005622,GO:0005623,GO:0005737,GO:0005739,GO:0005740,GO:0005741,GO:0005783,GO:0005791,GO:0005794,GO:0005829,GO:0006464,GO:0006468,GO:0006793,GO:0006796,GO:0006807,GO:0006950,GO:0006979,GO:0007088,GO:0007154,GO:…	-	KOG3346-Phosphatidylethanolamine binding protein[R]
gene12622	2.5726	219.649	-6.41583	2.09718e-47	1.45061e-45	down	LOC551905	product=uncharacterized LOC551905	GO:0003674,GO:0005488,GO:0030246	-	-
gene12627	2.55562	25.7298	-3.3317	2.41158e-47	1.65901e-45	down	LOC726554	product=carboxypeptidase M	GO:0003674,GO:0003824,GO:0004180,GO:0004181,GO:0004185,GO:0005575,GO:0005576,GO:0005615,GO:0005623,GO:0005886,GO:0006508,GO:0006518,GO:0006807,GO:0008150,GO:0008152,GO:0008233,GO:0008235,GO:0008236,GO:0008237,GO:0008238,GO:0009653,GO:0009986,GO:0009987,GO:0010467,GO:0016020,GO:0016485,GO:0016787,GO:0017171,GO:0019538,GO:0032502,GO:0034641,GO:0043170,GO:0043603,GO:0044237,GO:0044238,GO:0044421,GO:…	-	KOG2649-Zinc carboxypeptidase[R]
gene9727	5.79481	78.8427	-3.76614	1.58009e-46	1.06956e-44	down	LOC412273	product=probable chitinase 3	GO:0003674,GO:0003824,GO:0004553,GO:0004568,GO:0005488,GO:0005575,GO:0005576,GO:0006022,GO:0006026,GO:0006030,GO:0006032,GO:0006040,GO:0006807,GO:0008061,GO:0008144,GO:0008150,GO:0008152,GO:0009056,GO:0009057,GO:0009987,GO:0016787,GO:0016798,GO:0017144,GO:0042737,GO:0043170,GO:0044237,GO:0044248,GO:0046348,GO:0071704,GO:0097367,GO:1901071,GO:1901072,GO:1901135,GO:1901136,GO:1901564,GO:1901565,GO:…	K01183-ko00520 Amino sugar and nucleotide sugar metabolism	KOG2806-Chitinase[G]
gene6198	10.0276	207.785	-4.37304	2.36467e-46	1.5837e-44	down	LOC724749	product=uncharacterized LOC724749%2C transcript variant X2	-	-	-
gene10351	0.663712	14.391	-4.43847	3.96168e-46	2.61182e-44	down	LOC107965415	product=uncharacterized LOC107965415	-	-	-
gene7461	4.6104	48.9528	-3.40843	1.76759e-45	1.14739e-43	down	LOC411343	product=uncharacterized LOC411343	-	-	-
gene3341	3.21845	36.7035	-3.51148	1.0073e-44	6.47226e-43	down	LOC409598	product=uncharacterized LOC409598	GO:0001533,GO:0005575,GO:0005622,GO:0005623,GO:0005737,GO:0005886,GO:0016020,GO:0044424,GO:0044464,GO:0071944	-	-
gene10391	1.10508	32.0214	-4.85682	2.23344e-44	1.41355e-42	down	LOC410425	product=lipoma HMGIC fusion partner-like 2 protein	GO:0000003,GO:0002576,GO:0003006,GO:0005575,GO:0005622,GO:0005623,GO:0005737,GO:0005886,GO:0005911,GO:0005918,GO:0006810,GO:0006887,GO:0007163,GO:0007275,GO:0007548,GO:0008150,GO:0009987,GO:0012505,GO:0012506,GO:0016020,GO:0016192,GO:0022414,GO:0030054,GO:0030141,GO:0030659,GO:0030667,GO:0031090,GO:0031091,GO:0031092,GO:0031410,GO:0031982,GO:0032501,GO:0032502,GO:0032940,GO:0043226,GO:0043227,GO:…	-	KOG4026-Uncharacterized conserved protein[S]
gene4322	20.4195	152.338	-2.89926	2.36794e-44	1.49121e-42	down	LOC724563	product=uncharacterized LOC724563	-	-	KOG1214-Nidogen and related basement membrane protein proteins[MW]
gene11641	0.26402	8.82812	-5.06339	1.85117e-43	1.14303e-41	down	LOC102656563	product=uncharacterized LOC102656563	-	-	-
gene8583	73.5714	496.143	-2.75354	3.65426e-43	2.24542e-41	down	LOC552276	product=uncharacterized LOC552276%2C transcript variant X1	GO:0003674,GO:0003824,GO:0004553,GO:0004568,GO:0005488,GO:0005575,GO:0005576,GO:0006022,GO:0006026,GO:0006030,GO:0006032,GO:0006040,GO:0006807,GO:0008061,GO:0008144,GO:0008150,GO:0008152,GO:0009056,GO:0009057,GO:0009987,GO:0016787,GO:0016798,GO:0017144,GO:0042737,GO:0043170,GO:0044237,GO:0044248,GO:0046348,GO:0071704,GO:0097367,GO:1901071,GO:1901072,GO:1901135,GO:1901136,GO:1901564,GO:1901565,GO:…	-	-
gene12580	30.5857	309.403	-3.33856	6.10109e-43	3.71286e-41	down	LOC724624	product=endocuticle structural glycoprotein SgAbd-1	-	-	-
gene8161	11.3699	63.8427	-2.4893	1.06548e-42	6.39186e-41	down	LOC410233	product=extracellular sulfatase SULF-1 homolog%2C transcript variant X3	GO:0000902,GO:0000904,GO:0001501,GO:0001502,GO:0001655,GO:0001817,GO:0001819,GO:0001822,GO:0001889,GO:0001936,GO:0001937,GO:0002062,GO:0002063,GO:0003002,GO:0003008,GO:0003012,GO:0003014,GO:0003094,GO:0003156,GO:0003674,GO:0003824,GO:0004065,GO:0005575,GO:0005576,GO:0005615,GO:0005622,GO:0005623,GO:0005737,GO:0005783,GO:0005794,GO:0005795,GO:0005886,GO:0006022,GO:0006029,GO:0006082,GO:0006355,GO:…	-	KOG3731-Sulfatases[G]
gene11396	32.9441	213.954	-2.69921	1.15115e-42	6.87321e-41	down	LOC552750	product=X-ray repair cross-complementing protein 5-like%2C transcript variant X1	GO:0000228,GO:0000723,GO:0000726,GO:0000781,GO:0000782,GO:0000783,GO:0000784,GO:0001067,GO:0001775,GO:0001817,GO:0001819,GO:0001932,GO:0001934,GO:0002218,GO:0002244,GO:0002252,GO:0002253,GO:0002263,GO:0002274,GO:0002275,GO:0002283,GO:0002366,GO:0002376,GO:0002443,GO:0002444,GO:0002446,GO:0002520,GO:0002682,GO:0002684,GO:0003674,GO:0003676,GO:0003677,GO:0003678,GO:0003690,GO:0003723,GO:0003824,GO:…	K10885-ko03450 Non-homologous end-joining	KOG2326-DNA-binding subunit of a DNA-dependent protein kinase (Ku80 autoantigen)[L]
gene3826	11.1742	72.4599	-2.69701	1.26138e-42	7.49603e-41	down	LOC410994	product=tubulin beta chain-like	GO:0000902,GO:0000904,GO:0003674,GO:0005198,GO:0005200,GO:0005575,GO:0005622,GO:0005623,GO:0005856,GO:0005874,GO:0006928,GO:0006935,GO:0006996,GO:0007010,GO:0007017,GO:0007275,GO:0007399,GO:0007409,GO:0007411,GO:0007507,GO:0007610,GO:0008150,GO:0009314,GO:0009416,GO:0009605,GO:0009628,GO:0009653,GO:0009987,GO:0015630,GO:0016043,GO:0022008,GO:0030030,GO:0030154,GO:0030182,GO:0030537,GO:0031175,GO:…	K07375-ko04145 Phagosome;ko04540 Gap junction;ko05130 Pathogenic Escherichia coli infection	KOG1375-Beta tubulin[Z]
gene8839	0.786896	20.939	-4.73388	2.29974e-42	1.35396e-40	down	LOC100576380	product=uncharacterized LOC100576380	GO:0003674,GO:0003824,GO:0004601,GO:0006950,GO:0006952,GO:0008150,GO:0008152,GO:0009605,GO:0009607,GO:0009617,GO:0009636,GO:0009987,GO:0016209,GO:0016491,GO:0016684,GO:0042221,GO:0042742,GO:0043207,GO:0050830,GO:0050896,GO:0051704,GO:0051707,GO:0051716,GO:0055114,GO:0070887,GO:0097237,GO:0098542,GO:0098754,GO:0098869,GO:1990748	-	KOG2408-Peroxidase/oxygenase[R]
gene1025	3.98491	49.713	-3.64101	2.70239e-42	1.57636e-40	down	LOC408586	product=probable nuclear hormone receptor HR3%2C transcript variant X1	GO:0000976,GO:0000977,GO:0000978,GO:0000981,GO:0000982,GO:0000987,GO:0001012,GO:0001046,GO:0001047,GO:0001067,GO:0001077,GO:0001101,GO:0001221,GO:0001222,GO:0001223,GO:0001228,GO:0001505,GO:0001525,GO:0001568,GO:0001654,GO:0001666,GO:0001754,GO:0001775,GO:0001817,GO:0001819,GO:0001944,GO:0002250,GO:0002252,GO:0002263,GO:0002285,GO:0002286,GO:0002287,GO:0002292,GO:0002293,GO:0002294,GO:0002366,GO:…	-	KOG4216-Steroid hormone nuclear receptor[K]
gene10758	49.5717	463.424	-3.22474	3.0269e-42	1.75755e-40	down	LOC413481	product=probable chitinase 3	GO:0003674,GO:0003824,GO:0004553,GO:0004568,GO:0005488,GO:0005575,GO:0005576,GO:0005622,GO:0005623,GO:0005737,GO:0006022,GO:0006026,GO:0006030,GO:0006032,GO:0006040,GO:0006807,GO:0006950,GO:0007275,GO:0007591,GO:0008061,GO:0008144,GO:0008150,GO:0008152,GO:0009056,GO:0009057,GO:0009611,GO:0009987,GO:0016787,GO:0016798,GO:0017144,GO:0018990,GO:0022404,GO:0032501,GO:0032502,GO:0040003,GO:0042060,GO:…	K01183-ko00520 Amino sugar and nucleotide sugar metabolism	KOG2806-Chitinase[G]
gene1889	11.2147	118.411	-3.40034	1.18283e-41	6.7748e-40	down	LOC725164	product=mucin-19-like%2C transcript variant X3	-	-	-
gene7787	0.0001	1465.29	-23.8047	4.303e-41	2.43158e-39	down	LOC726031	product=uncharacterized LOC726031 description=uncharacterized LOC726031	-	-	-
gene7749	3.1056	70.9722	-4.51431	1.36424e-40	7.57392e-39	down	LOC102655319	product=inner centromere protein A	-	-	-
gene8820	9.71902	77.739	-2.99976	1.6165e-40	8.93524e-39	down	LOC411888	product=uncharacterized LOC411888%2C transcript variant X7	GO:0003674,GO:0005488,GO:0030246	-	-
gene58	78.6707	432.677	-2.45939	1.9187e-40	1.05595e-38	down	LOC408567	product=probable medium-chain specific acyl-CoA dehydrogenase%2C mitochondrial	GO:0000062,GO:0000166,GO:0000271,GO:0001889,GO:0003674,GO:0003824,GO:0003995,GO:0005488,GO:0005515,GO:0005575,GO:0005622,GO:0005623,GO:0005634,GO:0005654,GO:0005737,GO:0005739,GO:0005740,GO:0005759,GO:0005975,GO:0005976,GO:0005977,GO:0005978,GO:0006073,GO:0006082,GO:0006091,GO:0006109,GO:0006111,GO:0006112,GO:0006575,GO:0006577,GO:0006578,GO:0006629,GO:0006631,GO:0006635,GO:0006807,GO:0006950,GO:…	K00249-ko01200 Carbon metabolism;ko01212 Fatty acid metabolism;ko00640 Propanoate metabolism;ko00071 Fatty acid degradation;ko00280 Valine, leucine and isoleucine degradation;ko00410 beta-Alanine metabolism;ko03320 PPAR signaling pathway	KOG0140-Medium-chain acyl-CoA dehydrogenase[I]
gene2598	12.1268	79.0068	-2.70377	7.07101e-40	3.87467e-38	down	E74	product=ecdysteroid-regulated gene E74%2C transcript variant X1 description=ecdysteroid-regulated gene E74	GO:0000003,GO:0000981,GO:0000982,GO:0001077,GO:0001228,GO:0002165,GO:0002682,GO:0003006,GO:0003674,GO:0003676,GO:0003677,GO:0003700,GO:0005488,GO:0005575,GO:0005622,GO:0005623,GO:0005634,GO:0005654,GO:0005737,GO:0005829,GO:0006139,GO:0006351,GO:0006355,GO:0006357,GO:0006366,GO:0006725,GO:0006807,GO:0006914,GO:0007275,GO:0007276,GO:0007281,GO:0007292,GO:0007431,GO:0007435,GO:0007552,GO:0008150,GO:…	K09428-ko04214 Apoptosis - fly	KOG3804-Transcription factor NERF and related proteins, contain ETS domain[K]
gene9947	3.75725	75.3377	-4.32562	7.23391e-40	3.94685e-38	down	LOC410365	product=laccase 2	-	-	KOG1263-Multicopper oxidases[Q]
gene13015	2.74204	62.3157	-4.50628	1.48785e-39	8.08291e-38	down	LOC100578587	product=putative uncharacterized protein DDB_G0282133	-	-	-
gene10270	1.82169	22.0013	-3.59424	3.14708e-39	1.70238e-37	down	LOC100576722	product=uncharacterized LOC100576722%2C transcript variant X2	GO:0000003,GO:0005575,GO:0005576,GO:0005615,GO:0008150,GO:0032501,GO:0032504,GO:0044421	-	-
gene9282	112.7	880.282	-2.96548	4.96528e-39	2.67449e-37	down	LOC551323	product=uncharacterized LOC551323%2C transcript variant X1	GO:0003674,GO:0003824,GO:0004099,GO:0004553,GO:0004568,GO:0005488,GO:0005575,GO:0005576,GO:0006022,GO:0006026,GO:0006030,GO:0006032,GO:0006040,GO:0006807,GO:0007275,GO:0007424,GO:0007610,GO:0007632,GO:0008061,GO:0008144,GO:0008150,GO:0008152,GO:0009056,GO:0009057,GO:0009314,GO:0009416,GO:0009628,GO:0009653,GO:0009887,GO:0009987,GO:0016787,GO:0016798,GO:0016810,GO:0016811,GO:0017144,GO:0019213,GO:…	-	-
gene9935	1.68666	127.552	-6.24078	1.47691e-38	7.66178e-37	down	LOC102655710	product=proline-rich extensin-like protein EPR1	-	-	-
gene11961	130.559	3351.34	-4.68197	2.10898e-38	1.08961e-36	down	CPF2	product=cuticular protein CPF2%2C transcript variant 1 description=cuticular protein CPF2	-	-	-
gene566	3.96835	94.5441	-4.57438	2.4141e-38	1.23715e-36	down	LOC726451	product=cuticle protein 7	GO:0003674,GO:0005198,GO:0005214,GO:0005575,GO:0005576,GO:0007275,GO:0008010,GO:0008150,GO:0031012,GO:0032501,GO:0032502,GO:0040003,GO:0042302,GO:0042335,GO:0044421,GO:0048856	-	-
gene12628	0.155475	20.7605	-7.06102	5.66914e-38	2.88193e-36	down	LOC551632	product=methyl farnesoate epoxidase%2C transcript variant X1	-	-	KOG0156-Cytochrome P450 CYP2 subfamily[Q]
gene2849	2.68094	15.3053	-2.51322	1.17425e-37	5.94546e-36	down	LOC551170	product=dumpy	-	-	KOG1217-Fibrillins and related proteins containing Ca2+-binding EGF-like domains[T]
gene1331	1.55559	24.8413	-3.99721	1.68279e-37	8.45269e-36	down	LOC107966053	product=uncharacterized LOC107966053%2C transcript variant X5	-	-	-
gene7397	2.30901	24.7369	-3.42132	1.80362e-37	8.98826e-36	down	LOC413274	product=uncharacterized LOC413274	GO:0000302,GO:0001666,GO:0003674,GO:0003824,GO:0004383,GO:0005488,GO:0005515,GO:0005575,GO:0005622,GO:0005623,GO:0005737,GO:0005829,GO:0005886,GO:0006139,GO:0006163,GO:0006164,GO:0006182,GO:0006725,GO:0006753,GO:0006793,GO:0006796,GO:0006807,GO:0006950,GO:0006979,GO:0007154,GO:0007165,GO:0008074,GO:0008150,GO:0008152,GO:0009058,GO:0009117,GO:0009150,GO:0009152,GO:0009165,GO:0009187,GO:0009190,GO:…	K01769-ko00230 Purine metabolism	KOG4171-Adenylate/guanylate kinase[F]
gene1671	4.84363	54.1432	-3.48262	2.99086e-37	1.47884e-35	down	LOC100577847	product=uncharacterized LOC100577847%2C transcript variant X1	-	-	-
gene12122	5.13111	39.0293	-2.92721	3.11585e-37	1.53465e-35	down	LOC413386	product=uncharacterized LOC413386	GO:0003674,GO:0003824,GO:0006629,GO:0008150,GO:0008152,GO:0009056,GO:0016042,GO:0016298,GO:0016787,GO:0016788,GO:0044238,GO:0071704,GO:1901575	-	-
gene10080	5.53891	73.2104	-3.72438	5.78696e-37	2.82824e-35	down	LOC102654968	product=uncharacterized LOC102654968	-	-	-
gene12600	16.7762	447.454	-4.73725	5.37965e-36	2.53143e-34	down	CPR4	product=cuticular protein 4 description=cuticular protein 4	-	-	-
gene13091	0.482894	26.0501	-5.75344	1.29735e-35	6.05971e-34	down	LOC107965814	product=uncharacterized LOC107965814	-	-	-
gene1239	1.78759	37.9892	-4.4095	1.70778e-35	7.91834e-34	down	LOC100578913	product=uncharacterized LOC100578913	-	-	-
gene6410	5.47374	104.645	-4.25683	2.28619e-35	1.05615e-33	down	LOC724569	product=mucin-5AC	GO:0005575,GO:0005576,GO:0005615,GO:0007155,GO:0008150,GO:0009987,GO:0016043,GO:0022610,GO:0030198,GO:0043062,GO:0044421,GO:0071840	-	-
gene5100	132	1067.19	-3.01521	3.96663e-35	1.7932e-33	down	CPR28	product=cuticular protein 28 description=cuticular protein 28	GO:0003674,GO:0005198,GO:0005214,GO:0005575,GO:0005576,GO:0007275,GO:0008010,GO:0008150,GO:0031012,GO:0032501,GO:0032502,GO:0040003,GO:0042302,GO:0042335,GO:0044421,GO:0048856	-	-
gene8742	6.65929	49.1193	-2.88285	6.11487e-35	2.75452e-33	down	LOC410293	product=C-type lectin mannose-binding isoform%2C transcript variant X1	GO:0003674,GO:0005488,GO:0007275,GO:0007591,GO:0007593,GO:0008150,GO:0021700,GO:0022404,GO:0030246,GO:0032501,GO:0032502,GO:0042303,GO:0042335,GO:0043473,GO:0048066,GO:0048067,GO:0048085,GO:0048856	-	-
gene9335	6.59159	200.397	-4.92609	8.52836e-35	3.78779e-33	down	Hex110	product=hexamerin 110%2C transcript variant X1 description=hexamerin 110	-	-	-
gene13648	38.7884	1000.03	-4.68828	9.38418e-35	4.15332e-33	down	LOC726937	product=pupal cuticle protein C1B-like	-	-	-
gene2805	6.44857	47.1145	-2.86912	1.51654e-34	6.68862e-33	down	LOC551970	product=dual oxidase%2C transcript variant X4	GO:0002009,GO:0002119,GO:0002164,GO:0002165,GO:0002251,GO:0002376,GO:0002385,GO:0003674,GO:0003824,GO:0004601,GO:0005488,GO:0005575,GO:0005623,GO:0005886,GO:0006464,GO:0006807,GO:0006950,GO:0006952,GO:0006955,GO:0006979,GO:0007154,GO:0007165,GO:0007166,GO:0007275,GO:0007444,GO:0007472,GO:0007476,GO:0007552,GO:0007560,GO:0007591,GO:0007593,GO:0008150,GO:0008152,GO:0008365,GO:0009605,GO:0009607,GO:…	K13411-ko04013 MAPK signaling pathway - fly;ko04624 Toll and Imd signaling pathway	KOG0039-Ferric reductase, NADH/NADPH oxidase and related proteins[PQ]
gene8158	0.199115	7.05971	-5.14794	1.56262e-34	6.86793e-33	down	LOC410231	product=protein toll	GO:0002009,GO:0002227,GO:0002251,GO:0002376,GO:0002385,GO:0003401,GO:0006950,GO:0006952,GO:0006955,GO:0007154,GO:0007165,GO:0007166,GO:0007275,GO:0007399,GO:0007422,GO:0008150,GO:0009605,GO:0009607,GO:0009617,GO:0009653,GO:0009790,GO:0009792,GO:0009888,GO:0009889,GO:0009987,GO:0010556,GO:0010559,GO:0019222,GO:0022008,GO:0023052,GO:0030154,GO:0030182,GO:0031323,GO:0031326,GO:0031399,GO:0032268,GO:…	-	KOG4194-Membrane glycoprotein LIG-1[T]
gene2201	5.42084	55.4528	-3.35467	2.2817e-34	9.95922e-33	down	LOC100578478	product=uncharacterized LOC100578478%2C transcript variant X2	-	-	-
gene12733	114.762	1574.32	-3.77801	6.2528e-34	2.69211e-32	down	LOC100578586	product=mediator of RNA polymerase II transcription subunit 15-like%2C transcript variant X1	-	-	-
gene12121	13.1364	95.3379	-2.85949	1.11849e-33	4.76696e-32	down	LOC107965674	product=39S ribosomal protein L55%2C mitochondrial	GO:0000313,GO:0000315,GO:0003674,GO:0003735,GO:0005198,GO:0005575,GO:0005622,GO:0005623,GO:0005737,GO:0005739,GO:0005740,GO:0005743,GO:0005759,GO:0005761,GO:0005762,GO:0005840,GO:0006412,GO:0006414,GO:0006415,GO:0006518,GO:0006807,GO:0008150,GO:0008152,GO:0009058,GO:0009059,GO:0009987,GO:0010467,GO:0015934,GO:0016020,GO:0016043,GO:0019538,GO:0019866,GO:0022411,GO:0031090,GO:0031966,GO:0031967,GO:…	-	KOG4616-Mitochondrial ribosomal protein L55[J]
gene6998	79.7235	555.886	-2.80171	1.33341e-33	5.66387e-32	down	LOC100577901	product=uncharacterized LOC100577901	-	-	-
gene13307	3.81921	69.9391	-4.19475	1.50352e-33	6.36508e-32	down	LOC102655220	product=uncharacterized LOC102655220	-	-	-
gene8642	15.7043	180.774	-3.52496	2.09871e-33	8.79653e-32	down	LOC408277	product=uncharacterized LOC408277%2C transcript variant X1	GO:0000902,GO:0000904,GO:0002064,GO:0003382,GO:0003383,GO:0003674,GO:0005198,GO:0005214,GO:0005575,GO:0005576,GO:0005623,GO:0005886,GO:0006928,GO:0006996,GO:0007010,GO:0007015,GO:0007155,GO:0007160,GO:0008150,GO:0008360,GO:0009653,GO:0009888,GO:0009987,GO:0016020,GO:0016043,GO:0016324,GO:0016476,GO:0022603,GO:0022604,GO:0022610,GO:0030029,GO:0030036,GO:0030048,GO:0030154,GO:0030855,GO:0031012,GO:…	-	-
gene3297	11.1044	175.437	-3.98174	3.87691e-33	1.61427e-31	down	LOC724382	product=cuticular protein analogous to peritrophins 3-A	GO:0003674,GO:0005488,GO:0005575,GO:0005576,GO:0005615,GO:0007275,GO:0007424,GO:0008061,GO:0008144,GO:0008150,GO:0008362,GO:0010715,GO:0010716,GO:0032501,GO:0032502,GO:0035150,GO:0035151,GO:0035152,GO:0040003,GO:0040008,GO:0040014,GO:0042335,GO:0044421,GO:0048519,GO:0048523,GO:0048638,GO:0048731,GO:0048856,GO:0050789,GO:0050793,GO:0050794,GO:0051128,GO:0051129,GO:0051239,GO:0060541,GO:0065007,GO:…	-	-
gene8825	11.3327	75.4339	-2.73473	4.38857e-33	1.81538e-31	down	LOC100576157	product=uncharacterized LOC100576157	-	-	-
gene6994	12.4547	159.257	-3.67659	6.19519e-33	2.55436e-31	down	LOC102656294	product=uncharacterized LOC102656294	-	-	-
gene5948	22.1089	125.1	-2.50038	7.47343e-33	3.07138e-31	down	LOC410041	product=uncharacterized LOC410041%2C transcript variant X2	-	-	KOG3762-Predicted transporter[R]
gene13919	9.00162	76.1095	-3.07982	9.52583e-33	3.9022e-31	down	LOC727259	-	-	-	-
gene4410	26.1867	237.429	-3.18059	1.08724e-32	4.43943e-31	down	LOC412968	product=putative epidermal cell surface receptor%2C transcript variant X1	GO:0000902,GO:0000904,GO:0002164,GO:0002165,GO:0002168,GO:0003674,GO:0005575,GO:0005623,GO:0005886,GO:0005887,GO:0006928,GO:0006935,GO:0007154,GO:0007165,GO:0007275,GO:0007399,GO:0007409,GO:0007411,GO:0008150,GO:0009605,GO:0009653,GO:0009791,GO:0009987,GO:0016020,GO:0016021,GO:0016043,GO:0016324,GO:0022008,GO:0023052,GO:0030030,GO:0030154,GO:0030182,GO:0031175,GO:0031224,GO:0031226,GO:0032501,GO:…	-	-
gene13380	1.12463	87.8551	-6.2876	2.27616e-32	9.11761e-31	down	LOC102654573	product=uncharacterized LOC102654573	-	-	-
gene959	1.70808	29.9197	-4.13064	3.04371e-32	1.20398e-30	down	LOC726722	product=uncharacterized LOC726722	-	-	-
gene11295	63.3531	431.495	-2.76786	5.30926e-32	2.08064e-30	down	LOC552724	product=zinc finger CCCH domain-containing protein 13-like%2C transcript variant X3	-	-	-
gene12290	2.51328	23.2523	-3.20973	6.42357e-32	2.50183e-30	down	LOC551991	product=uncharacterized LOC551991%2C transcript variant X3	-	-	-
gene1568	34.411	435.459	-3.6616	6.58608e-32	2.55263e-30	down	CSP6	product=chemosensory protein 6%2C transcript variant X1 description=chemosensory protein 6	GO:0005575,GO:0005576,GO:0005615,GO:0007275,GO:0007552,GO:0008150,GO:0009605,GO:0009607,GO:0009617,GO:0032501,GO:0032502,GO:0043207,GO:0044421,GO:0048856,GO:0050896,GO:0051704,GO:0051707	-	-
gene7563	0.366769	12.6066	-5.10316	6.89796e-32	2.66203e-30	down	LOC727021	product=protein takeout-like	GO:0005575,GO:0005576,GO:0005615,GO:0007623,GO:0008150,GO:0044421,GO:0048511	-	-
gene9754	3.52094	48.9286	-3.79665	2.29982e-31	8.79492e-30	down	LOC413210	product=cadherin-89D%2C transcript variant X2	GO:0003674,GO:0005488,GO:0005509,GO:0005575,GO:0005623,GO:0005886,GO:0005887,GO:0007155,GO:0008150,GO:0016020,GO:0016021,GO:0016339,GO:0022610,GO:0031224,GO:0031226,GO:0043167,GO:0043169,GO:0044331,GO:0044425,GO:0044459,GO:0044464,GO:0046872,GO:0071944,GO:0098609,GO:0098742	-	KOG1219-Uncharacterized conserved protein, contains laminin, cadherin and EGF domains[T]
gene7460	3.55268	55.8999	-3.97587	2.57544e-31	9.76046e-30	down	LOC102655639	product=uncharacterized LOC102655639%2C transcript variant X2	-	-	-
gene2326	12.5798	146.319	-3.53993	2.74988e-31	1.03904e-29	down	LOC100576118	product=uncharacterized LOC100576118%2C transcript variant X4	-	-	-
gene7002	41.4056	324.438	-2.97004	6.7788e-31	2.50895e-29	down	LOC408970	product=flocculation protein FLO11-like%2C transcript variant X1	-	-	-
gene3522	4.26744	38.7842	-3.18403	8.28307e-31	3.05677e-29	down	GstS4	product=glutathione S-transferase S4%2C transcript variant X2 description=glutathione S-transferase S4	-	K04097-ko00590 Arachidonic acid metabolism;ko00480 Glutathione metabolism;ko00980 Metabolism of xenobiotics by cytochrome P450;ko00982 Drug metabolism - cytochrome P450;ko05204 Chemical carcinogenesis	KOG1695-Glutathione S-transferase[O]
gene12976	6.74614	56.057	-3.05476	8.64814e-31	3.18221e-29	down	LOC102655358	product=uncharacterized LOC102655358	-	-	-
gene1461	0.10829	12.7221	-6.8763	1.01735e-30	3.73265e-29	down	LOC100577043	product=uncharacterized LOC100577043	-	-	-
gene1839	3.73489	69.5507	-4.21893	1.11212e-30	4.06854e-29	down	LOC100577598	product=uncharacterized protein DDB_G0284459-like%2C transcript variant X1	-	-	-
gene7204	0.0264643	1584.91	-15.87	1.33279e-30	4.86182e-29	down	LOC725804	product=cuticle protein 18.7-like	GO:0003674,GO:0005198,GO:0005214,GO:0005575,GO:0005576,GO:0007275,GO:0008010,GO:0008150,GO:0031012,GO:0032501,GO:0032502,GO:0040003,GO:0042302,GO:0042335,GO:0044421,GO:0048856	-	-
gene13968	2.65619	29.5911	-3.47774	3.72238e-30	1.34239e-28	down	LOC102656714	product=chitotriosidase-1-like	-	K01183-ko00520 Amino sugar and nucleotide sugar metabolism	KOG2806-Chitinase[G]
gene1187	0.840666	5.51397	-2.71349	4.86211e-30	1.74843e-28	down	LOC100577365	product=homeobox protein invected-like%2C transcript variant X1	GO:0000122,GO:0000902,GO:0000904,GO:0000976,GO:0000977,GO:0000978,GO:0000981,GO:0000982,GO:0000987,GO:0001012,GO:0001067,GO:0001078,GO:0001227,GO:0001501,GO:0001650,GO:0001708,GO:0003002,GO:0003008,GO:0003674,GO:0003676,GO:0003677,GO:0003690,GO:0003700,GO:0005488,GO:0005575,GO:0005622,GO:0005623,GO:0005634,GO:0005730,GO:0006355,GO:0006357,GO:0006417,GO:0006915,GO:0006928,GO:0006935,GO:0007275,GO:…	-	KOG0493-Transcription factor Engrailed, contains HOX domain[R]
gene3750	0.280177	5.95738	-4.41027	6.2846e-30	2.25355e-28	down	LOC102655336	product=uncharacterized LOC102655336	-	-	-
gene4737	10.8934	92.0124	-3.07838	6.73018e-30	2.39973e-28	down	LOC551920	product=mucin-5AC	-	-	-
gene11425	0.0001	394.247	-21.9107	7.47859e-30	2.6591e-28	down	Obp13	product=odorant binding protein 13 description=odorant binding protein 13	GO:0003008,GO:0003674,GO:0005488,GO:0005549,GO:0005575,GO:0005576,GO:0005615,GO:0007600,GO:0007606,GO:0007608,GO:0007610,GO:0007635,GO:0008150,GO:0010033,GO:0019236,GO:0032501,GO:0042048,GO:0042221,GO:0044421,GO:0050877,GO:0050896	-	-
gene11706	15.6941	93.3952	-2.57313	7.98869e-30	2.8246e-28	down	LOC412825	product=sushi%2C von Willebrand factor type A%2C EGF and pentraxin domain-containing protein 1%2C transcript variant X1	GO:0001709,GO:0003002,GO:0003674,GO:0005102,GO:0005112,GO:0005488,GO:0005515,GO:0005575,GO:0005622,GO:0005623,GO:0005737,GO:0005768,GO:0005769,GO:0005886,GO:0006950,GO:0006952,GO:0007275,GO:0007389,GO:0007423,GO:0007424,GO:0008052,GO:0008104,GO:0008150,GO:0008593,GO:0009605,GO:0009607,GO:0009617,GO:0009653,GO:0009887,GO:0009966,GO:0009968,GO:0009987,GO:0010008,GO:0010160,GO:0010646,GO:0010648,GO:…	-	KOG1217-Fibrillins and related proteins containing Ca2+-binding EGF-like domains[T]
gene552	10.2436	55.3467	-2.43377	8.90252e-30	3.13022e-28	down	LOC725346	product=sodium-dependent nutrient amino acid transporter 1	GO:0003333,GO:0003674,GO:0005215,GO:0005283,GO:0005326,GO:0005342,GO:0005343,GO:0005416,GO:0005575,GO:0005623,GO:0005886,GO:0005887,GO:0006810,GO:0006811,GO:0006812,GO:0006814,GO:0006820,GO:0006836,GO:0006865,GO:0008150,GO:0008324,GO:0008509,GO:0008514,GO:0015075,GO:0015077,GO:0015081,GO:0015171,GO:0015175,GO:0015179,GO:0015291,GO:0015293,GO:0015294,GO:0015318,GO:0015370,GO:0015672,GO:0015711,GO:…	-	KOG3660-Sodium-neurotransmitter symporter[T]
gene11073	2.32742	23.3904	-3.32911	1.80183e-29	6.30043e-28	down	LOC410515	product=uncharacterized LOC410515	GO:0003674,GO:0003824,GO:0004601,GO:0008150,GO:0008152,GO:0009636,GO:0009987,GO:0016209,GO:0016491,GO:0016684,GO:0042221,GO:0050896,GO:0051716,GO:0055114,GO:0070887,GO:0097237,GO:0098754,GO:0098869,GO:1990748	-	KOG2408-Peroxidase/oxygenase[R]
gene7717	3.33876	29.2817	-3.13262	2.16183e-29	7.5177e-28	down	LOC409009	product=uncharacterized LOC409009	-	-	-
gene12584	27.8198	109.117	-1.97169	2.18315e-29	7.57104e-28	down	LOC552758	product=retinol dehydrogenase 12%2C transcript variant X1	-	-	KOG1208-Dehydrogenases with different specificities (related to short-chain alcohol dehydrogenases)[Q]
gene12572	0.066679	367.802	-12.4294	2.92837e-29	1.01001e-27	down	LOC100576748	product=uncharacterized LOC100576748%2C transcript variant X1	-	-	-
gene12836	0.914721	42.1966	-5.52765	3.33253e-29	1.14318e-27	down	LOC102654355	product=uncharacterized LOC102654355%2C transcript variant X1	-	-	-
gene1421	2.08658	47.8323	-4.51877	3.94965e-29	1.34756e-27	down	LOC724145	product=transmembrane protease serine 9	GO:0003674,GO:0003824,GO:0004175,GO:0004252,GO:0006508,GO:0006807,GO:0008150,GO:0008152,GO:0008233,GO:0008236,GO:0016787,GO:0017171,GO:0019538,GO:0043170,GO:0044238,GO:0070011,GO:0071704,GO:0140096,GO:1901564	-	KOG3627-Trypsin[E]
gene297	3.8578	37.0485	-3.26357	9.30423e-29	3.14061e-27	down	LOC410751	product=phospholipase A1 member A	-	-	-
gene459	20.275	111.912	-2.46459	1.01714e-28	3.41511e-27	down	LOC100576547	product=glucose dehydrogenase [FAD%2C quinone]-like%2C transcript variant X2	GO:0000003,GO:0002165,GO:0005575,GO:0005576,GO:0005975,GO:0005996,GO:0006006,GO:0007275,GO:0007320,GO:0007591,GO:0007618,GO:0007620,GO:0008150,GO:0008152,GO:0008364,GO:0009791,GO:0019318,GO:0019953,GO:0022414,GO:0032501,GO:0032502,GO:0032504,GO:0035209,GO:0040003,GO:0042303,GO:0042335,GO:0042337,GO:0044238,GO:0044281,GO:0044703,GO:0044706,GO:0046692,GO:0046693,GO:0048609,GO:0048856,GO:0051704,GO:…	K00115-ko00030 Pentose phosphate pathway	KOG1238-Glucose dehydrogenase/choline dehydrogenase/mandelonitrile lyase (GMC oxidoreductase family)[R]
gene5585	1.07695	12.4464	-3.5307	1.35744e-28	4.52172e-27	down	LOC100577647	product=uncharacterized LOC100577647	-	-	-
gene14003	0.22973	21.0828	-6.51998	1.51631e-28	5.03765e-27	down	LOC107966025	product=uncharacterized LOC107966025	-	-	-
gene8838	13.7521	100.927	-2.8756	2.08884e-28	6.92161e-27	down	LOC413054	product=myeloperoxidase	GO:0003674,GO:0003824,GO:0004601,GO:0006950,GO:0006952,GO:0008150,GO:0008152,GO:0009605,GO:0009607,GO:0009617,GO:0009636,GO:0009987,GO:0016209,GO:0016491,GO:0016684,GO:0042221,GO:0042742,GO:0043207,GO:0050830,GO:0050896,GO:0051704,GO:0051707,GO:0051716,GO:0055114,GO:0070887,GO:0097237,GO:0098542,GO:0098754,GO:0098869,GO:1990748	-	KOG2408-Peroxidase/oxygenase[R]
gene1143	2.89864	20.7201	-2.83759	3.30717e-28	1.08171e-26	down	LOC413560	product=uncharacterized LOC413560%2C transcript variant X1	GO:0003674,GO:0005488,GO:0005575,GO:0005576,GO:0005615,GO:0005623,GO:0007275,GO:0007399,GO:0007416,GO:0008150,GO:0009987,GO:0016043,GO:0022607,GO:0030424,GO:0032501,GO:0032502,GO:0033267,GO:0042995,GO:0043005,GO:0043083,GO:0043195,GO:0043679,GO:0044085,GO:0044306,GO:0044421,GO:0044456,GO:0044463,GO:0044464,GO:0045202,GO:0048731,GO:0048856,GO:0050808,GO:0071840,GO:0097367,GO:0097458,GO:0098793,GO:…	-	-
gene1188	1.83132	19.2452	-3.39355	4.2354e-28	1.37819e-26	down	LOC725078	product=uncharacterized LOC725078%2C transcript variant X1	GO:0000902,GO:0003674,GO:0005198,GO:0005214,GO:0005575,GO:0008150,GO:0009653,GO:0009987,GO:0016020,GO:0016021,GO:0016043,GO:0031224,GO:0032502,GO:0032989,GO:0042302,GO:0044425,GO:0048856,GO:0048869,GO:0071840	-	-
gene9887	381.797	4917.35	-3.687	1.39375e-27	4.46634e-26	down	LOC411622	product=uncharacterized LOC411622	GO:0005575,GO:0005576,GO:0005615,GO:0044421	-	-
gene10272	0.376783	12.6268	-5.0666	1.43922e-27	4.60043e-26	down	LOC410402	product=serine proteinase stubble%2C transcript variant X5	GO:0003674,GO:0003824,GO:0004175,GO:0004252,GO:0005575,GO:0005622,GO:0005623,GO:0005886,GO:0006508,GO:0006807,GO:0008150,GO:0008152,GO:0008233,GO:0008236,GO:0016020,GO:0016247,GO:0016787,GO:0017080,GO:0017171,GO:0019538,GO:0019897,GO:0019898,GO:0031224,GO:0031225,GO:0031226,GO:0043170,GO:0043226,GO:0043229,GO:0044238,GO:0044424,GO:0044425,GO:0044459,GO:0044464,GO:0046658,GO:0065007,GO:0065009,GO:…	-	KOG3627-Trypsin[E]
gene6352	62.5608	334.416	-2.41831	3.75172e-27	1.19021e-25	down	LOC552048	product=flocculation protein FLO11%2C transcript variant X1	GO:0003008,GO:0007600,GO:0008150,GO:0019233,GO:0032501,GO:0050877	-	-
gene700	31.7075	239.782	-2.91882	4.1955e-27	1.32767e-25	down	LOC408596	product=clavesin-2%2C transcript variant X2	-	-	KOG1471-Phosphatidylinositol transfer protein SEC14 and related proteins[I]
gene9444	3.53264	21.3481	-2.59529	5.0525e-27	1.58303e-25	down	LOC408317	product=uncharacterized LOC408317	GO:0003674,GO:0005102,GO:0005121,GO:0005488,GO:0005515,GO:0005575,GO:0005576,GO:0007154,GO:0007165,GO:0007166,GO:0008063,GO:0008150,GO:0009987,GO:0023052,GO:0050789,GO:0050794,GO:0050896,GO:0051716,GO:0065007	-	-
gene4735	46.9689	173.236	-1.88296	5.39191e-27	1.68521e-25	down	LOC411647	product=calumenin	GO:0003674,GO:0004857,GO:0005488,GO:0005509,GO:0005515,GO:0005575,GO:0005576,GO:0005622,GO:0005623,GO:0005634,GO:0005694,GO:0005700,GO:0005703,GO:0005737,GO:0005783,GO:0005788,GO:0005794,GO:0006139,GO:0006259,GO:0006265,GO:0006325,GO:0006355,GO:0006464,GO:0006725,GO:0006807,GO:0006996,GO:0007549,GO:0008150,GO:0008152,GO:0009047,GO:0009889,GO:0009891,GO:0009893,GO:0009987,GO:0010468,GO:0010556,GO:…	-	KOG4223-Reticulocalbin, calumenin, DNA supercoiling factor, and related Ca2+-binding proteins of the CREC family (EF-Hand protein superfamily)[TU]
gene1737	18.4542	266.542	-3.85234	6.39448e-27	1.99363e-25	down	CPR17	product=cuticular protein 17 description=cuticular protein 17	-	-	-
gene2202	5.10236	70.0596	-3.77935	7.97191e-27	2.4672e-25	down	LOC102654905	product=uncharacterized LOC102654905	-	-	-
gene563	2.63092	18.4987	-2.81378	9.47682e-27	2.91868e-25	down	LOC726412	product=solute carrier family 22 member 8-like%2C transcript variant X2	-	-	KOG0255-Synaptic vesicle transporter SVOP and related transporters (major facilitator superfamily)[R]
gene4389	17.2941	179.984	-3.37952	3.45503e-26	1.03635e-24	down	LOC100578106	product=uncharacterized LOC100578106%2C transcript variant X2	-	-	-
gene11695	4.34035	130.357	-4.90852	4.58315e-26	1.36502e-24	down	LOC102655762	product=proline-rich protein 4-like	GO:0000981,GO:0003674,GO:0003700,GO:0006355,GO:0006357,GO:0007275,GO:0007444,GO:0008150,GO:0009888,GO:0009889,GO:0010468,GO:0010556,GO:0019219,GO:0019222,GO:0031323,GO:0031326,GO:0032501,GO:0032502,GO:0035220,GO:0035295,GO:0048513,GO:0048731,GO:0048856,GO:0050789,GO:0050794,GO:0051171,GO:0051252,GO:0060255,GO:0060429,GO:0065007,GO:0080090,GO:0140110,GO:1903506,GO:2000112,GO:2001141	-	-
gene779	17.2259	102.389	-2.57141	5.29824e-26	1.5743e-24	down	LOC726944	product=ATP-binding cassette sub-family G member 4	GO:0003674,GO:0003824,GO:0005215,GO:0005319,GO:0005575,GO:0005623,GO:0005886,GO:0006810,GO:0006869,GO:0008150,GO:0010876,GO:0015248,GO:0015318,GO:0015399,GO:0015405,GO:0015850,GO:0015918,GO:0016020,GO:0016021,GO:0016462,GO:0016787,GO:0016817,GO:0016818,GO:0016887,GO:0017111,GO:0017127,GO:0022804,GO:0022857,GO:0030301,GO:0031224,GO:0033036,GO:0034040,GO:0034041,GO:0042623,GO:0042626,GO:0043492,GO:…	-	KOG0061-Transporter, ABC superfamily (Breast cancer resistance protein)[Q]
gene1900	1.17621	20.1484	-4.09845	9.42474e-26	2.78085e-24	down	LOC107963989	product=uncharacterized LOC107963989%2C transcript variant X2	GO:0000003,GO:0000212,GO:0000226,GO:0000910,GO:0000916,GO:0002178,GO:0003674,GO:0003824,GO:0004758,GO:0005575,GO:0005622,GO:0005623,GO:0005737,GO:0005783,GO:0005789,GO:0006629,GO:0006643,GO:0006665,GO:0006807,GO:0006996,GO:0007010,GO:0007017,GO:0007049,GO:0007051,GO:0007110,GO:0007111,GO:0008150,GO:0008152,GO:0008610,GO:0009058,GO:0009987,GO:0012505,GO:0016020,GO:0016043,GO:0016408,GO:0016409,GO:…	-	-
gene790	7.70197	175.612	-4.51102	9.8934e-26	2.90558e-24	down	LOC725882	product=uncharacterized LOC725882%2C transcript variant X1	-	-	-
gene4604	4.94037	33.6071	-2.76607	1.79969e-25	5.2369e-24	down	LOC552805	product=protein shifted%2C transcript variant X1	GO:0003674,GO:0005488,GO:0005515,GO:0005575,GO:0005576,GO:0007154,GO:0007165,GO:0007166,GO:0007224,GO:0007275,GO:0007399,GO:0008037,GO:0008038,GO:0008039,GO:0008150,GO:0008589,GO:0009966,GO:0009967,GO:0009968,GO:0009987,GO:0010646,GO:0010647,GO:0010648,GO:0017147,GO:0022008,GO:0023051,GO:0023052,GO:0023056,GO:0023057,GO:0030111,GO:0030154,GO:0030178,GO:0030182,GO:0031012,GO:0031647,GO:0032501,GO:…	K01691-ko04310 Wnt signaling pathway	KOG4289-Cadherin EGF LAG seven-pass G-type receptor[T]
gene8588	1.03202	8.95561	-3.11733	2.13897e-25	6.20989e-24	down	LOC107965020	product=G patch domain-containing protein 8-like	GO:0003674,GO:0005488,GO:0005515,GO:0005575,GO:0005622,GO:0005623,GO:0005737,GO:0019904,GO:0030016,GO:0030017,GO:0031430,GO:0031672,GO:0043226,GO:0043228,GO:0043229,GO:0043232,GO:0043292,GO:0044422,GO:0044424,GO:0044444,GO:0044449,GO:0044464,GO:0099080,GO:0099081,GO:0099512	-	-
gene10721	54.8358	583.471	-3.41147	3.57501e-25	1.0215e-23	down	LOC724464	product=cuticular protein%2C transcript variant X1 description=cuticular protein	-	-	-
gene6499	0.361163	35.3748	-6.61393	3.81061e-25	1.08637e-23	down	LOC725973	product=uncharacterized LOC725973%2C transcript variant X1	-	-	-
gene11738	2.96483	116.574	-5.29716	4.15929e-25	1.18311e-23	down	LOC102653784	product=uncharacterized LOC102653784%2C transcript variant X1	-	-	-
gene3641	0.046258	246.963	-12.3823	4.44466e-25	1.25863e-23	down	LOC409776	product=bromodomain-containing protein 4-like	-	-	-
gene3731	7.91715	30.0547	-1.92454	7.99134e-25	2.25288e-23	down	LOC408803	product=tensin-1%2C transcript variant X2	GO:0003674,GO:0005070,GO:0005488,GO:0005515,GO:0007154,GO:0007165,GO:0008150,GO:0009966,GO:0009967,GO:0009987,GO:0010646,GO:0010647,GO:0023051,GO:0023052,GO:0023056,GO:0030674,GO:0031929,GO:0035556,GO:0035591,GO:0038202,GO:0048518,GO:0048522,GO:0048583,GO:0048584,GO:0050789,GO:0050794,GO:0050896,GO:0051716,GO:0060090,GO:0065007	-	KOG1930-Focal adhesion protein Tensin, contains PTB domain[TZ]
gene11617	0.125561	18.2771	-7.18551	8.93702e-25	2.51388e-23	down	LOC102655520	product=uncharacterized LOC102655520%2C transcript variant X1	-	-	-
gene3634	54.5724	547.088	-3.32553	9.75418e-25	2.73766e-23	down	LOC725547	product=cell division protein ZipA	GO:0003674,GO:0005198,GO:0005214,GO:0005575,GO:0005576,GO:0007275,GO:0008010,GO:0008150,GO:0031012,GO:0032501,GO:0032502,GO:0040003,GO:0042302,GO:0042335,GO:0044421,GO:0048856	-	-
gene3325	1.80737	59.2952	-5.03595	2.33086e-24	6.47018e-23	down	LOC102656821	product=uncharacterized LOC102656821	-	-	-
gene7560	56.4809	598.263	-3.40495	2.82149e-24	7.78092e-23	down	LOC552773	product=protein takeout-like%2C transcript variant X2	-	-	-
gene6962	47.2566	164.308	-1.79781	4.16794e-24	1.14194e-22	down	LOC100578909	product=procollagen-lysine%2C2-oxoglutarate 5-dioxygenase 3%2C transcript variant X2	GO:0000003,GO:0000902,GO:0000904,GO:0001666,GO:0001701,GO:0001885,GO:0001886,GO:0002009,GO:0002064,GO:0003006,GO:0003008,GO:0003013,GO:0003018,GO:0003158,GO:0003382,GO:0003674,GO:0003824,GO:0003980,GO:0005488,GO:0005506,GO:0005515,GO:0005575,GO:0005576,GO:0005615,GO:0005622,GO:0005623,GO:0005737,GO:0005783,GO:0005789,GO:0005791,GO:0005794,GO:0005802,GO:0006011,GO:0006082,GO:0006139,GO:0006464,GO:…	K13647-ko00310 Lysine degradation	KOG1971-Lysyl hydroxylase[O]
gene8281	30.2956	125.99	-2.05612	6.15125e-24	1.67807e-22	down	LOC412055	product=exostosin-3%2C transcript variant X3	GO:0000209,GO:0003674,GO:0003824,GO:0004175,GO:0004177,GO:0005488,GO:0005515,GO:0005575,GO:0005622,GO:0005623,GO:0005634,GO:0005654,GO:0005737,GO:0005829,GO:0006464,GO:0006508,GO:0006807,GO:0008150,GO:0008152,GO:0008233,GO:0008236,GO:0008238,GO:0008240,GO:0009987,GO:0010883,GO:0010884,GO:0016043,GO:0016567,GO:0016604,GO:0016787,GO:0017171,GO:0019538,GO:0022607,GO:0031974,GO:0031981,GO:0032446,GO:…	K02370-ko00534 Glycosaminoglycan biosynthesis - heparan sulfate / heparin	-
gene7770	0.386642	15.7752	-5.35051	6.56055e-24	1.78205e-22	down	CPR11	product=cuticular protein 11 description=cuticular protein 11	GO:0003674,GO:0005198,GO:0005214,GO:0005575,GO:0005576,GO:0007275,GO:0008010,GO:0008150,GO:0031012,GO:0032501,GO:0032502,GO:0040003,GO:0042302,GO:0042335,GO:0044421,GO:0048856	-	-
gene11464	12.9775	71.8619	-2.46922	8.00229e-24	2.16902e-22	down	LOC411902	product=transmembrane protein 205	-	-	KOG2886-Uncharacterized conserved protein[S]
gene7265	1.9257	17.0291	-3.14455	9.1386e-24	2.46645e-22	down	Hex70c	product=hexamerin 70c description=hexamerin 70c	GO:0000902,GO:0000904,GO:0005575,GO:0005576,GO:0005615,GO:0005616,GO:0006928,GO:0006935,GO:0007275,GO:0007399,GO:0007409,GO:0007411,GO:0008037,GO:0008038,GO:0008039,GO:0008045,GO:0008150,GO:0009605,GO:0009653,GO:0009987,GO:0016043,GO:0016201,GO:0022008,GO:0030030,GO:0030154,GO:0030182,GO:0031175,GO:0032501,GO:0032502,GO:0032989,GO:0032990,GO:0032991,GO:0040011,GO:0042221,GO:0042330,GO:0044421,GO:…	-	-
gene4602	26.7162	101.8	-1.92996	9.52176e-24	2.55353e-22	down	LOC411829	product=neuroglian%2C transcript variant X3	GO:0000003,GO:0000132,GO:0000226,GO:0000278,GO:0000902,GO:0000904,GO:0001101,GO:0001501,GO:0001508,GO:0001525,GO:0001558,GO:0001568,GO:0001667,GO:0001764,GO:0001775,GO:0001871,GO:0001932,GO:0001944,GO:0002009,GO:0002020,GO:0002064,GO:0002165,GO:0002175,GO:0002252,GO:0002263,GO:0002274,GO:0002275,GO:0002283,GO:0002366,GO:0002376,GO:0002443,GO:0002444,GO:0002446,GO:0003007,GO:0003008,GO:0003381,GO:…	K06756-ko04514 Cell adhesion molecules (CAMs)	KOG3513-Neural cell adhesion molecule L1[T]
gene6184	5.72829	31.9825	-2.4811	9.48629e-24	2.55353e-22	down	LOC411214	product=BTB/POZ domain-containing protein kctd15-like%2C transcript variant X2	GO:0000003,GO:0002118,GO:0002121,GO:0003674,GO:0005488,GO:0005515,GO:0007154,GO:0007165,GO:0007166,GO:0007267,GO:0007275,GO:0007610,GO:0007617,GO:0007618,GO:0007619,GO:0007626,GO:0007631,GO:0008049,GO:0008150,GO:0008343,GO:0008344,GO:0009790,GO:0009792,GO:0009888,GO:0009889,GO:0009966,GO:0009968,GO:0009987,GO:0010556,GO:0010646,GO:0010648,GO:0014033,GO:0016055,GO:0019098,GO:0019219,GO:0019222,GO:…	-	KOG2723-Uncharacterized conserved protein, contains BTB/POZ domain[R]
gene7193	3.30999	23.1205	-2.80427	9.6443e-24	2.58092e-22	down	LOC102655072	product=microtubule-associated protein futsch-like%2C transcript variant X1	-	-	-
gene1186	0.234807	3.67752	-3.96919	1.11261e-23	2.97118e-22	down	LOC725151	product=homeobox protein engrailed-1a	GO:0000122,GO:0000902,GO:0000904,GO:0000976,GO:0000977,GO:0000978,GO:0000981,GO:0000982,GO:0000987,GO:0001012,GO:0001067,GO:0001078,GO:0001227,GO:0001501,GO:0001650,GO:0001708,GO:0003002,GO:0003008,GO:0003674,GO:0003676,GO:0003677,GO:0003690,GO:0003700,GO:0005488,GO:0005575,GO:0005622,GO:0005623,GO:0005634,GO:0005730,GO:0006355,GO:0006357,GO:0006417,GO:0006915,GO:0006928,GO:0006935,GO:0007275,GO:…	K09319-ko04341 Hedgehog signaling pathway - Fly	KOG0493-Transcription factor Engrailed, contains HOX domain[R]
gene11130	12.1025	209.19	-4.11144	1.48691e-23	3.95407e-22	down	LOC410537	product=protein lozenge-like%2C transcript variant X2	GO:0000003,GO:0000122,GO:0000981,GO:0001067,GO:0001654,GO:0001709,GO:0001745,GO:0001751,GO:0001754,GO:0002164,GO:0002376,GO:0002520,GO:0002682,GO:0002684,GO:0003002,GO:0003006,GO:0003674,GO:0003676,GO:0003677,GO:0003700,GO:0003705,GO:0005488,GO:0005515,GO:0005575,GO:0005622,GO:0005623,GO:0005634,GO:0006355,GO:0006357,GO:0006950,GO:0007154,GO:0007165,GO:0007275,GO:0007389,GO:0007399,GO:0007423,GO:…	K20214-ko04013 MAPK signaling pathway - fly	KOG3982-Runt and related transcription factors[K]
gene10564	135.804	619.759	-2.19018	1.51475e-23	4.01965e-22	down	LOC724644	product=uncharacterized LOC724644	-	-	-
gene8361	9.62023	55.0556	-2.51675	2.0271e-23	5.36801e-22	down	LOC102655479	product=apoptosis-stimulating of p53 protein 2-like%2C transcript variant X3	GO:0002039,GO:0003674,GO:0005070,GO:0005488,GO:0005515,GO:0005575,GO:0005622,GO:0005623,GO:0005634,GO:0005654,GO:0005737,GO:0005829,GO:0005886,GO:0006810,GO:0006839,GO:0006915,GO:0006996,GO:0007005,GO:0007006,GO:0007154,GO:0007165,GO:0007275,GO:0007399,GO:0007417,GO:0007507,GO:0008134,GO:0008150,GO:0008219,GO:0009314,GO:0009628,GO:0009790,GO:0009792,GO:0009966,GO:0009967,GO:0009987,GO:0010212,GO:…	-	KOG0515-p53-interacting protein 53BP/ASPP, contains ankyrin and SH3 domains[D]
gene5984	0.527467	51.2313	-6.6018	2.61662e-23	6.90024e-22	down	LOC100578137	product=uncharacterized LOC100578137	-	-	-
gene3122	5.23831	20.7875	-1.98854	2.66819e-23	7.0216e-22	down	LOC551124	product=frizzled-2	GO:0000902,GO:0000904,GO:0001101,GO:0001503,GO:0001649,GO:0001664,GO:0001704,GO:0001707,GO:0001775,GO:0001838,GO:0001841,GO:0001843,GO:0001932,GO:0001934,GO:0002009,GO:0002376,GO:0002520,GO:0002521,GO:0003002,GO:0003007,GO:0003008,GO:0003149,GO:0003150,GO:0003151,GO:0003205,GO:0003206,GO:0003231,GO:0003279,GO:0003281,GO:0003674,GO:0004888,GO:0004930,GO:0005102,GO:0005109,GO:0005488,GO:0005515,GO:…	K02432-ko04310 Wnt signaling pathway;ko04390 Hippo signaling pathway;ko04150 mTOR signaling pathway;ko04550 Signaling pathways regulating pluripotency of stem cells;ko04916 Melanogenesis;ko05200 Pathways in cancer;ko05205 Proteoglycans in cancer;ko05217 Basal cell carcinoma;ko05224 Breast cancer;ko05166 HTLV-I infection	KOG3577-Smoothened and related G-protein-coupled receptors[T]
gene6436	123.847	1620.72	-3.71001	3.2909e-23	8.64237e-22	down	LOC411188	product=L-lactate dehydrogenase-like%2C transcript variant X2	GO:0000166,GO:0000302,GO:0000768,GO:0001666,GO:0003674,GO:0003824,GO:0004457,GO:0004459,GO:0005488,GO:0005515,GO:0005575,GO:0005622,GO:0005623,GO:0005737,GO:0005739,GO:0005759,GO:0005829,GO:0005929,GO:0005975,GO:0005996,GO:0006006,GO:0006007,GO:0006082,GO:0006089,GO:0006090,GO:0006091,GO:0006096,GO:0006113,GO:0006139,GO:0006163,GO:0006164,GO:0006165,GO:0006725,GO:0006732,GO:0006733,GO:0006734,GO:…	K00016-ko00010 Glycolysis / Gluconeogenesis;ko00620 Pyruvate metabolism;ko00640 Propanoate metabolism;ko00270 Cysteine and methionine metabolism;ko04922 Glucagon signaling pathway	KOG1495-Lactate dehydrogenase[C]
gene11655	6.63103	40.9461	-2.62642	3.46617e-23	9.08381e-22	down	LOC410624	product=serine proteinase stubble%2C transcript variant X4	GO:0003674,GO:0003824,GO:0004175,GO:0004252,GO:0005575,GO:0005623,GO:0005886,GO:0006508,GO:0006807,GO:0006996,GO:0007010,GO:0007015,GO:0007275,GO:0007444,GO:0008150,GO:0008152,GO:0008233,GO:0008236,GO:0009888,GO:0009987,GO:0016020,GO:0016043,GO:0016787,GO:0017171,GO:0019538,GO:0022607,GO:0030029,GO:0030036,GO:0032501,GO:0032502,GO:0035220,GO:0035295,GO:0043170,GO:0044085,GO:0044238,GO:0044464,GO:…	-	KOG3627-Trypsin[E]
gene1687	0.518004	23.5523	-5.50676	3.93881e-23	1.03011e-21	down	LOC102655819	product=extensin-like	-	-	-
gene97	4.09429	20.797	-2.34469	4.33339e-23	1.13097e-21	down	LOC411665	product=heparan sulfate 2-O-sulfotransferase pipe%2C transcript variant X4	-	-	KOG3922-Sulfotransferases[O]
gene9938	0.722401	5.00828	-2.79344	5.85798e-23	1.51947e-21	down	LOC725085	product=basic helix-loop-helix neural transcription factor TAP%2C transcript variant X2	GO:0000003,GO:0000578,GO:0000976,GO:0000977,GO:0000978,GO:0000981,GO:0000987,GO:0000988,GO:0000989,GO:0001012,GO:0001067,GO:0001501,GO:0003002,GO:0003006,GO:0003008,GO:0003012,GO:0003674,GO:0003676,GO:0003677,GO:0003682,GO:0003690,GO:0003700,GO:0005488,GO:0005515,GO:0005575,GO:0005623,GO:0006355,GO:0006357,GO:0006936,GO:0006939,GO:0006950,GO:0007088,GO:0007096,GO:0007275,GO:0007346,GO:0007350,GO:…	-	KOG3898-Transcription factor NeuroD and related HTH proteins[K]
gene6764	2.63124	19.1732	-2.86528	1.02526e-22	2.62707e-21	down	LOC107964910	product=uncharacterized LOC107964910	-	-	-
gene4221	3.14749	25.0042	-2.9899	1.2003e-22	3.06936e-21	down	LOC726047	product=cyclin-dependent kinases regulatory subunit	GO:0000003,GO:0000079,GO:0000151,GO:0000212,GO:0000226,GO:0000278,GO:0000280,GO:0000307,GO:0001932,GO:0001934,GO:0002009,GO:0002165,GO:0003674,GO:0005488,GO:0005515,GO:0005575,GO:0005622,GO:0005623,GO:0006355,GO:0006464,GO:0006468,GO:0006508,GO:0006511,GO:0006793,GO:0006796,GO:0006807,GO:0006996,GO:0007010,GO:0007017,GO:0007049,GO:0007051,GO:0007056,GO:0007057,GO:0007127,GO:0007143,GO:0007144,GO:…	K02219-ko04111 Cell cycle - yeast;ko05200 Pathways in cancer;ko05222 Small cell lung cancer	KOG3484-Cyclin-dependent protein kinase CDC28, regulatory subunit CKS1, and related proteins[D]
gene5680	3.13726	27.5183	-3.13281	1.61041e-22	4.1098e-21	down	LOC100578059	product=vasorin%2C transcript variant X1	GO:0000902,GO:0000904,GO:0006928,GO:0006935,GO:0007275,GO:0007399,GO:0007409,GO:0007411,GO:0008045,GO:0008150,GO:0009605,GO:0009653,GO:0009987,GO:0016043,GO:0022008,GO:0030030,GO:0030154,GO:0030182,GO:0031175,GO:0032501,GO:0032502,GO:0032989,GO:0032990,GO:0040011,GO:0042221,GO:0042330,GO:0048468,GO:0048666,GO:0048667,GO:0048699,GO:0048731,GO:0048812,GO:0048856,GO:0048858,GO:0048869,GO:0050896,GO:…	-	KOG4194-Membrane glycoprotein LIG-1[T]
gene3859	14.445	76.8331	-2.41116	1.92544e-22	4.89402e-21	down	LOC725434	product=slit homolog 3 protein%2C transcript variant X2	GO:0005575,GO:0005623,GO:0005886,GO:0005887,GO:0016020,GO:0016021,GO:0031224,GO:0031226,GO:0044425,GO:0044459,GO:0044464,GO:0071944	-	KOG4194-Membrane glycoprotein LIG-1[T]
gene9763	0.0547197	23.8074	-8.76513	2.49131e-22	6.28187e-21	down	LOC100576488	product=uncharacterized LOC100576488	-	-	-
gene4423	1.04328	7.67943	-2.87987	2.73482e-22	6.88218e-21	down	LOC411086	product=protein jagged-1%2C transcript variant X3	GO:0000003,GO:0000278,GO:0001501,GO:0001525,GO:0001568,GO:0001654,GO:0001655,GO:0001666,GO:0001701,GO:0001709,GO:0001745,GO:0001775,GO:0001822,GO:0001837,GO:0001889,GO:0001944,GO:0001952,GO:0001953,GO:0001974,GO:0002009,GO:0002011,GO:0002064,GO:0002065,GO:0002066,GO:0002164,GO:0002165,GO:0002168,GO:0002244,GO:0002250,GO:0002252,GO:0002376,GO:0002443,GO:0002449,GO:0002456,GO:0002460,GO:0002520,GO:…	K06052-ko04330 Notch signaling pathway;ko05224 Breast cancer;ko01522 Endocrine resistance	KOG1217-Fibrillins and related proteins containing Ca2+-binding EGF-like domains[T]
gene11690	1.46825	9.87744	-2.75004	5.18191e-22	1.28613e-20	down	LOC724466	product=uncharacterized LOC724466%2C transcript variant X4	GO:0005575,GO:0006810,GO:0006897,GO:0006909,GO:0008150,GO:0008593,GO:0009966,GO:0009968,GO:0010646,GO:0010648,GO:0016020,GO:0016021,GO:0016192,GO:0023051,GO:0023057,GO:0031224,GO:0044425,GO:0045746,GO:0048519,GO:0048523,GO:0048583,GO:0048585,GO:0050789,GO:0050794,GO:0051179,GO:0051234,GO:0065007,GO:0098657	-	KOG0994-Extracellular matrix glycoprotein Laminin subunit beta[W]
gene9930	0.0131243	16.1345	-10.2637	5.86552e-22	1.45295e-20	down	LOC725353	product=uncharacterized LOC725353%2C transcript variant X2	-	-	-
gene7691	13.3468	54.9289	-2.04107	8.44728e-22	2.07623e-20	down	LOC100577409	product=solute carrier organic anion transporter family member 3A1	GO:0003674,GO:0005215,GO:0005575,GO:0005622,GO:0005623,GO:0005886,GO:0005887,GO:0006810,GO:0006811,GO:0006820,GO:0008150,GO:0008509,GO:0008514,GO:0015075,GO:0015291,GO:0015347,GO:0015711,GO:0016020,GO:0016021,GO:0022804,GO:0022857,GO:0031224,GO:0031226,GO:0034220,GO:0043226,GO:0043229,GO:0043252,GO:0044424,GO:0044425,GO:0044459,GO:0044464,GO:0051179,GO:0051234,GO:0055085,GO:0071702,GO:0071944,GO:…	-	KOG3626-Organic anion transporter[Q]
gene3178	46.7729	328.775	-2.81336	8.59331e-22	2.10803e-20	down	LOC100577576	product=chondroitin proteoglycan-2-like	-	-	-
gene13755	2.3688	31.3562	-3.72652	8.90459e-22	2.18016e-20	down	LOC102655276	product=uncharacterized LOC102655276	-	-	-
gene5096	4.0996	25.8398	-2.65604	1.69642e-21	4.09796e-20	down	LOC409448	product=collagen alpha-2(IX) chain-like	-	K08131-ko04151 PI3K-Akt signaling pathway;ko04512 ECM-receptor interaction;ko04510 Focal adhesion;ko04974 Protein digestion and absorption	-
gene13093	5.35482	47.8023	-3.15817	2.62625e-21	6.28414e-20	down	LOC412771	product=farnesyl pyrophosphate synthase-like	-	-	KOG0711-Polyprenyl synthetase[H]
gene7715	2.5948	731.608	-8.13931	3.20184e-21	7.58967e-20	down	LOC726950	product=pupal cuticle protein 20%2C transcript variant X2	-	-	-
gene3852	6.71168	34.0716	-2.34383	5.54559e-21	1.29993e-19	down	LOC725627	product=proclotting enzyme	GO:0003674,GO:0003824,GO:0004175,GO:0004252,GO:0006508,GO:0006807,GO:0008150,GO:0008152,GO:0008233,GO:0008236,GO:0016787,GO:0017171,GO:0019538,GO:0043170,GO:0044238,GO:0070011,GO:0071704,GO:0140096,GO:1901564	-	KOG3627-Trypsin[E]
gene1971	0.253171	373.177	-10.5255	1.12634e-20	2.61601e-19	down	LOC100578514	product=keratinocyte proline-rich protein-like	-	-	-
gene6701	20.4346	113.619	-2.47512	1.19869e-20	2.77385e-19	down	LOC100578828	product=uncharacterized LOC100578828	GO:0007275,GO:0007444,GO:0007623,GO:0008150,GO:0009888,GO:0032501,GO:0032502,GO:0035295,GO:0048511,GO:0048513,GO:0048731,GO:0048856,GO:0060429	-	-
gene9751	0.0678357	4.36216	-6.00685	1.26805e-20	2.929e-19	down	LOC102654686	product=uncharacterized LOC102654686%2C transcript variant X4	-	-	-
gene7241	3.05677	96.4015	-4.97898	1.66836e-20	3.83269e-19	down	LOC100576936	product=uncharacterized LOC100576936	-	-	-
gene9790	3.01363	24.041	-2.99592	2.04294e-20	4.66779e-19	down	LOC413369	product=uncharacterized LOC413369	-	-	-
gene467	24.4281	95.1774	-1.96208	2.43935e-20	5.53357e-19	down	LOC409383	product=matrix metalloproteinase-2	GO:0000003,GO:0000139,GO:0000902,GO:0000904,GO:0001501,GO:0001503,GO:0001525,GO:0001541,GO:0001558,GO:0001568,GO:0001655,GO:0001666,GO:0001704,GO:0001706,GO:0001763,GO:0001775,GO:0001822,GO:0001838,GO:0001935,GO:0001944,GO:0001952,GO:0001953,GO:0001958,GO:0002009,GO:0002165,GO:0002218,GO:0002252,GO:0002253,GO:0002263,GO:0002274,GO:0002275,GO:0002283,GO:0002366,GO:0002376,GO:0002443,GO:0002444,GO:…	-	KOG1565-Gelatinase A and related matrix metalloproteases[OW]
gene13878	0.19345	34.1058	-7.46191	4.28817e-20	9.67553e-19	down	LOC107965993	product=uncharacterized LOC107965993%2C transcript variant X1	-	-	-
gene11274	1.24051	28.872	-4.54067	4.30189e-20	9.68921e-19	down	LOC102655979	product=pupal cuticle protein PCP52-like	-	-	-
gene7741	0.0001	21.6817	-17.7261	4.96712e-20	1.11281e-18	down	LOC100578860	product=zinc finger protein 512B-like	-	-	-
gene7110	13.1071	65.8826	-2.32955	5.32835e-20	1.18953e-18	down	LOC413679	product=cuticular protein analogous to peritrophins 3-E	GO:0000003,GO:0000278,GO:0000281,GO:0000910,GO:0003006,GO:0003674,GO:0005488,GO:0005575,GO:0005576,GO:0005615,GO:0005623,GO:0007049,GO:0007275,GO:0007276,GO:0007281,GO:0007292,GO:0008061,GO:0008144,GO:0008150,GO:0009653,GO:0009790,GO:0009792,GO:0009987,GO:0010564,GO:0019953,GO:0022402,GO:0022412,GO:0022414,GO:0030154,GO:0030312,GO:0030703,GO:0032465,GO:0032501,GO:0032502,GO:0032504,GO:0044421,GO:…	-	-
gene1741	0.024618	98.8616	-11.9715	6.06913e-20	1.35014e-18	down	LOC724735	product=endocuticle structural glycoprotein SgAbd-8-like%2C transcript variant X2	-	-	-
gene7354	19.1767	80.9332	-2.07738	6.2901e-20	1.39684e-18	down	LOC412959	product=uncharacterized LOC412959	GO:0003674,GO:0005488,GO:0005515,GO:0005543,GO:0005575,GO:0005622,GO:0005623,GO:0005737,GO:0005768,GO:0005770,GO:0006605,GO:0006612,GO:0006810,GO:0006886,GO:0006897,GO:0006898,GO:0007009,GO:0007275,GO:0007399,GO:0008104,GO:0008150,GO:0008289,GO:0009719,GO:0009987,GO:0010008,GO:0010033,GO:0010256,GO:0012505,GO:0015031,GO:0015833,GO:0016020,GO:0016043,GO:0016192,GO:0016197,GO:0017016,GO:0017137,GO:…	-	KOG0035-Ca2+-binding actin-bundling protein (actinin), alpha chain (EF-Hand protein superfamily)[Z]
gene7147	14.5984	42.492	-1.54138	6.81757e-20	1.50868e-18	down	LOC409245	product=beta-1%2C4-glucuronyltransferase 1%2C transcript variant X1	GO:0003674,GO:0003824,GO:0005575,GO:0005622,GO:0005623,GO:0005737,GO:0005794,GO:0006464,GO:0006486,GO:0006493,GO:0006807,GO:0008150,GO:0008152,GO:0008194,GO:0009058,GO:0009059,GO:0009100,GO:0009101,GO:0009987,GO:0012505,GO:0015020,GO:0016740,GO:0016757,GO:0016758,GO:0019538,GO:0034645,GO:0035268,GO:0035269,GO:0036211,GO:0043170,GO:0043226,GO:0043227,GO:0043229,GO:0043231,GO:0043412,GO:0043413,GO:…	-	KOG3765-Predicted glycosyltransferase[G]
gene1886	1.45977	10.9974	-2.91335	7.1231e-20	1.56807e-18	down	LOC725008	product=protein trapped in endoderm-1%2C transcript variant X2	GO:0000003,GO:0003006,GO:0003674,GO:0004888,GO:0004930,GO:0005575,GO:0005622,GO:0005623,GO:0005737,GO:0005938,GO:0006928,GO:0007154,GO:0007165,GO:0007186,GO:0007276,GO:0007280,GO:0007281,GO:0008150,GO:0008219,GO:0008354,GO:0009987,GO:0010623,GO:0012501,GO:0016020,GO:0016021,GO:0016477,GO:0019953,GO:0022412,GO:0022414,GO:0023052,GO:0030154,GO:0031224,GO:0032501,GO:0032502,GO:0032504,GO:0035234,GO:…	-	KOG4220-Muscarinic acetylcholine receptor[T]
gene1449	4.25457	24.8207	-2.54446	9.18303e-20	2.01105e-18	down	LOC408646	product=monocarboxylate transporter 12-like%2C transcript variant X1	-	-	KOG2504-Monocarboxylate transporter[G]
gene8210	5.10919	27.6475	-2.43598	1.05931e-19	2.31186e-18	down	LOC410235	product=slit homolog 2 protein	-	-	KOG4194-Membrane glycoprotein LIG-1[T]
gene5035	6.87775	43.9369	-2.67542	1.17743e-19	2.56522e-18	down	LOC100577629	product=uncharacterized LOC100577629%2C transcript variant X1	GO:0001568,GO:0001570,GO:0001936,GO:0001938,GO:0001944,GO:0002009,GO:0002165,GO:0003674,GO:0005102,GO:0005112,GO:0005488,GO:0005509,GO:0005515,GO:0005575,GO:0005576,GO:0005615,GO:0005912,GO:0005924,GO:0005927,GO:0007275,GO:0007399,GO:0007444,GO:0007472,GO:0007476,GO:0007517,GO:0007552,GO:0007560,GO:0008037,GO:0008038,GO:0008039,GO:0008150,GO:0008284,GO:0008593,GO:0009653,GO:0009791,GO:0009886,GO:…	-	KOG4289-Cadherin EGF LAG seven-pass G-type receptor[T]
gene8900	1.52626	13.5769	-3.15308	1.89327e-19	4.09658e-18	down	LOC726274	product=yellow-e%2C transcript variant X1	-	-	-
gene6937	30.1695	107.064	-1.8273	3.43341e-19	7.31653e-18	down	LOC409722	product=basement membrane-specific heparan sulfate proteoglycan core protein	GO:0000323,GO:0000902,GO:0000904,GO:0001523,GO:0003674,GO:0005102,GO:0005178,GO:0005488,GO:0005515,GO:0005575,GO:0005576,GO:0005604,GO:0005622,GO:0005623,GO:0005737,GO:0005764,GO:0005773,GO:0005775,GO:0005794,GO:0005796,GO:0005886,GO:0006022,GO:0006023,GO:0006024,GO:0006026,GO:0006027,GO:0006629,GO:0006720,GO:0006721,GO:0006807,GO:0006810,GO:0006897,GO:0006898,GO:0006928,GO:0006935,GO:0006950,GO:…	-	KOG3509-Basement membrane-specific heparan sulfate proteoglycan (HSPG) core protein[O]
gene288	0.270025	3.51856	-3.70382	3.758e-19	7.98135e-18	down	LOC102656828	product=uncharacterized LOC102656828%2C transcript variant X1	-	-	-
gene12003	0.0652523	11.0638	-7.4056	3.94114e-19	8.35628e-18	down	LOC100578044	product=F-box/LRR-repeat protein 7-like	-	-	-
gene3184	464.344	2367.72	-2.35023	7.56347e-19	1.57984e-17	down	Cpap3-c	product=cuticular protein analogous to peritrophins 3-C%2C transcript variant X1 description=cuticular protein analogous to peritrophins 3-C	GO:0003674,GO:0005488,GO:0005575,GO:0005576,GO:0005615,GO:0007275,GO:0007424,GO:0008061,GO:0008144,GO:0008150,GO:0008362,GO:0032501,GO:0032502,GO:0035150,GO:0035151,GO:0035152,GO:0040003,GO:0040008,GO:0040014,GO:0042335,GO:0044421,GO:0048638,GO:0048731,GO:0048856,GO:0050789,GO:0050793,GO:0051239,GO:0060541,GO:0065007,GO:0065008,GO:0090066,GO:0097367	-	-
gene12798	4.82099	79.743	-4.04796	8.25196e-19	1.71798e-17	down	LOC727170	product=protein bfr2	GO:0007275,GO:0008150,GO:0032501,GO:0032502,GO:0035295,GO:0048856	-	-
gene12120	49.1491	331.814	-2.75514	1.14508e-18	2.37225e-17	down	LOC551080	product=cystinosin homolog%2C transcript variant X3	GO:0000099,GO:0000101,GO:0000323,GO:0001654,GO:0002088,GO:0003008,GO:0003333,GO:0003674,GO:0005215,GO:0005342,GO:0005575,GO:0005622,GO:0005623,GO:0005737,GO:0005764,GO:0005765,GO:0005768,GO:0005770,GO:0005773,GO:0005774,GO:0005856,GO:0005886,GO:0006082,GO:0006139,GO:0006163,GO:0006518,GO:0006520,GO:0006575,GO:0006725,GO:0006749,GO:0006753,GO:0006790,GO:0006793,GO:0006796,GO:0006807,GO:0006810,GO:…	-	KOG3145-Cystine transporter Cystinosin[E]
gene12920	9.61071	33.8853	-1.81795	1.1804e-18	2.44141e-17	down	LOC411807	product=uncharacterized LOC411807%2C transcript variant X3	-	-	KOG1558-Fe2+/Zn2+ regulated transporter[P]
gene9901	4.85185	26.1028	-2.4276	1.28113e-18	2.64113e-17	down	LOC725541	product=uncharacterized LOC725541	GO:0000902,GO:0000904,GO:0003674,GO:0005102,GO:0005121,GO:0005488,GO:0005515,GO:0005575,GO:0005576,GO:0006928,GO:0006935,GO:0007154,GO:0007165,GO:0007166,GO:0007275,GO:0007399,GO:0007409,GO:0007411,GO:0007417,GO:0008045,GO:0008063,GO:0008083,GO:0008150,GO:0009605,GO:0009653,GO:0009966,GO:0009987,GO:0010469,GO:0010646,GO:0010941,GO:0016043,GO:0021551,GO:0021556,GO:0022008,GO:0023051,GO:0023052,GO:…	-	-
gene11618	0.763808	26.3026	-5.10585	1.30149e-18	2.67873e-17	down	LOC725622	product=uncharacterized LOC725622	GO:0005575,GO:0005623,GO:0005886,GO:0005887,GO:0016020,GO:0016021,GO:0031224,GO:0031226,GO:0044425,GO:0044459,GO:0044464,GO:0071944	-	-
gene8592	1.20211	21.9458	-4.1903	1.36096e-18	2.78303e-17	down	LOC725082	product=uncharacterized LOC725082%2C transcript variant X1	-	-	-
gene12979	11.366	89.545	-2.97788	1.56187e-18	3.18874e-17	down	LOC409402	product=uncharacterized LOC409402%2C transcript variant X1	GO:0002009,GO:0002165,GO:0003002,GO:0003008,GO:0003674,GO:0003779,GO:0005488,GO:0005515,GO:0005575,GO:0005622,GO:0005623,GO:0005737,GO:0005856,GO:0005884,GO:0005902,GO:0005903,GO:0006996,GO:0007010,GO:0007015,GO:0007275,GO:0007389,GO:0007399,GO:0007423,GO:0007444,GO:0007455,GO:0007469,GO:0007472,GO:0007476,GO:0007552,GO:0007560,GO:0007600,GO:0007605,GO:0007610,GO:0007626,GO:0008092,GO:0008150,GO:…	-	-
gene3015	3.60096	26.6135	-2.8857	1.77342e-18	3.609e-17	down	LOC100577178	product=uncharacterized LOC100577178%2C transcript variant X2	-	-	-
gene8682	0.809425	14.8563	-4.19803	1.97344e-18	4.00959e-17	down	LOC100578719	product=uncharacterized LOC100578719%2C transcript variant X1	GO:0003674,GO:0005102,GO:0005121,GO:0005488,GO:0005515,GO:0005575,GO:0005576,GO:0007154,GO:0007165,GO:0007166,GO:0008063,GO:0008150,GO:0009987,GO:0023052,GO:0050789,GO:0050794,GO:0050896,GO:0051716,GO:0065007	-	-
gene6437	0.49856	6.61954	-3.73089	2.82022e-18	5.69351e-17	down	LOC411187	product=L-lactate dehydrogenase-like	-	K00016-ko00010 Glycolysis / Gluconeogenesis;ko00620 Pyruvate metabolism;ko00640 Propanoate metabolism;ko00270 Cysteine and methionine metabolism;ko04922 Glucagon signaling pathway	KOG1495-Lactate dehydrogenase[C]
gene10284	0.200983	4.7041	-4.54877	3.07443e-18	6.18699e-17	down	LOC410406	product=zinc metalloproteinase nas-13%2C transcript variant X4	-	-	KOG3714-Meprin A metalloprotease[O]
gene11962	9.88689	120.245	-3.60432	5.61121e-18	1.11502e-16	down	CPF1	product=cuticular protein CPF1 description=cuticular protein CPF1	-	-	-
gene13288	0.19385	15.034	-6.27714	5.90884e-18	1.17049e-16	down	LOC107965842	product=histone-lysine N-methyltransferase 2D-like	GO:0005575,GO:0005576,GO:0005615,GO:0007155,GO:0008150,GO:0009987,GO:0016043,GO:0022610,GO:0030198,GO:0043062,GO:0044421,GO:0071840	-	-
gene10133	37.3021	130.392	-1.80552	5.9336e-18	1.17356e-16	down	LOC100578121	product=uncharacterized LOC100578121%2C transcript variant X1	GO:0003674,GO:0005488,GO:0006950,GO:0008150,GO:0009611,GO:0009888,GO:0030246,GO:0031099,GO:0032502,GO:0040007,GO:0042060,GO:0042246,GO:0048589,GO:0048856,GO:0050896	-	-
gene11287	16.6436	54.2978	-1.70593	6.40821e-18	1.26348e-16	down	EphR	product=Eph receptor tyrosine kinase%2C transcript variant X4 description=Eph receptor tyrosine kinase	GO:0000003,GO:0000902,GO:0000904,GO:0001556,GO:0002009,GO:0002252,GO:0002376,GO:0003006,GO:0003674,GO:0003824,GO:0004672,GO:0004713,GO:0004714,GO:0004888,GO:0005003,GO:0005005,GO:0005488,GO:0005515,GO:0005575,GO:0005623,GO:0005886,GO:0005887,GO:0006464,GO:0006468,GO:0006582,GO:0006725,GO:0006793,GO:0006796,GO:0006807,GO:0006928,GO:0006935,GO:0006950,GO:0006952,GO:0006955,GO:0007154,GO:0007165,GO:…	K05110-ko04360 Axon guidance	KOG0196-Tyrosine kinase, EPH (ephrin) receptor family[T]
gene5792	5.62166	37.4905	-2.73746	6.5856e-18	1.29643e-16	down	LOC552058	product=uncharacterized LOC552058%2C transcript variant X2	-	-	-
gene10378	3.75479	10.9447	-1.54342	6.76784e-18	1.33024e-16	down	LOC100577569	product=uncharacterized LOC100577569%2C transcript variant X2	-	-	-
gene3266	0.702807	7.80285	-3.4728	6.86571e-18	1.34738e-16	down	LOC412869	product=sarcoplasmic calcium-binding protein	GO:0006950,GO:0006952,GO:0008150,GO:0009605,GO:0009607,GO:0009617,GO:0042742,GO:0043207,GO:0050829,GO:0050896,GO:0051704,GO:0051707,GO:0098542	-	-
gene12095	6.57341	21.9798	-1.74146	7.59386e-18	1.48567e-16	down	LOC412739	product=roundabout homolog 2	GO:0000003,GO:0000902,GO:0000904,GO:0001525,GO:0001554,GO:0001568,GO:0001655,GO:0001656,GO:0001657,GO:0001667,GO:0001764,GO:0001822,GO:0001823,GO:0001932,GO:0001934,GO:0001944,GO:0001959,GO:0001960,GO:0002009,GO:0002040,GO:0002042,GO:0003002,GO:0003006,GO:0003007,GO:0003148,GO:0003151,GO:0003156,GO:0003170,GO:0003176,GO:0003177,GO:0003179,GO:0003180,GO:0003184,GO:0003197,GO:0003203,GO:0003205,GO:…	-	KOG4222-Axon guidance receptor Dscam[T]
gene12566	12.6403	56.6886	-2.16502	7.76511e-18	1.51683e-16	down	LOC724270	product=crustacean hyperglycemic hormones%2C transcript variant X7	GO:0003674,GO:0005102,GO:0005179,GO:0005184,GO:0005488,GO:0005515,GO:0005575,GO:0005576,GO:0005615,GO:0007154,GO:0007165,GO:0007186,GO:0007218,GO:0007610,GO:0007622,GO:0007623,GO:0007626,GO:0008150,GO:0009966,GO:0009987,GO:0010469,GO:0010646,GO:0023051,GO:0023052,GO:0030545,GO:0042745,GO:0044421,GO:0045475,GO:0048018,GO:0048511,GO:0048512,GO:0048583,GO:0050789,GO:0050794,GO:0050896,GO:0051716,GO:…	-	-
gene10702	2.47438	11.3715	-2.20028	9.60136e-18	1.86116e-16	down	LOC100578220	product=uncharacterized LOC100578220%2C transcript variant X6	-	-	-
gene521	2.55267	38.8603	-3.92821	1.01462e-17	1.96377e-16	down	LOC410748	product=glucose dehydrogenase [FAD%2C quinone]%2C transcript variant X3	GO:0002165,GO:0003674,GO:0003824,GO:0006629,GO:0007275,GO:0008150,GO:0008152,GO:0008202,GO:0009791,GO:0009987,GO:0010817,GO:0016491,GO:0032501,GO:0032502,GO:0034754,GO:0042180,GO:0042445,GO:0044237,GO:0044238,GO:0044281,GO:0045455,GO:0048856,GO:0055114,GO:0065007,GO:0065008,GO:0071704,GO:1901360	-	KOG1238-Glucose dehydrogenase/choline dehydrogenase/mandelonitrile lyase (GMC oxidoreductase family)[R]
gene54	43.0651	204.731	-2.24914	1.14081e-17	2.20128e-16	down	LOC726450	product=nuclear hormone receptor FTZ-F1	GO:0000003,GO:0000976,GO:0000977,GO:0000978,GO:0000980,GO:0000981,GO:0000982,GO:0000987,GO:0001012,GO:0001067,GO:0001077,GO:0001158,GO:0001228,GO:0001553,GO:0003006,GO:0003674,GO:0003676,GO:0003677,GO:0003682,GO:0003690,GO:0003700,GO:0003705,GO:0003707,GO:0003712,GO:0003713,GO:0004879,GO:0005488,GO:0005515,GO:0005543,GO:0005575,GO:0005622,GO:0005623,GO:0005634,GO:0005654,GO:0005667,GO:0005737,GO:…	-	KOG4218-Nuclear hormone receptor betaFTZ-F1[K]
gene12279	20.1939	91.5297	-2.18032	1.54824e-17	2.97385e-16	down	LOC551165	product=innexin inx3	-	-	-
gene7863	0.292331	3.80972	-3.70401	1.90358e-17	3.64532e-16	down	LOC100578345	product=uncharacterized LOC100578345	-	-	-
gene6913	15.4449	64.86	-2.0702	2.01781e-17	3.85822e-16	down	LOC412838	product=alpha-mannosidase 2%2C transcript variant X2	GO:0000139,GO:0002252,GO:0002376,GO:0003674,GO:0003824,GO:0004553,GO:0004559,GO:0004571,GO:0005575,GO:0005622,GO:0005623,GO:0005737,GO:0005794,GO:0005975,GO:0005996,GO:0006013,GO:0006464,GO:0006491,GO:0006517,GO:0006726,GO:0006807,GO:0008150,GO:0008152,GO:0009058,GO:0009059,GO:0009100,GO:0009987,GO:0012505,GO:0015923,GO:0015924,GO:0016020,GO:0016063,GO:0016787,GO:0016798,GO:0019318,GO:0019538,GO:…	K01191-ko00511 Other glycan degradation	KOG1958-Glycosyl hydrolase, family 38 - alpha-mannosidase[G]
gene2602	0.667905	4.6213	-2.79058	2.03775e-17	3.89047e-16	down	LOC102654462	product=uncharacterized LOC102654462%2C transcript variant X8	-	-	-
gene5658	23.0836	79.37	-1.78173	2.2013e-17	4.19008e-16	down	LOC725480	product=innexin inx1	GO:0003674,GO:0005215,GO:0005243,GO:0005575,GO:0005623,GO:0005886,GO:0005911,GO:0005921,GO:0006810,GO:0007154,GO:0007165,GO:0007602,GO:0007603,GO:0007610,GO:0007632,GO:0008150,GO:0009314,GO:0009416,GO:0009581,GO:0009582,GO:0009583,GO:0009584,GO:0009605,GO:0009628,GO:0009987,GO:0010496,GO:0015267,GO:0016020,GO:0016021,GO:0016323,GO:0022803,GO:0022829,GO:0022857,GO:0023052,GO:0030054,GO:0031224,GO:…	-	-
gene3349	26181.9	128377	-2.29375	2.36315e-17	4.4914e-16	down	Apd-2	product=apidermin 2%2C transcript variant X1 description=apidermin 2	-	-	-
gene8019	6.41979	21.0053	-1.71016	2.70174e-17	5.11191e-16	down	LOC413464	product=tyrosine-protein kinase Src64B%2C transcript variant X2	GO:0000003,GO:0000132,GO:0000165,GO:0000226,GO:0000278,GO:0000578,GO:0000902,GO:0000904,GO:0001700,GO:0001704,GO:0001706,GO:0001708,GO:0001711,GO:0001714,GO:0001891,GO:0001932,GO:0001934,GO:0002009,GO:0002064,GO:0002065,GO:0002066,GO:0002376,GO:0003002,GO:0003006,GO:0003008,GO:0003674,GO:0003824,GO:0004672,GO:0004713,GO:0004715,GO:0005102,GO:0005488,GO:0005515,GO:0005575,GO:0005576,GO:0005622,GO:…	K05704-ko04015 Rap1 signaling pathway;ko04013 MAPK signaling pathway - fly;ko04012 ErbB signaling pathway;ko04370 VEGF signaling pathway;ko04144 Endocytosis;ko04810 Regulation of actin cytoskeleton;ko04510 Focal adhesion;ko04520 Adherens junction;ko04530 Tight junction;ko04540 Gap junction;ko04611 Platelet activation;ko04062 Chemokine signaling pathway;ko04912 GnRH signaling pathway;ko04915 Estro…	KOG0197-Tyrosine kinases[T]
gene11301	0.272569	3.96753	-3.86355	3.43294e-17	6.47603e-16	down	LOC102653936	product=uncharacterized LOC102653936	-	-	-
gene3355	0.070717	11.3825	-7.33054	5.28361e-17	9.87886e-16	down	LOC102653739	product=uncharacterized LOC102653739	-	-	-
gene10479	2.49038	30.4788	-3.61337	5.36969e-17	1.0025e-15	down	Eth	product=ecdysis triggering hormone description=ecdysis triggering hormone	-	-	-
gene9370	3.07104	22.5845	-2.87854	5.52773e-17	1.03049e-15	down	LOC552689	product=estradiol 17-beta-dehydrogenase 11	GO:0000122,GO:0000988,GO:0000989,GO:0001076,GO:0001191,GO:0001523,GO:0003674,GO:0003824,GO:0004745,GO:0005488,GO:0005515,GO:0005575,GO:0005622,GO:0005623,GO:0005634,GO:0005737,GO:0005783,GO:0005789,GO:0005811,GO:0006066,GO:0006081,GO:0006355,GO:0006357,GO:0006629,GO:0006720,GO:0006721,GO:0006950,GO:0008134,GO:0008150,GO:0008152,GO:0008283,GO:0009889,GO:0009890,GO:0009892,GO:0009893,GO:0009987,GO:…	K15734-ko00830 Retinol metabolism	KOG1201-Hydroxysteroid 17-beta dehydrogenase 11[Q]
gene912	22.0629	77.47	-1.81202	5.80665e-17	1.08089e-15	down	LOC724235	product=uncharacterized LOC724235%2C transcript variant X7	-	-	-
gene1314	7.05257	53.8857	-2.93368	6.15544e-17	1.14413e-15	down	LOC100578467	product=protein Star-like	GO:0000003,GO:0001654,GO:0001655,GO:0001709,GO:0001736,GO:0001738,GO:0001745,GO:0001751,GO:0001754,GO:0002009,GO:0002165,GO:0003006,GO:0005575,GO:0005622,GO:0005623,GO:0005737,GO:0005783,GO:0005794,GO:0005886,GO:0006807,GO:0006810,GO:0006888,GO:0007154,GO:0007163,GO:0007164,GO:0007165,GO:0007166,GO:0007167,GO:0007169,GO:0007173,GO:0007275,GO:0007276,GO:0007281,GO:0007292,GO:0007389,GO:0007399,GO:…	-	-
gene10456	6.72939	28.5928	-2.08711	6.17434e-17	1.14596e-15	down	LOC408434	product=EGF domain-specific O-linked N-acetylglucosamine transferase%2C transcript variant X1	GO:0002164,GO:0002165,GO:0002168,GO:0003674,GO:0003824,GO:0005575,GO:0005622,GO:0005623,GO:0005737,GO:0005783,GO:0005788,GO:0006464,GO:0006486,GO:0006493,GO:0006807,GO:0007275,GO:0007591,GO:0008150,GO:0008152,GO:0008194,GO:0008363,GO:0008375,GO:0009058,GO:0009059,GO:0009100,GO:0009101,GO:0009791,GO:0009987,GO:0012505,GO:0016262,GO:0016740,GO:0016757,GO:0016758,GO:0018193,GO:0018210,GO:0018243,GO:…	K18134-ko00514 Other types of O-glycan biosynthesis	KOG4698-Uncharacterized conserved protein[S]
gene10296	15.8245	63.0835	-1.99511	6.24535e-17	1.15745e-15	down	LOC551502	product=atrial natriuretic peptide-converting enzyme%2C transcript variant X1	-	-	KOG3627-Trypsin[E]
gene3635	54.1941	257.353	-2.24754	6.72299e-17	1.23871e-15	down	CPR27	product=cuticular protein 27 description=cuticular protein 27	GO:0003674,GO:0005198,GO:0005214,GO:0005575,GO:0005576,GO:0007275,GO:0008010,GO:0008150,GO:0031012,GO:0032501,GO:0032502,GO:0040003,GO:0042302,GO:0042335,GO:0044421,GO:0048856	-	-
gene7462	0.204573	6.87108	-5.06985	1.02792e-16	1.88027e-15	down	LOC107964981	product=uncharacterized LOC107964981	-	-	-
gene8837	82.8112	284.091	-1.77846	1.16305e-16	2.11521e-15	down	LOC413053	product=serine-threonine kinase receptor-associated protein	GO:0000122,GO:0000375,GO:0000377,GO:0000387,GO:0000398,GO:0001894,GO:0001932,GO:0001933,GO:0002009,GO:0002165,GO:0003008,GO:0003674,GO:0005102,GO:0005488,GO:0005515,GO:0005575,GO:0005622,GO:0005623,GO:0005634,GO:0005654,GO:0005737,GO:0005829,GO:0006139,GO:0006355,GO:0006357,GO:0006396,GO:0006397,GO:0006725,GO:0006807,GO:0007275,GO:0007444,GO:0007472,GO:0007476,GO:0007552,GO:0007560,GO:0007586,GO:…	K13137-ko03013 RNA transport	KOG0278-Serine/threonine kinase receptor-associated protein[I]
gene5860	9.53846	29.5249	-1.6301	1.21021e-16	2.19782e-15	down	LOC102656070	product=uncharacterized LOC102656070	-	-	-
gene1140	36.6203	146.767	-2.00281	1.45244e-16	2.63395e-15	down	LOC409970	product=thrombospondin type-1 domain-containing protein 4-like%2C transcript variant X3	GO:0002164,GO:0005575,GO:0005576,GO:0007275,GO:0007507,GO:0007508,GO:0008150,GO:0009791,GO:0031012,GO:0032501,GO:0032502,GO:0044087,GO:0044089,GO:0044421,GO:0048513,GO:0048518,GO:0048522,GO:0048569,GO:0048731,GO:0048856,GO:0050789,GO:0050794,GO:0051128,GO:0051130,GO:0062023,GO:0065007,GO:0072359,GO:1901201,GO:1901203,GO:1903053,GO:1903055	-	KOG4597-Serine proteinase inhibitor (KU family) with thrombospondin repeats[O]
gene10221	36.9486	265.806	-2.84678	1.71937e-16	3.10467e-15	down	LOC552190	product=prisilkin-39-like%2C transcript variant X1	-	-	-
gene1742	1468.8	6598.67	-2.16753	1.78966e-16	3.227e-15	down	CPR14	product=cuticular protein 14 description=cuticular protein 14	-	-	-
gene4828	1270.67	5578.54	-2.1343	2.56463e-16	4.59167e-15	down	LOC410075	product=actin%2C muscle-like	GO:0005575,GO:0005622,GO:0005623,GO:0005634,GO:0005737,GO:0005856,GO:0005886,GO:0005912,GO:0005924,GO:0005925,GO:0015629,GO:0016020,GO:0030054,GO:0030055,GO:0043226,GO:0043227,GO:0043228,GO:0043229,GO:0043231,GO:0043232,GO:0044424,GO:0044444,GO:0044464,GO:0070161,GO:0071944,GO:0097433	K05692-ko04015 Rap1 signaling pathway;ko04390 Hippo signaling pathway;ko04391 Hippo signaling pathway -fly;ko04145 Phagosome;ko04810 Regulation of actin cytoskeleton;ko04210 Apoptosis;ko04510 Focal adhesion;ko04520 Adherens junction;ko04530 Tight junction;ko04611 Platelet activation;ko04670 Leukocyte transendothelial migration;ko04921 Oxytocin signaling pathway;ko04919 Thyroid hormone signaling p…	KOG0676-Actin and related proteins[Z]
gene5122	1.1985	4.42131	-1.88325	2.69684e-16	4.81475e-15	down	LOC725800	product=fibrillin-2%2C transcript variant X5	GO:0007275,GO:0007399,GO:0008037,GO:0008038,GO:0008039,GO:0008150,GO:0009987,GO:0022008,GO:0030154,GO:0030182,GO:0032501,GO:0032502,GO:0048468,GO:0048666,GO:0048699,GO:0048731,GO:0048856,GO:0048869	-	KOG1217-Fibrillins and related proteins containing Ca2+-binding EGF-like domains[T]
gene5661	52.902	174.801	-1.72431	2.85124e-16	5.07609e-15	down	LOC551617	product=uncharacterized LOC551617%2C transcript variant X1	GO:0002009,GO:0002165,GO:0005575,GO:0005623,GO:0007275,GO:0007399,GO:0007444,GO:0007472,GO:0007475,GO:0007476,GO:0007552,GO:0007560,GO:0007591,GO:0008037,GO:0008038,GO:0008039,GO:0008150,GO:0008362,GO:0008587,GO:0009653,GO:0009791,GO:0009886,GO:0009887,GO:0009888,GO:0009987,GO:0022008,GO:0022404,GO:0030154,GO:0030182,GO:0032501,GO:0032502,GO:0035107,GO:0035114,GO:0035120,GO:0035220,GO:0035239,GO:…	-	-
gene1970	0.110252	508.185	-12.1703	3.78654e-16	6.66621e-15	down	LOC725089	product=cuticular protein description=cuticular protein	-	-	-
gene6603	18.8102	73.506	-1.96635	3.91168e-16	6.86741e-15	down	LOC727647	product=uncharacterized LOC727647%2C transcript variant X2	-	-	-
gene10816	2.49416	10.8623	-2.1227	4.16446e-16	7.30108e-15	down	LOC724915	product=Usher syndrome type-1G protein homolog%2C transcript variant X1	GO:0001894,GO:0001895,GO:0001917,GO:0003008,GO:0003674,GO:0005488,GO:0005515,GO:0005575,GO:0005622,GO:0005623,GO:0005737,GO:0005768,GO:0005769,GO:0005815,GO:0005829,GO:0005856,GO:0005886,GO:0005929,GO:0007275,GO:0007399,GO:0007423,GO:0007600,GO:0007605,GO:0008092,GO:0008150,GO:0009653,GO:0009790,GO:0009887,GO:0009987,GO:0012505,GO:0015629,GO:0015630,GO:0016020,GO:0016043,GO:0022008,GO:0030030,GO:…	-	KOG0195-Integrin-linked kinase[T]
gene8229	9.00468	26.2714	-1.54475	4.2216e-16	7.3868e-15	down	LOC409159	product=G-protein coupled receptor moody%2C transcript variant X2	GO:0003674,GO:0004888,GO:0004930,GO:0005575,GO:0005623,GO:0005886,GO:0005911,GO:0005918,GO:0005919,GO:0006996,GO:0007010,GO:0007043,GO:0007154,GO:0007165,GO:0007186,GO:0007272,GO:0007275,GO:0007399,GO:0007417,GO:0007419,GO:0007610,GO:0008150,GO:0008366,GO:0009410,GO:0009636,GO:0009987,GO:0010001,GO:0010033,GO:0010243,GO:0014070,GO:0016020,GO:0016021,GO:0016043,GO:0019991,GO:0021782,GO:0022008,GO:…	-	KOG4219-G protein-coupled receptor[T]
gene11834	9.72101	54.7773	-2.4944	5.68749e-16	9.87549e-15	down	LOC410606	product=protein Skeletor%2C isoforms B/C%2C transcript variant X2	GO:0000578,GO:0001838,GO:0002009,GO:0003002,GO:0006022,GO:0006023,GO:0006030,GO:0006031,GO:0006034,GO:0006035,GO:0006040,GO:0006355,GO:0006357,GO:0006807,GO:0007154,GO:0007165,GO:0007166,GO:0007167,GO:0007169,GO:0007275,GO:0007350,GO:0007351,GO:0007354,GO:0007362,GO:0007389,GO:0007424,GO:0008150,GO:0008152,GO:0008293,GO:0008362,GO:0008595,GO:0009058,GO:0009059,GO:0009653,GO:0009790,GO:0009798,GO:…	-	KOG4731-Protein predicted to be involved in spindle matrix formation, contains DM13, DoH, and DOMON domains[D]
gene8087	7.00448	20.3929	-1.54171	6.66913e-16	1.15168e-14	down	LOC412101	product=uncharacterized LOC412101	GO:0005575,GO:0005623,GO:0005903,GO:0006508,GO:0006807,GO:0007586,GO:0008150,GO:0008152,GO:0010467,GO:0016020,GO:0016485,GO:0019538,GO:0031638,GO:0032023,GO:0032501,GO:0043170,GO:0044238,GO:0044256,GO:0044464,GO:0051604,GO:0071704,GO:0098862,GO:1901564	-	KOG3627-Trypsin[E]
gene7609	4.98187	25.7067	-2.36739	7.70677e-16	1.32905e-14	down	LOC725178	product=chitooligosaccharidolytic beta-N-acetylglucosaminidase	GO:0003674,GO:0003824,GO:0004553,GO:0004563,GO:0005575,GO:0005623,GO:0005886,GO:0006022,GO:0006026,GO:0006030,GO:0006032,GO:0006040,GO:0006464,GO:0006491,GO:0006517,GO:0006726,GO:0006807,GO:0008150,GO:0008152,GO:0009056,GO:0009057,GO:0009058,GO:0009059,GO:0009100,GO:0009987,GO:0015929,GO:0016020,GO:0016063,GO:0016231,GO:0016787,GO:0016798,GO:0017144,GO:0019538,GO:0036211,GO:0042440,GO:0042441,GO:…	K12373-ko00520 Amino sugar and nucleotide sugar metabolism;ko00513 Various types of N-glycan biosynthesis;ko00531 Glycosaminoglycan degradation;ko00603 Glycosphingolipid biosynthesis - globo series;ko00604 Glycosphingolipid biosynthesis - ganglio series;ko00511 Other glycan degradation;ko04142 Lysosome	KOG2499-Beta-N-acetylhexosaminidase[G]
gene540	21.5063	69.4934	-1.69212	8.03137e-16	1.38314e-14	down	LOC409752	product=uncharacterized LOC409752%2C transcript variant X4	-	-	-
gene8414	10.5044	56.2884	-2.42184	9.25027e-16	1.58444e-14	down	LOC726201	product=uncharacterized LOC726201%2C transcript variant X3	GO:0003674,GO:0005102,GO:0005121,GO:0005488,GO:0005515,GO:0005575,GO:0005576,GO:0007154,GO:0007165,GO:0007166,GO:0008063,GO:0008150,GO:0009987,GO:0023052,GO:0050789,GO:0050794,GO:0050896,GO:0051716,GO:0065007	-	-
gene2176	1.49178	4.72657	-1.66376	1.09378e-15	1.86592e-14	down	LOC410853	product=irregular chiasm C-roughest protein-like%2C transcript variant X4	GO:0000768,GO:0000902,GO:0000904,GO:0001654,GO:0001655,GO:0001700,GO:0001745,GO:0001763,GO:0001764,GO:0001822,GO:0001932,GO:0001933,GO:0002118,GO:0002121,GO:0002164,GO:0002376,GO:0002520,GO:0003008,GO:0003014,GO:0003674,GO:0005488,GO:0005515,GO:0005575,GO:0005576,GO:0005622,GO:0005623,GO:0005737,GO:0005886,GO:0005911,GO:0005912,GO:0005913,GO:0005917,GO:0006928,GO:0006949,GO:0006996,GO:0007010,GO:…	-	KOG4222-Axon guidance receptor Dscam[T]
gene1740	1520.23	6260.74	-2.04204	1.13995e-15	1.94206e-14	down	CPR22	product=cuticular protein 22 description=cuticular protein 22	-	-	-
gene6993	1.76119	12.4986	-2.82714	1.17563e-15	2.00016e-14	down	LOC102656248	product=uncharacterized LOC102656248%2C transcript variant X2	-	-	-
gene13437	0.734656	15.0642	-4.35791	1.32507e-15	2.24534e-14	down	LOC727503	product=uncharacterized LOC727503	-	-	-
gene337	52.4425	187.401	-1.83732	2.17152e-15	3.65521e-14	down	LOC409468	product=A disintegrin and metalloproteinase with thrombospondin motifs 8%2C transcript variant X6	GO:0002791,GO:0002793,GO:0005575,GO:0005576,GO:0005615,GO:0005622,GO:0005623,GO:0005737,GO:0005768,GO:0005798,GO:0007275,GO:0008150,GO:0010646,GO:0010647,GO:0012505,GO:0023051,GO:0023056,GO:0031410,GO:0031982,GO:0032501,GO:0032502,GO:0032879,GO:0032880,GO:0043226,GO:0043227,GO:0043229,GO:0044421,GO:0044424,GO:0044444,GO:0044464,GO:0048518,GO:0048522,GO:0048736,GO:0048737,GO:0048856,GO:0050708,GO:…	-	KOG3538-Disintegrin metalloproteinases with thrombospondin repeats[O]
gene1095	0.564417	3.71228	-2.71747	2.51423e-15	4.22084e-14	down	LOC410009	product=cadherin-related tumor suppressor	-	K16669-ko04391 Hippo signaling pathway -fly;ko04392 Hippo signaling pathway - multiple species	KOG1219-Uncharacterized conserved protein, contains laminin, cadherin and EGF domains[T]
gene11693	0.071162	4.32582	-5.92572	2.6246e-15	4.39447e-14	down	LOC102655810	product=proline-rich protein 4-like	GO:0000981,GO:0003674,GO:0003700,GO:0006355,GO:0006357,GO:0007275,GO:0007444,GO:0008150,GO:0009888,GO:0009889,GO:0010468,GO:0010556,GO:0019219,GO:0019222,GO:0031323,GO:0031326,GO:0032501,GO:0032502,GO:0035220,GO:0035295,GO:0048513,GO:0048731,GO:0048856,GO:0050789,GO:0050794,GO:0051171,GO:0051252,GO:0060255,GO:0060429,GO:0065007,GO:0080090,GO:0140110,GO:1903506,GO:2000112,GO:2001141	-	-
gene6763	2.56842	9.44109	-1.87807	2.7372e-15	4.57091e-14	down	LOC551514	product=serine protease nudel	GO:0000003,GO:0001775,GO:0002064,GO:0002065,GO:0002066,GO:0003002,GO:0003006,GO:0003674,GO:0003824,GO:0004175,GO:0004252,GO:0006508,GO:0006807,GO:0007154,GO:0007165,GO:0007166,GO:0007275,GO:0007276,GO:0007281,GO:0007292,GO:0007304,GO:0007306,GO:0007308,GO:0007309,GO:0007310,GO:0007338,GO:0007343,GO:0007389,GO:0008063,GO:0008150,GO:0008152,GO:0008233,GO:0008236,GO:0009566,GO:0009653,GO:0009798,GO:…	-	KOG3627-Trypsin[E]
gene12838	0.097376	10.7028	-6.78021	3.24798e-15	5.4025e-14	down	LOC726969	product=farnesyl pyrophosphate synthase-like	GO:0000003,GO:0001558,GO:0003674,GO:0003824,GO:0004161,GO:0004337,GO:0004659,GO:0005575,GO:0005622,GO:0005623,GO:0005634,GO:0005654,GO:0005737,GO:0005739,GO:0005759,GO:0005777,GO:0005829,GO:0006066,GO:0006629,GO:0006644,GO:0006694,GO:0006695,GO:0006720,GO:0006721,GO:0006793,GO:0006796,GO:0006928,GO:0007276,GO:0008150,GO:0008152,GO:0008202,GO:0008203,GO:0008299,GO:0008354,GO:0008610,GO:0008654,GO:…	K00787-ko00900 Terpenoid backbone biosynthesis;ko05166 HTLV-I infection;ko05164 Influenza A	KOG0711-Polyprenyl synthetase[H]
gene1448	7.2901	28.4615	-1.965	3.72156e-15	6.18209e-14	down	LOC725651	product=uncharacterized LOC725651	-	-	-
gene5904	0.719941	8.68466	-3.59252	4.09322e-15	6.78167e-14	down	LOC413333	product=hemicentin-1-like	-	-	KOG4222-Axon guidance receptor Dscam[T]
gene10425	0.206092	24.9739	-6.92099	4.56654e-15	7.55598e-14	down	LOC409826	product=proteoglycan 4%2C transcript variant X1	GO:0003674,GO:0003824,GO:0004175,GO:0004252,GO:0005575,GO:0005576,GO:0005623,GO:0005886,GO:0005887,GO:0006508,GO:0006807,GO:0007585,GO:0008150,GO:0008152,GO:0008233,GO:0008236,GO:0009986,GO:0016020,GO:0016021,GO:0016787,GO:0017171,GO:0019538,GO:0031224,GO:0031226,GO:0032501,GO:0040008,GO:0043170,GO:0044238,GO:0044425,GO:0044459,GO:0044464,GO:0050789,GO:0065007,GO:0070011,GO:0071704,GO:0071944,GO:…	-	KOG3627-Trypsin[E]
gene8942	178.83	531.871	-1.57248	4.87427e-15	8.05463e-14	down	LOC550973	product=myosin regulatory light chain sqh	GO:0000003,GO:0000278,GO:0000281,GO:0000902,GO:0000904,GO:0000910,GO:0001667,GO:0001700,GO:0001736,GO:0001738,GO:0001894,GO:0002009,GO:0002064,GO:0002065,GO:0002066,GO:0002165,GO:0003002,GO:0003006,GO:0003381,GO:0003382,GO:0003383,GO:0003384,GO:0003674,GO:0005488,GO:0005515,GO:0005575,GO:0005576,GO:0005622,GO:0005623,GO:0005737,GO:0005819,GO:0005856,GO:0005886,GO:0005911,GO:0005912,GO:0005938,GO:…	K12757-ko04810 Regulation of actin cytoskeleton;ko04510 Focal adhesion;ko04530 Tight junction;ko04611 Platelet activation;ko04670 Leukocyte transendothelial migration	KOG0031-Myosin regulatory light chain, EF-Hand protein superfamily[Z]
gene2845	4.11601	15.9694	-1.95599	5.23361e-15	8.63716e-14	down	LOC550964	product=guanylate cyclase 32E%2C transcript variant X3	GO:0003674,GO:0003824,GO:0004383,GO:0005575,GO:0005622,GO:0005623,GO:0005737,GO:0005829,GO:0005886,GO:0005887,GO:0006139,GO:0006163,GO:0006164,GO:0006182,GO:0006725,GO:0006753,GO:0006793,GO:0006796,GO:0006807,GO:0006996,GO:0007030,GO:0007154,GO:0007165,GO:0007346,GO:0008074,GO:0008150,GO:0008152,GO:0008284,GO:0008361,GO:0009058,GO:0009117,GO:0009150,GO:0009152,GO:0009165,GO:0009187,GO:0009190,GO:…	-	KOG1023-Natriuretic peptide receptor, guanylate cyclase[T]
gene90	753.379	2787.66	-1.88761	5.34589e-15	8.81097e-14	down	LOC409852	product=putative uncharacterized protein DDB_G0271606	GO:0005575,GO:0016020,GO:0016021,GO:0031224,GO:0044425	-	-
gene11271	0.020778	10.8202	-9.02445	5.58136e-15	9.17517e-14	down	LOC102655844	product=cyclin-dependent kinase inhibitor 1C	-	-	-
gene4677	51.3008	172.564	-1.75007	7.75731e-15	1.27027e-13	down	LOC100576826	product=tetraspan membrane protein of hair cell stereocilia homolog%2C transcript variant X2	GO:0000902,GO:0000904,GO:0002064,GO:0002065,GO:0002066,GO:0002093,GO:0003008,GO:0005575,GO:0005623,GO:0005886,GO:0007275,GO:0007399,GO:0007423,GO:0007600,GO:0007605,GO:0008150,GO:0008544,GO:0009581,GO:0009582,GO:0009605,GO:0009612,GO:0009628,GO:0009653,GO:0009790,GO:0009887,GO:0009888,GO:0009913,GO:0009987,GO:0016020,GO:0016043,GO:0016324,GO:0022008,GO:0030030,GO:0030154,GO:0030182,GO:0030855,GO:…	-	KOG4026-Uncharacterized conserved protein[S]
gene7985	3.7928	13.1568	-1.79448	9.00232e-15	1.47034e-13	down	LOC412475	product=knirps-related protein%2C transcript variant X3	GO:0000122,GO:0000578,GO:0000981,GO:0000982,GO:0001078,GO:0001227,GO:0001667,GO:0001709,GO:0003002,GO:0003674,GO:0003700,GO:0005488,GO:0005515,GO:0005575,GO:0005622,GO:0005623,GO:0005634,GO:0006355,GO:0006357,GO:0006928,GO:0007088,GO:0007275,GO:0007346,GO:0007350,GO:0007351,GO:0007354,GO:0007389,GO:0007424,GO:0007427,GO:0008134,GO:0008150,GO:0008595,GO:0009790,GO:0009798,GO:0009880,GO:0009889,GO:…	-	KOG4216-Steroid hormone nuclear receptor[K]
gene1624	8.03778	42.5087	-2.40289	9.58239e-15	1.56307e-13	down	LOC412220	product=vesicular glutamate transporter 2.2%2C transcript variant X2	GO:0003674,GO:0005215,GO:0005575,GO:0006810,GO:0006811,GO:0006820,GO:0008150,GO:0016020,GO:0016021,GO:0022857,GO:0031224,GO:0044425,GO:0051179,GO:0051234,GO:0055085	-	KOG2532-Permease of the major facilitator superfamily[G]
gene3968	27.7101	101.648	-1.87509	9.87159e-15	1.60817e-13	down	LOC552293	product=sialin-like	GO:0003674,GO:0005215,GO:0005575,GO:0005623,GO:0005886,GO:0006810,GO:0006811,GO:0006820,GO:0008150,GO:0016020,GO:0016021,GO:0022857,GO:0031224,GO:0044425,GO:0044464,GO:0051179,GO:0051234,GO:0055085,GO:0071944	-	-
gene7590	103.248	466.68	-2.17632	9.94801e-15	1.61853e-13	down	LOC724583	product=uncharacterized LOC724583	-	-	-
gene7968	6.02985	27.06	-2.16597	1.22864e-14	1.99131e-13	down	LOC408264	product=netrin receptor UNC5C%2C transcript variant X1	GO:0000003,GO:0000902,GO:0000904,GO:0001558,GO:0001667,GO:0003002,GO:0003006,GO:0003674,GO:0004888,GO:0005042,GO:0005043,GO:0005488,GO:0005515,GO:0005575,GO:0005622,GO:0005623,GO:0005737,GO:0005829,GO:0005886,GO:0005887,GO:0006928,GO:0006935,GO:0007154,GO:0007165,GO:0007166,GO:0007275,GO:0007389,GO:0007399,GO:0007409,GO:0007411,GO:0007417,GO:0007420,GO:0007431,GO:0007432,GO:0007548,GO:0008045,GO:…	K07521-ko04360 Axon guidance	KOG1480-Netrin transmembrane receptor unc-5[T]
gene11766	59.4026	208.818	-1.81365	1.2744e-14	2.0602e-13	down	LOC102655919	product=neurofilament medium polypeptide-like	GO:0001725,GO:0003674,GO:0003779,GO:0003785,GO:0005488,GO:0005515,GO:0005575,GO:0005622,GO:0005623,GO:0005737,GO:0005829,GO:0005856,GO:0005886,GO:0005912,GO:0005924,GO:0005925,GO:0006996,GO:0007010,GO:0007015,GO:0008064,GO:0008092,GO:0008150,GO:0009987,GO:0010639,GO:0015629,GO:0016020,GO:0016043,GO:0022607,GO:0030029,GO:0030030,GO:0030036,GO:0030054,GO:0030055,GO:0030832,GO:0030834,GO:0030835,GO:…	-	-
gene5210	373.94	1361.71	-1.86455	1.35308e-14	2.18453e-13	down	LOC550827	product=tubulin alpha-1 chain-like	GO:0000075,GO:0000235,GO:0000278,GO:0000281,GO:0000910,GO:0002376,GO:0003674,GO:0005198,GO:0005200,GO:0005488,GO:0005515,GO:0005575,GO:0005622,GO:0005623,GO:0005737,GO:0005813,GO:0005815,GO:0005818,GO:0005819,GO:0005856,GO:0005874,GO:0005876,GO:0005881,GO:0006955,GO:0006959,GO:0006996,GO:0007010,GO:0007017,GO:0007049,GO:0007088,GO:0007093,GO:0007094,GO:0007346,GO:0008092,GO:0008150,GO:0009605,GO:…	K07374-ko04145 Phagosome;ko04210 Apoptosis;ko04540 Gap junction;ko05130 Pathogenic Escherichia coli infection	KOG1376-Alpha tubulin[Z]
gene7556	1.86466	17.0494	-3.19273	1.38913e-14	2.23426e-13	down	LOC100577064	product=uncharacterized LOC100577064	GO:0000003,GO:0005575,GO:0005576,GO:0005615,GO:0007623,GO:0008150,GO:0032501,GO:0032504,GO:0044421,GO:0048511	-	-
gene12539	21.4497	76.5871	-1.83615	1.47121e-14	2.36328e-13	down	LOC726736	product=laminin subunit beta-1%2C transcript variant X2	GO:0000003,GO:0000902,GO:0000904,GO:0001654,GO:0001655,GO:0001656,GO:0001704,GO:0001706,GO:0001822,GO:0002009,GO:0002064,GO:0003006,GO:0003007,GO:0003008,GO:0003143,GO:0003674,GO:0005102,GO:0005178,GO:0005198,GO:0005201,GO:0005488,GO:0005515,GO:0005575,GO:0005576,GO:0005604,GO:0005605,GO:0005606,GO:0005607,GO:0005608,GO:0005615,GO:0005622,GO:0005623,GO:0005634,GO:0005737,GO:0005783,GO:0005788,GO:…	K05636-ko04151 PI3K-Akt signaling pathway;ko04512 ECM-receptor interaction;ko04510 Focal adhesion;ko05200 Pathways in cancer;ko05222 Small cell lung cancer;ko05146 Amoebiasis;ko05145 Toxoplasmosis	KOG0994-Extracellular matrix glycoprotein Laminin subunit beta[W]
gene10325	5.8576	21.6439	-1.88558	1.48504e-14	2.38247e-13	down	LOC100576508	product=uronyl 2-sulfotransferase-like%2C transcript variant X12	-	-	KOG3922-Sulfotransferases[O]
gene2334	24.0819	66.2431	-1.45982	1.76214e-14	2.80568e-13	down	LOC410819	product=uncharacterized LOC410819%2C transcript variant X5	-	-	KOG4740-Uncharacterized conserved protein[S]
gene2514	15.1386	69.6667	-2.20224	2.25513e-14	3.57712e-13	down	LOC726375	product=bone morphogenetic protein 2-B	GO:0001932,GO:0001934,GO:0003674,GO:0005102,GO:0005125,GO:0005126,GO:0005160,GO:0005488,GO:0005515,GO:0005575,GO:0005576,GO:0005615,GO:0006355,GO:0006357,GO:0007154,GO:0007165,GO:0007166,GO:0007167,GO:0007178,GO:0007179,GO:0008150,GO:0009719,GO:0009889,GO:0009893,GO:0009966,GO:0009967,GO:0009987,GO:0010033,GO:0010468,GO:0010469,GO:0010556,GO:0010562,GO:0010604,GO:0010646,GO:0010647,GO:0010862,GO:…	-	KOG3900-Transforming growth factor beta, bone morphogenetic protein and related proteins[T]
gene4242	89.1236	311.703	-1.80629	2.33402e-14	3.68839e-13	down	LOC408826	product=dystroglycan%2C transcript variant X4	GO:0000003,GO:0000226,GO:0000578,GO:0000902,GO:0000904,GO:0001763,GO:0001932,GO:0001933,GO:0001934,GO:0001952,GO:0001954,GO:0002009,GO:0002011,GO:0002162,GO:0002165,GO:0003002,GO:0003006,GO:0003674,GO:0003779,GO:0005198,GO:0005488,GO:0005515,GO:0005575,GO:0005576,GO:0005604,GO:0005615,GO:0005622,GO:0005623,GO:0005634,GO:0005654,GO:0005737,GO:0005783,GO:0005788,GO:0005794,GO:0005796,GO:0005829,GO:…	K06265-ko04512 ECM-receptor interaction;ko05410 Hypertrophic cardiomyopathy (HCM);ko05412 Arrhythmogenic right ventricular cardiomyopathy (ARVC);ko05414 Dilated cardiomyopathy (DCM);ko05416 Viral myocarditis	KOG3781-Dystroglycan[W]
gene10265	14.049	56.9512	-2.01926	2.59251e-14	4.07652e-13	down	LOC552686	product=breast cancer metastasis-suppressor 1-like protein%2C transcript variant X2	GO:0000118,GO:0000122,GO:0000228,GO:0000785,GO:0000790,GO:0003674,GO:0003824,GO:0004407,GO:0005488,GO:0005515,GO:0005575,GO:0005622,GO:0005623,GO:0005634,GO:0005654,GO:0005694,GO:0005737,GO:0006325,GO:0006355,GO:0006357,GO:0006464,GO:0006476,GO:0006807,GO:0006996,GO:0008134,GO:0008150,GO:0008152,GO:0008593,GO:0009889,GO:0009890,GO:0009891,GO:0009892,GO:0009893,GO:0009966,GO:0009967,GO:0009987,GO:…	-	KOG4466-Component of histone deacetylase complex (breast carcinoma metastasis suppressor 1 protein in human)[DK]
gene3642	4.13571	355.545	-6.42576	2.60505e-14	4.09115e-13	down	LOC551656	product=DNA translocase FtsK-like	-	-	-
gene8489	88.9199	309.127	-1.79762	2.66612e-14	4.18188e-13	down	Obp10	product=odorant binding protein 10%2C transcript variant X2 description=odorant binding protein 10	-	-	-
gene6884	13.1772	43.8118	-1.73327	3.17643e-14	4.95774e-13	down	LOC551338	product=uncharacterized LOC551338%2C transcript variant X2	-	-	-
gene10386	76.516	338.196	-2.14402	3.29132e-14	5.12442e-13	down	TpnCIIb	product=troponin C type IIb description=troponin C type IIb	-	-	KOG0027-Calmodulin and related proteins (EF-Hand superfamily)[T]
gene11297	5.17534	32.0169	-2.62911	4.51211e-14	6.96516e-13	down	LOC727129	product=uncharacterized LOC727129	-	-	-
gene901	46.211	159.616	-1.7883	4.60031e-14	7.09265e-13	down	LOC724680	product=uncharacterized LOC724680	-	-	-
gene2880	7.24052	18.6992	-1.36881	4.92861e-14	7.57115e-13	down	osp	product=outspread description=outspread	GO:0001725,GO:0001932,GO:0001934,GO:0003674,GO:0005488,GO:0005515,GO:0005575,GO:0005622,GO:0005623,GO:0005737,GO:0005829,GO:0005856,GO:0008104,GO:0008150,GO:0009892,GO:0009893,GO:0009987,GO:0010562,GO:0010563,GO:0010604,GO:0010605,GO:0010921,GO:0010923,GO:0015629,GO:0019220,GO:0019222,GO:0031323,GO:0031324,GO:0031325,GO:0031399,GO:0031400,GO:0031401,GO:0032268,GO:0032269,GO:0032270,GO:0032432,GO:…	-	KOG4807-F-actin binding protein, regulates actin cytoskeletal organization[Z]
gene13473	534.152	2064.48	-1.95046	5.56105e-14	8.49117e-13	down	LOC724897	product=endocuticle structural glycoprotein SgAbd-8	-	-	-
gene6382	0.129228	181.162	-10.4531	5.88123e-14	8.96923e-13	down	LOC409163	product=uncharacterized LOC409163	-	-	-
gene7854	1.80592	37.7957	-4.38742	8.20896e-14	1.24442e-12	down	LOC411298	product=UDP-glucuronosyltransferase 2C1	GO:0003674,GO:0003824,GO:0005575,GO:0005622,GO:0005623,GO:0008194,GO:0015020,GO:0016740,GO:0016757,GO:0016758,GO:0043226,GO:0043227,GO:0043229,GO:0043231,GO:0044424,GO:0044464	-	KOG1192-UDP-glucuronosyl and UDP-glucosyl transferase[GC]
gene5881	3.99643	26.2589	-2.71602	1.1124e-13	1.66834e-12	down	LOC551544	product=peroxidase	GO:0000003,GO:0002064,GO:0002065,GO:0002066,GO:0003006,GO:0003674,GO:0003824,GO:0004601,GO:0005575,GO:0005623,GO:0007276,GO:0007281,GO:0007292,GO:0007304,GO:0007306,GO:0008150,GO:0008152,GO:0009636,GO:0009653,GO:0009888,GO:0009987,GO:0010033,GO:0010927,GO:0016043,GO:0016209,GO:0016491,GO:0016684,GO:0019953,GO:0022412,GO:0022414,GO:0022607,GO:0030154,GO:0030312,GO:0030703,GO:0030707,GO:0030855,GO:…	-	KOG2408-Peroxidase/oxygenase[R]
gene8152	5.09681	16.3745	-1.68379	1.11717e-13	1.67351e-12	down	LOC410229	product=slit homolog 2 protein	GO:0000902,GO:0000904,GO:0002009,GO:0003401,GO:0003674,GO:0005030,GO:0006928,GO:0006935,GO:0006950,GO:0006952,GO:0007154,GO:0007165,GO:0007166,GO:0007275,GO:0007399,GO:0008150,GO:0009605,GO:0009607,GO:0009617,GO:0009653,GO:0009790,GO:0009792,GO:0009888,GO:0009987,GO:0010033,GO:0016043,GO:0016358,GO:0022008,GO:0023052,GO:0030030,GO:0030154,GO:0030182,GO:0031175,GO:0032501,GO:0032502,GO:0032989,GO:…	-	KOG4194-Membrane glycoprotein LIG-1[T]
gene6826	0.268354	80.851	-8.23499	1.33194e-13	1.9861e-12	down	LOC107964905	product=uncharacterized LOC107964905	-	-	-
gene13651	7.61595	60.0547	-2.97918	1.33212e-13	1.9861e-12	down	LOC100578616	product=uncharacterized LOC100578616	-	-	-
gene6210	24.9564	76.9717	-1.62492	1.55689e-13	2.30763e-12	down	LOC724568	product=calpain-C%2C transcript variant X1	GO:0005575,GO:0005622,GO:0005623,GO:0005737,GO:0044424,GO:0044464	-	KOG0045-Cytosolic Ca2+-dependent cysteine protease (calpain), large subunit (EF-Hand protein superfamily)[OT]
gene9690	14.876	56.5102	-1.92553	1.72974e-13	2.56082e-12	down	LOC100578939	product=single Ig IL-1-related receptor-like	-	-	KOG4222-Axon guidance receptor Dscam[T]
gene8364	2.02369	35.4098	-4.12909	1.96562e-13	2.89311e-12	down	LOC100578744	product=uncharacterized LOC100578744	-	-	KOG4824-Apolipoprotein D/Lipocalin[M]
gene12195	8.46358	35.0319	-2.04933	2.11408e-13	3.10082e-12	down	LOC100577347	product=SET and MYND domain-containing protein 4-like	GO:0001654,GO:0001745,GO:0001751,GO:0001754,GO:0003674,GO:0005488,GO:0005515,GO:0005575,GO:0005622,GO:0005623,GO:0005634,GO:0005737,GO:0007275,GO:0007399,GO:0007423,GO:0007562,GO:0008150,GO:0009653,GO:0009887,GO:0009892,GO:0009987,GO:0010468,GO:0010605,GO:0010629,GO:0019222,GO:0019899,GO:0022008,GO:0030154,GO:0030182,GO:0032501,GO:0032502,GO:0042051,GO:0042461,GO:0042462,GO:0042826,GO:0043226,GO:…	-	-
gene383	12.0521	43.8161	-1.86217	2.49821e-13	3.64733e-12	down	LOC724455	product=T-complex protein 11-like protein 1	GO:0001669,GO:0005575,GO:0005622,GO:0005623,GO:0005634,GO:0005737,GO:0005856,GO:0005874,GO:0005929,GO:0007154,GO:0007165,GO:0007275,GO:0008150,GO:0009966,GO:0009987,GO:0010646,GO:0010737,GO:0012505,GO:0015630,GO:0017157,GO:0019932,GO:0019933,GO:0019935,GO:0023051,GO:0023052,GO:0030141,GO:0031410,GO:0031514,GO:0031982,GO:0032501,GO:0032502,GO:0032879,GO:0035556,GO:0036126,GO:0042995,GO:0043226,GO:…	-	KOG1981-SOK1 kinase belonging to the STE20/SPS1/GC kinase family[T]
gene5492	5.89801	23.4502	-1.9913	2.68052e-13	3.90449e-12	down	LOC551188	product=ankyrin repeat and BTB/POZ domain-containing protein BTBD11%2C transcript variant X2	GO:0000151,GO:0003674,GO:0005488,GO:0005515,GO:0005575,GO:0005622,GO:0005623,GO:0005634,GO:0005654,GO:0005737,GO:0006508,GO:0006511,GO:0006807,GO:0007154,GO:0007165,GO:0007166,GO:0007167,GO:0007178,GO:0008150,GO:0008152,GO:0009056,GO:0009057,GO:0009636,GO:0009987,GO:0010498,GO:0019005,GO:0019222,GO:0019538,GO:0019899,GO:0019941,GO:0023052,GO:0030162,GO:0030163,GO:0031461,GO:0031625,GO:0031974,GO:…	-	KOG4441-Proteins containing BTB/POZ and Kelch domains, involved in regulatory/signal transduction processes[TR]
gene9259	0.26119	3.07562	-3.5577	2.93226e-13	4.26137e-12	down	LOC410334	product=uncharacterized LOC410334%2C transcript variant X2	GO:0000902,GO:0000904,GO:0000976,GO:0000977,GO:0000981,GO:0000982,GO:0001012,GO:0001067,GO:0001077,GO:0001158,GO:0001228,GO:0001709,GO:0002164,GO:0002376,GO:0002520,GO:0002682,GO:0002683,GO:0003002,GO:0003674,GO:0003676,GO:0003677,GO:0003690,GO:0003700,GO:0005488,GO:0005575,GO:0005622,GO:0005623,GO:0005634,GO:0006139,GO:0006351,GO:0006355,GO:0006357,GO:0006366,GO:0006725,GO:0006807,GO:0006928,GO:…	-	-
gene2947	65.4692	234.94	-1.84341	2.98826e-13	4.3328e-12	down	LOC409643	product=failed axon connections%2C transcript variant X2	GO:0000902,GO:0000904,GO:0007275,GO:0007399,GO:0007409,GO:0008150,GO:0009653,GO:0009987,GO:0016043,GO:0022008,GO:0030030,GO:0030154,GO:0030182,GO:0031175,GO:0032501,GO:0032502,GO:0032989,GO:0032990,GO:0048468,GO:0048666,GO:0048667,GO:0048699,GO:0048731,GO:0048812,GO:0048856,GO:0048858,GO:0048869,GO:0061564,GO:0071840,GO:0120036,GO:0120039	-	KOG4244-Failed axon connections (fax) protein/glutathione S-transferase-like protein[T]
gene7380	3.29537	8.86381	-1.42749	3.56221e-13	5.13559e-12	down	LOC413382	product=SAM and SH3 domain-containing protein 1%2C transcript variant X1	GO:0000209,GO:0001932,GO:0001934,GO:0002831,GO:0002833,GO:0003008,GO:0003674,GO:0005198,GO:0005488,GO:0005515,GO:0005575,GO:0006464,GO:0006807,GO:0007600,GO:0007606,GO:0007608,GO:0008022,GO:0008150,GO:0008152,GO:0009893,GO:0009966,GO:0009967,GO:0009987,GO:0010562,GO:0010594,GO:0010595,GO:0010604,GO:0010632,GO:0010634,GO:0010646,GO:0010647,GO:0016020,GO:0016567,GO:0019220,GO:0019222,GO:0019538,GO:…	-	KOG4384-Uncharacterized SAM domain protein[R]
gene11635	0.506353	10.3283	-4.35031	4.43253e-13	6.36134e-12	down	LOC726155	product=uncharacterized LOC726155	GO:0005575,GO:0005623,GO:0005886,GO:0005887,GO:0016020,GO:0016021,GO:0031224,GO:0031226,GO:0044425,GO:0044459,GO:0044464,GO:0071944	-	-
gene7484	5.83135	16.1244	-1.46735	4.51433e-13	6.4714e-12	down	LOC412091	product=A disintegrin and metalloproteinase with thrombospondin motifs 9-like%2C transcript variant X5	GO:0000003,GO:0001568,GO:0001944,GO:0003006,GO:0003170,GO:0003179,GO:0003229,GO:0003674,GO:0003824,GO:0004175,GO:0004222,GO:0005575,GO:0005576,GO:0005615,GO:0005622,GO:0005623,GO:0005737,GO:0005783,GO:0006508,GO:0006516,GO:0006807,GO:0006810,GO:0006888,GO:0006928,GO:0007155,GO:0007160,GO:0007275,GO:0007507,GO:0007517,GO:0007548,GO:0008150,GO:0008152,GO:0008233,GO:0008237,GO:0008406,GO:0009056,GO:…	-	KOG3538-Disintegrin metalloproteinases with thrombospondin repeats[O]
gene11637	0.080209	726.826	-13.1456	4.68143e-13	6.70334e-12	down	LOC726206	product=uncharacterized LOC726206	GO:0005575,GO:0005623,GO:0005886,GO:0005887,GO:0016020,GO:0016021,GO:0031224,GO:0031226,GO:0044425,GO:0044459,GO:0044464,GO:0071944	-	-
gene2628	2.65168	18.9639	-2.83828	5.102e-13	7.28907e-12	down	LOC412295	product=nose resistant to fluoxetine protein 6%2C transcript variant X2	-	-	KOG3700-Predicted acyltransferase[R]
gene11037	6.81365	17.4495	-1.35669	5.49887e-13	7.83837e-12	down	LOC410498	product=potassium voltage-gated channel subfamily H member 6%2C transcript variant X1	GO:0000003,GO:0006937,GO:0007610,GO:0007617,GO:0007618,GO:0008150,GO:0019098,GO:0019953,GO:0022414,GO:0032501,GO:0032504,GO:0044057,GO:0044703,GO:0046662,GO:0048609,GO:0050789,GO:0050795,GO:0051239,GO:0051704,GO:0065007,GO:0090257,GO:2000241	-	KOG0501-K+-channel KCNQ[P]
gene10229	0.883132	16.8976	-4.25804	5.61775e-13	7.98983e-12	down	LOC100578613	product=uncharacterized LOC100578613	-	-	-
gene8941	22.6779	66.8569	-1.55979	5.91456e-13	8.3931e-12	down	LOC413543	product=sushi%2C von Willebrand factor type A%2C EGF and pentraxin domain-containing protein 1%2C transcript variant X2	GO:0001654,GO:0001736,GO:0001738,GO:0001745,GO:0002009,GO:0002165,GO:0003674,GO:0005488,GO:0005575,GO:0005911,GO:0007155,GO:0007156,GO:0007163,GO:0007164,GO:0007275,GO:0007399,GO:0007423,GO:0007444,GO:0007472,GO:0007476,GO:0007552,GO:0007560,GO:0008150,GO:0008544,GO:0009653,GO:0009791,GO:0009886,GO:0009887,GO:0009888,GO:0009913,GO:0009987,GO:0016043,GO:0022008,GO:0022610,GO:0030030,GO:0030054,GO:…	-	-
gene6745	16.1369	61.2947	-1.9254	6.44017e-13	9.11853e-12	down	LOC413620	product=uncharacterized LOC413620%2C transcript variant X2	GO:0003674,GO:0003824,GO:0005575,GO:0005622,GO:0005623,GO:0006491,GO:0006807,GO:0008150,GO:0008152,GO:0008194,GO:0008378,GO:0009100,GO:0009987,GO:0016740,GO:0016757,GO:0016758,GO:0019538,GO:0035250,GO:0043170,GO:0043226,GO:0043229,GO:0044237,GO:0044238,GO:0044260,GO:0044424,GO:0044464,GO:0071704,GO:1901135,GO:1901564	-	-
gene5419	35.1007	115.974	-1.72423	7.10251e-13	1.00227e-11	down	LOC411159	product=uncharacterized LOC411159	GO:0002065,GO:0003008,GO:0005575,GO:0005623,GO:0005929,GO:0007275,GO:0007399,GO:0007423,GO:0007600,GO:0007605,GO:0008150,GO:0008544,GO:0009653,GO:0009791,GO:0009886,GO:0009887,GO:0009888,GO:0009892,GO:0009913,GO:0009987,GO:0010563,GO:0010921,GO:0010923,GO:0016043,GO:0019220,GO:0019222,GO:0022008,GO:0030030,GO:0030154,GO:0030182,GO:0030855,GO:0031175,GO:0031323,GO:0031324,GO:0032420,GO:0032421,GO:…	-	KOG2824-Glutaredoxin-related protein[O]
gene215	30.0805	80.777	-1.42512	7.14009e-13	1.00645e-11	down	LOC408618	product=furin-like protease 2%2C transcript variant X1	GO:0003674,GO:0003824,GO:0004175,GO:0004252,GO:0005575,GO:0005623,GO:0005886,GO:0006508,GO:0006807,GO:0008150,GO:0008152,GO:0008233,GO:0008236,GO:0016020,GO:0016787,GO:0017171,GO:0019538,GO:0032879,GO:0043170,GO:0044238,GO:0044464,GO:0048519,GO:0050789,GO:0051046,GO:0051048,GO:0051049,GO:0051051,GO:0065007,GO:0070011,GO:0071704,GO:0071944,GO:0140096,GO:1901564	-	KOG3525-Subtilisin-like proprotein convertase[O]
gene7178	6.46248	30.3055	-2.22942	7.44903e-13	1.04883e-11	down	LOC107964828	product=cuticle protein 19-like%2C transcript variant X1	-	-	-
gene11638	0.0289453	545.84	-14.2029	7.75278e-13	1.09039e-11	down	LOC726229	product=uncharacterized LOC726229	GO:0005575,GO:0005623,GO:0005886,GO:0005887,GO:0016020,GO:0016021,GO:0031224,GO:0031226,GO:0044425,GO:0044459,GO:0044464,GO:0071944	-	-
gene2921	1.52299	6.59088	-2.11357	1.06537e-12	1.48355e-11	down	LOC102655392	product=MDS1 and EVI1 complex locus protein EVI1-A-like	-	-	KOG3576-Ovo and related transcription factors[K]
gene1836	4.74616	16.4033	-1.78915	1.15296e-12	1.60375e-11	down	LOC100578727	product=uncharacterized LOC100578727%2C transcript variant X5	GO:0005575,GO:0005576,GO:0005622,GO:0005623,GO:0005634,GO:0005737,GO:0005783,GO:0005911,GO:0007154,GO:0007165,GO:0008150,GO:0009987,GO:0012505,GO:0014069,GO:0023052,GO:0030054,GO:0032279,GO:0035556,GO:0042995,GO:0043005,GO:0043226,GO:0043227,GO:0043229,GO:0043231,GO:0044424,GO:0044444,GO:0044456,GO:0044464,GO:0045177,GO:0045202,GO:0050789,GO:0050794,GO:0050896,GO:0051716,GO:0065007,GO:0097458,GO:…	-	KOG3209-WW domain-containing protein[R]
gene13399	3.15767	10.0602	-1.67173	1.30659e-12	1.81147e-11	down	LOC102655303	product=uncharacterized LOC102655303%2C transcript variant X2	-	-	-
gene6697	23.1709	75.9861	-1.71342	1.38724e-12	1.917e-11	down	LOC100578051	product=uncharacterized LOC100578051%2C transcript variant X2	GO:0007275,GO:0007444,GO:0007623,GO:0008150,GO:0009888,GO:0032501,GO:0032502,GO:0035295,GO:0048511,GO:0048513,GO:0048731,GO:0048856,GO:0060429	-	-
gene12396	23.8162	94.8765	-1.99411	1.41547e-12	1.95174e-11	down	LOC410649	product=tyrosine-protein kinase Btk29A	GO:0000003,GO:0000165,GO:0000166,GO:0000302,GO:0001700,GO:0001775,GO:0001803,GO:0001805,GO:0001810,GO:0001812,GO:0001817,GO:0001818,GO:0001821,GO:0001932,GO:0001934,GO:0002009,GO:0002165,GO:0002218,GO:0002221,GO:0002224,GO:0002238,GO:0002250,GO:0002252,GO:0002253,GO:0002263,GO:0002274,GO:0002275,GO:0002279,GO:0002339,GO:0002343,GO:0002344,GO:0002349,GO:0002366,GO:0002376,GO:0002377,GO:0002381,GO:…	K07364-ko04013 MAPK signaling pathway - fly;ko04660 T cell receptor signaling pathway;ko04380 Osteoclast differentiation	-
gene9077	45.9618	120.447	-1.38989	1.7815e-12	2.44315e-11	down	LOC724580	product=uncharacterized LOC724580	-	-	-
gene806	16.684	46.2743	-1.47175	1.85485e-12	2.54098e-11	down	LOC100577140	product=UDP-glucuronosyltransferase 2B19-like%2C transcript variant X2	-	-	-
gene9583	85.2427	281.356	-1.72275	2.03678e-12	2.76923e-11	down	LOC552832	product=glycine N-methyltransferase	GO:0000096,GO:0006082,GO:0006139,GO:0006520,GO:0006534,GO:0006555,GO:0006575,GO:0006725,GO:0006732,GO:0006790,GO:0006807,GO:0006950,GO:0007154,GO:0007275,GO:0007568,GO:0008150,GO:0008152,GO:0008340,GO:0008652,GO:0009056,GO:0009058,GO:0009066,GO:0009069,GO:0009109,GO:0009116,GO:0009119,GO:0009267,GO:0009605,GO:0009987,GO:0009991,GO:0010259,GO:0016053,GO:0017144,GO:0019752,GO:0031667,GO:0031668,GO:…	K00552-ko00260 Glycine, serine and threonine metabolism	-
gene12173	127.052	388.988	-1.61431	2.24613e-12	3.03756e-11	down	LOC409384	product=60 kDa heat shock protein%2C mitochondrial-like	-	K04077-ko03018 RNA degradation;ko04212 Longevity regulating pathway - worm;ko04940 Type I diabetes mellitus;ko05134 Legionellosis;ko05152 Tuberculosis	KOG0356-Mitochondrial chaperonin, Cpn60/Hsp60p[O]
gene1150	11.4804	37.9949	-1.72664	2.3291e-12	3.1464e-11	down	LOC551206	product=uncharacterized LOC551206%2C transcript variant X2	GO:0001885,GO:0002064,GO:0003158,GO:0005575,GO:0005623,GO:0005886,GO:0005887,GO:0007043,GO:0007275,GO:0007399,GO:0007424,GO:0008150,GO:0009888,GO:0009987,GO:0010001,GO:0016020,GO:0016021,GO:0016043,GO:0019991,GO:0021782,GO:0022008,GO:0022607,GO:0030154,GO:0030855,GO:0031224,GO:0031226,GO:0032501,GO:0032502,GO:0034329,GO:0034330,GO:0035150,GO:0035151,GO:0035152,GO:0035159,GO:0042063,GO:0043297,GO:…	-	-
gene11303	0.246445	1.39705	-2.50305	2.48834e-12	3.35794e-11	down	LOC107965485	product=uncharacterized LOC107965485	GO:0000902,GO:0000904,GO:0006928,GO:0006935,GO:0007275,GO:0007399,GO:0007409,GO:0007411,GO:0007424,GO:0008045,GO:0008150,GO:0009605,GO:0009653,GO:0009987,GO:0016043,GO:0022008,GO:0030030,GO:0030154,GO:0030182,GO:0031175,GO:0032501,GO:0032502,GO:0032989,GO:0032990,GO:0035150,GO:0035151,GO:0035152,GO:0035159,GO:0040011,GO:0042221,GO:0042330,GO:0048468,GO:0048666,GO:0048667,GO:0048699,GO:0048731,GO:…	-	-
gene13703	0.601676	5.7063	-3.2455	2.65025e-12	3.57261e-11	down	LOC107965951	product=uncharacterized LOC107965951	-	-	-
gene4882	5.6955	21.8521	-1.93988	2.68076e-12	3.60607e-11	down	LOC552840	product=deoxynucleoside kinase	GO:0000002,GO:0003674,GO:0003824,GO:0004137,GO:0004797,GO:0005575,GO:0005622,GO:0005623,GO:0005737,GO:0005739,GO:0005759,GO:0006139,GO:0006165,GO:0006213,GO:0006220,GO:0006221,GO:0006230,GO:0006259,GO:0006260,GO:0006261,GO:0006264,GO:0006725,GO:0006753,GO:0006793,GO:0006796,GO:0006807,GO:0006996,GO:0007005,GO:0008150,GO:0008152,GO:0008655,GO:0009058,GO:0009059,GO:0009116,GO:0009117,GO:0009120,GO:…	-	KOG4235-Mitochondrial thymidine kinase 2/deoxyguanosine kinase[F]
gene7774	0.0148233	75.9656	-12.3233	3.01115e-12	4.03762e-11	down	LOC102655429	product=COPII coat assembly protein sec16-like	-	-	-
gene1045	3.37279	11.4764	-1.76666	3.44793e-12	4.57483e-11	down	LOC413675	product=nuclear pore complex protein Nup107	GO:0000003,GO:0000280,GO:0000724,GO:0000725,GO:0000910,GO:0000972,GO:0000973,GO:0003006,GO:0003674,GO:0005198,GO:0005575,GO:0005622,GO:0005623,GO:0005634,GO:0005635,GO:0005643,GO:0005737,GO:0005829,GO:0006139,GO:0006259,GO:0006281,GO:0006302,GO:0006310,GO:0006355,GO:0006403,GO:0006405,GO:0006406,GO:0006606,GO:0006611,GO:0006725,GO:0006807,GO:0006810,GO:0006886,GO:0006913,GO:0006950,GO:0006974,GO:…	K14301-ko03013 RNA transport	KOG1964-Nuclear pore complex, rNup107 component (sc Nup84)[YU]
gene2999	0.861144	8.70227	-3.33707	3.65863e-12	4.84931e-11	down	LOC100578666	product=uncharacterized LOC100578666	-	-	-
gene3520	1.29924	6.93024	-2.41523	4.1712e-12	5.51138e-11	down	LOC100577614	product=uncharacterized LOC100577614%2C transcript variant X2	-	-	KOG0859-Synaptobrevin/VAMP-like protein[U]
gene9074	11.0701	27.374	-1.30614	4.83674e-12	6.35758e-11	down	LOC412865	product=collagen alpha-2(IX) chain%2C transcript variant X1	GO:0000902,GO:0000904,GO:0001764,GO:0005575,GO:0005576,GO:0005604,GO:0006928,GO:0006935,GO:0007154,GO:0007267,GO:0007268,GO:0007271,GO:0007275,GO:0007399,GO:0007409,GO:0007411,GO:0008104,GO:0008150,GO:0009605,GO:0009653,GO:0009987,GO:0016043,GO:0016477,GO:0022008,GO:0023052,GO:0030030,GO:0030054,GO:0030154,GO:0030182,GO:0031012,GO:0031175,GO:0032501,GO:0032502,GO:0032989,GO:0032990,GO:0033036,GO:…	K06823-ko04974 Protein digestion and absorption	KOG3546-Collagens (type XV)[W]
gene2141	4.39962	15.7259	-1.83769	4.94458e-12	6.48585e-11	down	LOC410878	product=epoxide hydrolase 4-like	-	-	KOG4178-Soluble epoxide hydrolase[I]
gene2464	34.4374	130.546	-1.92252	5.54294e-12	7.25569e-11	down	CSP2	product=chemosensory protein 2%2C transcript variant X1 description=chemosensory protein 2	-	-	-
gene7079	17.8678	45.1043	-1.3359	6.25435e-12	8.1532e-11	down	LOC413676	product=patched domain-containing protein 3	GO:0000003,GO:0000122,GO:0000278,GO:0000281,GO:0000910,GO:0003006,GO:0005575,GO:0005622,GO:0005623,GO:0005737,GO:0005886,GO:0006355,GO:0006357,GO:0007049,GO:0007275,GO:0007548,GO:0008150,GO:0009653,GO:0009889,GO:0009890,GO:0009892,GO:0009966,GO:0009987,GO:0010468,GO:0010556,GO:0010558,GO:0010605,GO:0010629,GO:0010646,GO:0012506,GO:0016020,GO:0018996,GO:0019219,GO:0019222,GO:0022402,GO:0022414,GO:…	-	KOG1934-Predicted membrane protein (patched superfamily)[R]
gene8669	11.6766	116.601	-3.31989	6.57393e-12	8.53465e-11	down	Y-y	product=yellow-y description=yellow-y	GO:0000003,GO:0005575,GO:0005576,GO:0005622,GO:0005623,GO:0005737,GO:0006082,GO:0006520,GO:0006570,GO:0006582,GO:0006583,GO:0006725,GO:0006807,GO:0007275,GO:0007564,GO:0007610,GO:0007617,GO:0007618,GO:0007619,GO:0008049,GO:0008150,GO:0008152,GO:0009058,GO:0009072,GO:0009987,GO:0018958,GO:0019098,GO:0019438,GO:0019748,GO:0019752,GO:0019953,GO:0022414,GO:0032501,GO:0032502,GO:0032504,GO:0042335,GO:…	-	-
gene8151	354.453	1707.18	-2.26795	7.40807e-12	9.58807e-11	down	LOC726592	product=mucin-2	-	-	-
gene9196	45.3949	172.416	-1.92529	9.44918e-12	1.21306e-10	down	LOC100577456	product=fibrillin-2-like	-	-	KOG1217-Fibrillins and related proteins containing Ca2+-binding EGF-like domains[T]
gene747	6.3941	17.2878	-1.43494	9.44694e-12	1.21306e-10	down	LOC725237	product=protein scabrous	GO:0001654,GO:0001736,GO:0001738,GO:0001745,GO:0001751,GO:0001752,GO:0001754,GO:0002009,GO:0002165,GO:0005575,GO:0005576,GO:0007154,GO:0007163,GO:0007164,GO:0007267,GO:0007275,GO:0007389,GO:0007399,GO:0007423,GO:0007444,GO:0007460,GO:0007472,GO:0007476,GO:0007552,GO:0007560,GO:0008150,GO:0008407,GO:0008587,GO:0009653,GO:0009791,GO:0009886,GO:0009887,GO:0009888,GO:0009987,GO:0010033,GO:0016318,GO:…	-	KOG2579-Ficolin and related extracellular proteins[R]
gene2148	41.0203	102.185	-1.31677	1.08788e-11	1.39095e-10	down	LOC551992	product=rRNA 2'-O-methyltransferase fibrillarin%2C transcript variant X1	GO:0000154,GO:0000494,GO:0001085,GO:0001091,GO:0001094,GO:0001098,GO:0001099,GO:0001510,GO:0001650,GO:0001651,GO:0001652,GO:0003674,GO:0003676,GO:0003723,GO:0003824,GO:0005488,GO:0005515,GO:0005575,GO:0005622,GO:0005623,GO:0005634,GO:0005654,GO:0005694,GO:0005730,GO:0005732,GO:0006139,GO:0006325,GO:0006364,GO:0006396,GO:0006403,GO:0006417,GO:0006464,GO:0006479,GO:0006725,GO:0006807,GO:0006996,GO:…	K14563-ko03008 Ribosome biogenesis in eukaryotes	KOG1596-Fibrillarin and related nucleolar RNA-binding proteins[A]
gene7716	0.723872	5.44941	-2.91229	1.13073e-11	1.44283e-10	down	LOC102654316	product=uncharacterized LOC102654316%2C transcript variant X2	-	-	-
gene1238	11.4777	27.7868	-1.27556	1.13948e-11	1.45106e-10	down	LOC724497	product=patched domain-containing protein 3-like%2C transcript variant X2	GO:0000003,GO:0003006,GO:0007276,GO:0007281,GO:0007283,GO:0007286,GO:0008150,GO:0009987,GO:0019953,GO:0022412,GO:0022414,GO:0030154,GO:0032501,GO:0032502,GO:0032504,GO:0044703,GO:0048232,GO:0048468,GO:0048515,GO:0048609,GO:0048856,GO:0048869,GO:0051704	-	KOG1934-Predicted membrane protein (patched superfamily)[R]
gene1298	1.0581	4.08135	-1.94757	1.20503e-11	1.53299e-10	down	LOC726148	product=kin of IRRE-like protein 2%2C transcript variant X1	-	-	KOG3513-Neural cell adhesion molecule L1[T]
gene4136	0.279388	4.69175	-4.06979	1.24604e-11	1.58357e-10	down	LOC725255	product=elongation of very long chain fatty acids protein 7%2C transcript variant X2	-	-	KOG3071-Fatty acyl-CoA elongase/Polyunsaturated fatty acid specific elongation enzyme[I]
gene11307	72.3705	234.964	-1.69897	1.2821e-11	1.62776e-10	down	LOC727081	product=uncharacterized LOC727081%2C transcript variant X2	-	-	-
gene2671	0.678222	12.0497	-4.15109	1.49818e-11	1.89262e-10	down	LOC410975	product=uncharacterized LOC410975%2C transcript variant X2	GO:0000902,GO:0000904,GO:0002064,GO:0003382,GO:0003383,GO:0005575,GO:0005623,GO:0005886,GO:0006928,GO:0006996,GO:0007010,GO:0007015,GO:0007155,GO:0007160,GO:0008150,GO:0008360,GO:0009653,GO:0009888,GO:0009987,GO:0016020,GO:0016043,GO:0016324,GO:0016476,GO:0022603,GO:0022604,GO:0022610,GO:0030029,GO:0030036,GO:0030048,GO:0030154,GO:0030855,GO:0031589,GO:0032502,GO:0032989,GO:0044425,GO:0044459,GO:…	-	-
gene12930	11.7742	45.0929	-1.93727	1.50785e-11	1.90201e-10	down	LOC412735	product=decaprenyl-diphosphate synthase subunit 1-like	GO:0003674,GO:0003824,GO:0005488,GO:0005515,GO:0005575,GO:0005622,GO:0005623,GO:0005737,GO:0005739,GO:0005740,GO:0005743,GO:0005759,GO:0006629,GO:0006720,GO:0006732,GO:0006733,GO:0006743,GO:0006744,GO:0006950,GO:0007275,GO:0007399,GO:0008150,GO:0008152,GO:0008299,GO:0008610,GO:0009058,GO:0009108,GO:0009987,GO:0010941,GO:0014016,GO:0014019,GO:0016020,GO:0016043,GO:0016740,GO:0016765,GO:0019866,GO:…	K12504-ko00900 Terpenoid backbone biosynthesis	KOG0776-Geranylgeranyl pyrophosphate synthase/Polyprenyl synthetase[H]
gene13449	6.98616	32.571	-2.22102	1.65311e-11	2.07796e-10	down	LOC100577922	product=uncharacterized LOC100577922	-	-	-
gene2378	1.03631	4.24812	-2.03536	1.69932e-11	2.13181e-10	down	LOC102656639	product=midasin-like	-	-	-
gene6018	22.8108	52.9875	-1.21593	2.04928e-11	2.55813e-10	down	LOC413167	product=melanotransferrin	GO:0000041,GO:0001501,GO:0001530,GO:0001817,GO:0001818,GO:0001906,GO:0001932,GO:0001934,GO:0002227,GO:0002251,GO:0002376,GO:0002385,GO:0002682,GO:0002683,GO:0002684,GO:0002761,GO:0002762,GO:0002831,GO:0002832,GO:0003674,GO:0003824,GO:0004857,GO:0004866,GO:0004869,GO:0005102,GO:0005488,GO:0005506,GO:0005515,GO:0005539,GO:0005575,GO:0005576,GO:0005615,GO:0005622,GO:0005623,GO:0005737,GO:0005768,GO:…	-	-
gene7268	10.6052	40.4955	-1.93299	2.2452e-11	2.78899e-10	down	LOC412722	product=protein singed%2C transcript variant X3	GO:0000902,GO:0001654,GO:0001725,GO:0001726,GO:0001754,GO:0002009,GO:0002102,GO:0002165,GO:0002376,GO:0002520,GO:0003002,GO:0003008,GO:0003674,GO:0003779,GO:0005488,GO:0005515,GO:0005575,GO:0005622,GO:0005623,GO:0005737,GO:0005829,GO:0005856,GO:0005884,GO:0005886,GO:0005902,GO:0005911,GO:0006928,GO:0006950,GO:0006996,GO:0007010,GO:0007015,GO:0007043,GO:0007154,GO:0007163,GO:0007165,GO:0007166,GO:…	-	-
gene9013	14.1494	47.6682	-1.75228	2.55523e-11	3.1586e-10	down	LOC727502	product=uncharacterized LOC727502	GO:0001703,GO:0005575,GO:0005623,GO:0005886,GO:0007275,GO:0007369,GO:0007370,GO:0008150,GO:0009653,GO:0009790,GO:0010004,GO:0016020,GO:0016324,GO:0032501,GO:0032502,GO:0044425,GO:0044459,GO:0044464,GO:0045177,GO:0048598,GO:0048646,GO:0048856,GO:0071944,GO:0098590	-	-
gene4752	21.5042	64.5105	-1.58492	2.68731e-11	3.31864e-10	down	LOC408862	product=prolyl 4-hydroxylase subunit alpha-1	GO:0003674,GO:0003824,GO:0004656,GO:0005488,GO:0005515,GO:0005575,GO:0005622,GO:0005623,GO:0005634,GO:0005654,GO:0005737,GO:0005739,GO:0005783,GO:0005788,GO:0005829,GO:0006082,GO:0006091,GO:0006464,GO:0006520,GO:0006575,GO:0006807,GO:0007275,GO:0008150,GO:0008152,GO:0009055,GO:0009653,GO:0009790,GO:0009792,GO:0009987,GO:0010171,GO:0010172,GO:0012505,GO:0016043,GO:0016222,GO:0016491,GO:0016705,GO:…	K00472-ko00330 Arginine and proline metabolism	KOG1591-Prolyl 4-hydroxylase alpha subunit[E]
gene8834	0.0727567	1.67136	-4.5218	2.77961e-11	3.4226e-10	down	LOC100576299	product=uncharacterized LOC100576299	-	-	-
gene5434	1.84811	6.20111	-1.74648	3.34029e-11	4.08911e-10	down	LOC552589	product=fat-like cadherin-related tumor suppressor homolog%2C transcript variant X2	-	-	KOG1219-Uncharacterized conserved protein, contains laminin, cadherin and EGF domains[T]
gene1233	11.2244	36.5645	-1.70381	3.78484e-11	4.61103e-10	down	LOC410687	product=senecionine N-oxygenase-like%2C transcript variant X3	GO:0003674,GO:0003824,GO:0004497,GO:0005575,GO:0005622,GO:0005623,GO:0005737,GO:0005739,GO:0005829,GO:0008150,GO:0008152,GO:0016491,GO:0043226,GO:0043227,GO:0043229,GO:0043231,GO:0044424,GO:0044444,GO:0044464,GO:0055114	-	KOG1399-Flavin-containing monooxygenase[Q]
gene10282	0.0648177	10.4126	-7.32773	3.93044e-11	4.7792e-10	down	LOC410405	product=cytochrome P450 18a1	GO:0000003,GO:0002009,GO:0002064,GO:0002065,GO:0002066,GO:0002165,GO:0003006,GO:0003674,GO:0003824,GO:0004497,GO:0006629,GO:0006706,GO:0007275,GO:0007276,GO:0007281,GO:0007292,GO:0007304,GO:0007444,GO:0007478,GO:0007480,GO:0007552,GO:0007560,GO:0008150,GO:0008152,GO:0008202,GO:0008395,GO:0009056,GO:0009653,GO:0009791,GO:0009886,GO:0009887,GO:0009888,GO:0009987,GO:0010817,GO:0016042,GO:0016491,GO:…	K14985-ko00981 Insect hormone biosynthesis	KOG0156-Cytochrome P450 CYP2 subfamily[Q]
gene6804	4.48955	12.9548	-1.52884	4.10696e-11	4.97951e-10	down	LOC725870	product=slit homolog 3 protein-like%2C transcript variant X2	-	-	KOG4194-Membrane glycoprotein LIG-1[T]
gene4252	0.824633	3.76863	-2.19221	4.195e-11	5.07651e-10	down	LOC725361	product=A disintegrin and metalloproteinase with thrombospondin motifs 2	-	-	KOG3538-Disintegrin metalloproteinases with thrombospondin repeats[O]
gene6781	12.1042	33.5515	-1.47087	4.30176e-11	5.19824e-10	down	LOC411248	product=uncharacterized LOC411248%2C transcript variant X3	GO:0003008,GO:0005575,GO:0005576,GO:0005623,GO:0005886,GO:0005912,GO:0007154,GO:0008150,GO:0009987,GO:0016020,GO:0016323,GO:0019226,GO:0023052,GO:0030054,GO:0032501,GO:0035637,GO:0044425,GO:0044459,GO:0044464,GO:0050877,GO:0070161,GO:0071944,GO:0098590	-	KOG3516-Neurexin IV[T]
gene3966	37.3951	99.2737	-1.40856	4.38495e-11	5.2912e-10	down	LOC724481	product=uncharacterized LOC724481%2C transcript variant X3	GO:0003674,GO:0003779,GO:0005488,GO:0005515,GO:0005575,GO:0005622,GO:0005623,GO:0005634,GO:0005737,GO:0005856,GO:0008092,GO:0008150,GO:0010638,GO:0015629,GO:0030016,GO:0030017,GO:0030018,GO:0031674,GO:0032231,GO:0032233,GO:0032956,GO:0032970,GO:0033043,GO:0043226,GO:0043227,GO:0043228,GO:0043229,GO:0043231,GO:0043232,GO:0043292,GO:0044087,GO:0044089,GO:0044422,GO:0044424,GO:0044444,GO:0044449,GO:…	-	-
gene11943	132.868	406.592	-1.61359	4.57086e-11	5.50504e-10	down	LOC552461	product=uncharacterized LOC552461	GO:0005575,GO:0005576,GO:0005622,GO:0005623,GO:0005737,GO:0005739,GO:0043226,GO:0043227,GO:0043229,GO:0043231,GO:0044424,GO:0044444,GO:0044464	-	-
gene11404	48.0538	112.999	-1.23358	4.6719e-11	5.62137e-10	down	LOC409485	product=cytoplasmic aconitate hydratase-like	GO:0000041,GO:0001067,GO:0001069,GO:0001101,GO:0001666,GO:0001703,GO:0001889,GO:0002262,GO:0002376,GO:0002520,GO:0002521,GO:0002573,GO:0003008,GO:0003012,GO:0003674,GO:0003676,GO:0003723,GO:0003729,GO:0003824,GO:0003994,GO:0005488,GO:0005506,GO:0005575,GO:0005622,GO:0005623,GO:0005737,GO:0005739,GO:0005783,GO:0005794,GO:0005829,GO:0006082,GO:0006101,GO:0006417,GO:0006725,GO:0006778,GO:0006779,GO:…	K01681-ko01200 Carbon metabolism;ko01210 2-Oxocarboxylic acid metabolism;ko01230 Biosynthesis of amino acids;ko00020 Citrate cycle (TCA cycle);ko00630 Glyoxylate and dicarboxylate metabolism;ko00720 Carbon fixation pathways in prokaryotes	KOG0452-RNA-binding translational regulator IRP (aconitase superfamily)[AJ]
gene10338	3.02672	12.236	-2.0153	4.8678e-11	5.84598e-10	down	LOC410422	product=dihydrofolate reductase%2C transcript variant X1	GO:0003674,GO:0003824,GO:0004146,GO:0005488,GO:0005515,GO:0008150,GO:0008152,GO:0016491,GO:0016645,GO:0016646,GO:0055114	K00287-ko00790 Folate biosynthesis;ko00670 One carbon pool by folate	KOG1324-Dihydrofolate reductase[H]
gene12478	10.4	28.6859	-1.46376	5.22899e-11	6.2501e-10	down	LOC408554	product=neural-cadherin	GO:0000132,GO:0000226,GO:0000278,GO:0000902,GO:0000904,GO:0001667,GO:0002064,GO:0003381,GO:0003382,GO:0003383,GO:0003384,GO:0003674,GO:0005488,GO:0005515,GO:0005575,GO:0005623,GO:0005886,GO:0005887,GO:0005911,GO:0005912,GO:0005913,GO:0006928,GO:0006996,GO:0007010,GO:0007016,GO:0007017,GO:0007049,GO:0007163,GO:0007275,GO:0007369,GO:0008013,GO:0008104,GO:0008150,GO:0009653,GO:0009790,GO:0009792,GO:…	-	KOG4289-Cadherin EGF LAG seven-pass G-type receptor[T]
gene9103	9.75995	29.7838	-1.60958	5.28997e-11	6.31107e-10	down	LOC413134	product=UNC93-like protein	GO:0003674,GO:0005575,GO:0005622,GO:0005623,GO:0005737,GO:0005886,GO:0005887,GO:0006937,GO:0008150,GO:0010959,GO:0015459,GO:0016020,GO:0016021,GO:0016247,GO:0031224,GO:0031226,GO:0032879,GO:0043226,GO:0043228,GO:0043229,GO:0043232,GO:0043266,GO:0043269,GO:0043292,GO:0044057,GO:0044422,GO:0044424,GO:0044425,GO:0044444,GO:0044449,GO:0044459,GO:0044464,GO:0050789,GO:0051049,GO:0051239,GO:0055120,GO:…	-	KOG3097-Predicted membrane protein[S]
gene12988	6.10264	16.9387	-1.47282	5.54779e-11	6.58762e-10	down	LOC409433	product=protein RCC2 homolog	GO:0000775,GO:0001667,GO:0001755,GO:0001952,GO:0001953,GO:0003674,GO:0005488,GO:0005515,GO:0005575,GO:0005622,GO:0005623,GO:0005634,GO:0005694,GO:0005730,GO:0005737,GO:0005768,GO:0005769,GO:0005819,GO:0005829,GO:0005856,GO:0005886,GO:0006928,GO:0007044,GO:0007045,GO:0007154,GO:0007155,GO:0007160,GO:0007162,GO:0007165,GO:0007166,GO:0007229,GO:0007275,GO:0007346,GO:0008017,GO:0008092,GO:0008104,GO:…	-	KOG1427-Uncharacterized conserved protein, contains RCC1 domain[S]
gene12141	51.6828	171.332	-1.72904	5.76352e-11	6.83736e-10	down	LOC107965706	product=uncharacterized LOC107965706	-	-	-
gene7516	68.3236	269.104	-1.97771	6.14705e-11	7.2787e-10	down	LOC552217	product=uncharacterized LOC552217%2C transcript variant X1	-	-	-
gene1146	3.69679	17.7952	-2.26715	6.32944e-11	7.4737e-10	down	LOC724237	product=prostaglandin E2 receptor EP3 subtype%2C transcript variant X3	GO:0003674,GO:0004888,GO:0004930,GO:0005575,GO:0007154,GO:0007165,GO:0007186,GO:0008150,GO:0009987,GO:0016020,GO:0016021,GO:0023052,GO:0031224,GO:0038023,GO:0044425,GO:0050789,GO:0050794,GO:0050896,GO:0051716,GO:0060089,GO:0065007	-	-
gene3925	4.22514	18.619	-2.13971	7.40256e-11	8.71643e-10	down	LOC100577054	product=uncharacterized LOC100577054%2C transcript variant X2	-	-	-
gene10903	7.58643	26.2427	-1.79042	7.6841e-11	9.03953e-10	down	LOC100579015	product=leucine-rich repeat-containing protein 15-like	-	-	KOG4194-Membrane glycoprotein LIG-1[T]
gene11681	0.254788	4.6509	-4.19014	8.22098e-11	9.62849e-10	down	LOC102655306	product=uncharacterized LOC102655306	-	-	-
gene9069	43.1538	119.728	-1.47221	8.22278e-11	9.62849e-10	down	LOC550655	product=protein FAM49B%2C transcript variant X2	GO:0001817,GO:0001819,GO:0001910,GO:0001912,GO:0001914,GO:0001916,GO:0002576,GO:0002682,GO:0002684,GO:0002694,GO:0002696,GO:0002697,GO:0002699,GO:0002703,GO:0002705,GO:0002706,GO:0002708,GO:0002709,GO:0002711,GO:0002819,GO:0002821,GO:0002822,GO:0002824,GO:0003674,GO:0005102,GO:0005488,GO:0005515,GO:0005575,GO:0005576,GO:0005622,GO:0005623,GO:0005737,GO:0005929,GO:0006810,GO:0006887,GO:0008150,GO:…	-	KOG3951-Uncharacterized conserved protein[S]
gene13116	20.5474	81.9208	-1.99528	8.37811e-11	9.80131e-10	down	LOC727578	product=uncharacterized LOC727578	-	-	-
gene3283	7.99961	19.5823	-1.29155	8.87557e-11	1.03641e-09	down	LOC551510	product=uncharacterized LOC551510%2C transcript variant X2	-	K17725-ko00920 Sulfur metabolism	-
gene10541	1.98303	6.30591	-1.669	8.90681e-11	1.0391e-09	down	LOC725354	product=uncharacterized LOC725354%2C transcript variant X1	-	-	KOG4222-Axon guidance receptor Dscam[T]
gene12777	14.7979	41.53	-1.48876	9.20599e-11	1.07301e-09	down	LOC409492	product=slowpoke-binding protein%2C transcript variant X1	-	-	-
gene13883	48.8039	168.851	-1.79068	9.75414e-11	1.13482e-09	down	LOC100576978	product=dystroglycan-like	GO:0000003,GO:0000226,GO:0000578,GO:0000902,GO:0000904,GO:0001763,GO:0001932,GO:0001933,GO:0001934,GO:0001952,GO:0001954,GO:0002009,GO:0002011,GO:0002162,GO:0002165,GO:0003002,GO:0003006,GO:0003674,GO:0003779,GO:0005198,GO:0005488,GO:0005515,GO:0005575,GO:0005576,GO:0005604,GO:0005615,GO:0005622,GO:0005623,GO:0005634,GO:0005654,GO:0005737,GO:0005783,GO:0005788,GO:0005794,GO:0005796,GO:0005829,GO:…	K06265-ko04512 ECM-receptor interaction;ko05410 Hypertrophic cardiomyopathy (HCM);ko05412 Arrhythmogenic right ventricular cardiomyopathy (ARVC);ko05414 Dilated cardiomyopathy (DCM);ko05416 Viral myocarditis	-
gene86	7.29486	25.3432	-1.79665	9.83334e-11	1.14088e-09	down	LOC409999	product=lipase 3-like%2C transcript variant X1	-	K01052-ko00100 Steroid biosynthesis;ko04142 Lysosome	KOG2624-Triglyceride lipase-cholesterol esterase[I]
gene11270	0.466308	5.8092	-3.63898	9.9101e-11	1.14874e-09	down	LOC102655815	product=uncharacterized LOC102655815	-	-	-
gene1993	0.0001	1.51084	-13.8831	9.97048e-11	1.15468e-09	down	LOC107964095	product=uncharacterized LOC107964095	-	-	-
gene528	0.527226	9.71512	-4.20374	1.03758e-10	1.19833e-09	down	LOC410744	product=glucose dehydrogenase [FAD%2C quinone]	GO:0002165,GO:0003674,GO:0003824,GO:0006629,GO:0006950,GO:0007275,GO:0008150,GO:0008152,GO:0008202,GO:0009791,GO:0009987,GO:0010817,GO:0016491,GO:0032501,GO:0032502,GO:0033554,GO:0034754,GO:0034976,GO:0042180,GO:0042445,GO:0044237,GO:0044238,GO:0044281,GO:0045455,GO:0048856,GO:0050896,GO:0051716,GO:0055114,GO:0065007,GO:0065008,GO:0071704,GO:1901360	-	KOG1238-Glucose dehydrogenase/choline dehydrogenase/mandelonitrile lyase (GMC oxidoreductase family)[R]
gene2344	11.9179	35.0171	-1.55492	1.09583e-10	1.26214e-09	down	LOC725144	product=uncharacterized LOC725144%2C transcript variant X1	-	-	-
gene3998	35.8329	221.88	-2.63042	1.27683e-10	1.45868e-09	down	Mir3727	product=microRNA 3727 description=microRNA 3727	-	-	-
gene4157	12.1213	38.2445	-1.65771	1.45451e-10	1.65569e-09	down	LOC409206	product=tripartite motif-containing protein 2-like%2C transcript variant X5	-	-	-
gene479	20.1457	68.7532	-1.77095	1.5175e-10	1.72428e-09	down	LOC107964616	product=uncharacterized LOC107964616	-	-	-
gene7783	0.624302	13.5114	-4.43579	1.74575e-10	1.98008e-09	down	LOC102654158	product=protein doublesex-like	-	-	-
gene8926	49.4824	123.326	-1.31749	1.7816e-10	2.01713e-09	down	LOC551144	product=uncharacterized LOC551144%2C transcript variant X2	GO:0005575,GO:0005911,GO:0005918,GO:0030054,GO:0043296,GO:0070160	-	-
gene6658	1.23033	11.3287	-3.20286	1.90091e-10	2.14837e-09	down	LOC102656154	product=uncharacterized LOC102656154%2C transcript variant X2	-	-	-
gene7899	0.781087	2.89703	-1.89102	1.93369e-10	2.17957e-09	down	LOC411301	product=dynein heavy chain 10%2C axonemal%2C transcript variant X1	GO:0003341,GO:0003674,GO:0003774,GO:0003777,GO:0003824,GO:0005488,GO:0005515,GO:0005575,GO:0005622,GO:0005623,GO:0005737,GO:0005856,GO:0005858,GO:0005875,GO:0005929,GO:0005930,GO:0006928,GO:0006996,GO:0007017,GO:0007018,GO:0008150,GO:0008569,GO:0009987,GO:0015630,GO:0016043,GO:0016462,GO:0016787,GO:0016817,GO:0016818,GO:0016887,GO:0017111,GO:0022607,GO:0030030,GO:0030031,GO:0030286,GO:0032838,GO:…	-	KOG3595-Dyneins, heavy chain[Z]
gene13704	48.4641	171.511	-1.82332	1.94855e-10	2.19437e-09	down	LOC727440	product=dystroglycan-like	GO:0000003,GO:0000226,GO:0000578,GO:0000902,GO:0000904,GO:0001763,GO:0001932,GO:0001933,GO:0001934,GO:0001952,GO:0001954,GO:0002009,GO:0002011,GO:0002162,GO:0002165,GO:0003002,GO:0003006,GO:0003674,GO:0003779,GO:0005198,GO:0005488,GO:0005515,GO:0005575,GO:0005576,GO:0005604,GO:0005615,GO:0005622,GO:0005623,GO:0005634,GO:0005654,GO:0005737,GO:0005783,GO:0005788,GO:0005794,GO:0005796,GO:0005829,GO:…	K06265-ko04512 ECM-receptor interaction;ko05410 Hypertrophic cardiomyopathy (HCM);ko05412 Arrhythmogenic right ventricular cardiomyopathy (ARVC);ko05414 Dilated cardiomyopathy (DCM);ko05416 Viral myocarditis	-
gene4811	72.3664	174.098	-1.26651	1.98239e-10	2.22852e-09	down	LOC412487	product=annexin B9-like	GO:0003002,GO:0003674,GO:0003779,GO:0005488,GO:0005515,GO:0005543,GO:0005544,GO:0005575,GO:0005622,GO:0005623,GO:0005737,GO:0005938,GO:0006810,GO:0007163,GO:0007275,GO:0007389,GO:0007444,GO:0007447,GO:0007450,GO:0008092,GO:0008150,GO:0008289,GO:0009888,GO:0009953,GO:0009987,GO:0010796,GO:0010797,GO:0012505,GO:0016043,GO:0016192,GO:0016197,GO:0030011,GO:0030507,GO:0032501,GO:0032502,GO:0032509,GO:…	-	KOG0819-Annexin[U]
gene1791	6.23507	19.5915	-1.65175	2.11702e-10	2.37354e-09	down	LOC100578498	product=tricalbin-3-like%2C transcript variant X4	-	-	KOG1028-Ca2+-dependent phospholipid-binding protein Synaptotagmin, required for synaptic vesicle and secretory granule exocytosis[TU]
gene11531	11.1691	37.4418	-1.74513	2.19143e-10	2.45479e-09	down	LOC100576213	product=lymphocyte cytosolic protein 2-like	GO:0001775,GO:0002376,GO:0002520,GO:0002521,GO:0003674,GO:0005068,GO:0005070,GO:0005102,GO:0005488,GO:0005515,GO:0005575,GO:0005622,GO:0005623,GO:0005737,GO:0005829,GO:0005886,GO:0006950,GO:0006952,GO:0006954,GO:0006955,GO:0006959,GO:0007154,GO:0007165,GO:0007166,GO:0007167,GO:0007169,GO:0007202,GO:0007275,GO:0008150,GO:0009966,GO:0009967,GO:0009987,GO:0010517,GO:0010518,GO:0010646,GO:0010647,GO:…	-	-
gene9960	5.18365	14.959	-1.52897	2.33261e-10	2.60602e-09	down	LOC410362	product=MOXD1 homolog 2%2C transcript variant X1	GO:0001505,GO:0003674,GO:0003824,GO:0004497,GO:0004500,GO:0005488,GO:0005507,GO:0005575,GO:0005576,GO:0005615,GO:0005622,GO:0005623,GO:0005737,GO:0005783,GO:0005789,GO:0006066,GO:0006576,GO:0006584,GO:0006589,GO:0006725,GO:0006807,GO:0008150,GO:0008152,GO:0009056,GO:0009058,GO:0009308,GO:0009309,GO:0009712,GO:0009713,GO:0009987,GO:0012505,GO:0012506,GO:0016020,GO:0016491,GO:0016705,GO:0016715,GO:…	-	KOG3568-Dopamine beta-monooxygenase[E]
gene4528	37.1563	133.049	-1.84028	2.46876e-10	2.75327e-09	down	LOC552679	product=cytochrome P450 4c3	GO:0006950,GO:0006952,GO:0008150,GO:0009605,GO:0009607,GO:0009617,GO:0042742,GO:0043207,GO:0050830,GO:0050896,GO:0051704,GO:0051707,GO:0098542	-	KOG0157-Cytochrome P450 CYP4/CYP19/CYP26 subfamilies[QI]
gene7708	0.326408	1.81941	-2.47872	2.77608e-10	3.07702e-09	down	LOC102653763	product=adenylate cyclase type 10-like	GO:0003341,GO:0003351,GO:0003674,GO:0003824,GO:0004016,GO:0005488,GO:0005515,GO:0005575,GO:0005622,GO:0005623,GO:0005634,GO:0005737,GO:0005829,GO:0006139,GO:0006163,GO:0006164,GO:0006171,GO:0006725,GO:0006753,GO:0006793,GO:0006796,GO:0006807,GO:0006928,GO:0007017,GO:0007018,GO:0008150,GO:0008152,GO:0009058,GO:0009117,GO:0009150,GO:0009152,GO:0009165,GO:0009187,GO:0009190,GO:0009259,GO:0009260,GO:…	K11265-ko00230 Purine metabolism;ko04024 cAMP signaling pathway;ko04713 Circadian entrainment	-
gene11019	1.72403	5.75957	-1.74017	2.89798e-10	3.20092e-09	down	LOC551378	product=uncharacterized LOC551378%2C transcript variant X2	GO:0003674,GO:0005488,GO:0005515,GO:0005575,GO:0005623,GO:0005886,GO:0005912,GO:0005924,GO:0005927,GO:0006928,GO:0006935,GO:0007154,GO:0007165,GO:0007166,GO:0008150,GO:0009605,GO:0009987,GO:0014812,GO:0016020,GO:0016021,GO:0016477,GO:0023052,GO:0030054,GO:0030055,GO:0030334,GO:0030336,GO:0031224,GO:0032101,GO:0032102,GO:0032879,GO:0032991,GO:0035385,GO:0036061,GO:0040011,GO:0040012,GO:0040013,GO:…	-	KOG4194-Membrane glycoprotein LIG-1[T]
gene5129	2.99948	8.85572	-1.5619	2.95736e-10	3.26367e-09	down	LOC408896	product=semaphorin-2A%2C transcript variant X3	GO:0000003,GO:0000902,GO:0000904,GO:0001952,GO:0002009,GO:0003006,GO:0003674,GO:0005102,GO:0005488,GO:0005515,GO:0005575,GO:0005576,GO:0005623,GO:0005886,GO:0005887,GO:0006928,GO:0006935,GO:0007154,GO:0007165,GO:0007166,GO:0007275,GO:0007399,GO:0007409,GO:0007411,GO:0007413,GO:0007423,GO:0007548,GO:0007610,GO:0007626,GO:0007629,GO:0007631,GO:0007632,GO:0008037,GO:0008038,GO:0008039,GO:0008150,GO:…	-	KOG3611-Semaphorins[T]
gene11480	31.7105	65.0359	-1.03627	3.07509e-10	3.39064e-09	down	LOC552784	product=uncharacterized LOC552784	-	-	-
gene8292	1.69409	5.94403	-1.81093	3.56207e-10	3.91395e-09	down	LOC100578852	product=ribonucleases P/MRP protein subunit POP1	GO:0000171,GO:0000172,GO:0000966,GO:0001682,GO:0003674,GO:0003824,GO:0004518,GO:0004519,GO:0004521,GO:0004526,GO:0004540,GO:0004549,GO:0005575,GO:0005622,GO:0005623,GO:0005634,GO:0005654,GO:0005655,GO:0005730,GO:0005732,GO:0006139,GO:0006364,GO:0006396,GO:0006399,GO:0006401,GO:0006725,GO:0006807,GO:0008033,GO:0008150,GO:0008152,GO:0009056,GO:0009057,GO:0009987,GO:0010467,GO:0016070,GO:0016072,GO:…	K01164-ko03013 RNA transport;ko03008 Ribosome biogenesis in eukaryotes	-
gene5934	32.792	70.5679	-1.10567	3.56662e-10	3.91555e-09	down	LOC727249	product=calcium/calmodulin-dependent protein kinase type 1%2C transcript variant X3	GO:0000902,GO:0001932,GO:0001934,GO:0002682,GO:0002684,GO:0002685,GO:0002687,GO:0002688,GO:0002690,GO:0003674,GO:0003824,GO:0004672,GO:0004674,GO:0004683,GO:0005488,GO:0005515,GO:0005516,GO:0005575,GO:0005622,GO:0005623,GO:0005634,GO:0005737,GO:0005829,GO:0006355,GO:0006357,GO:0006464,GO:0006468,GO:0006793,GO:0006796,GO:0006807,GO:0006810,GO:0006913,GO:0007154,GO:0007165,GO:0007275,GO:0007399,GO:…	K08794-ko04921 Oxytocin signaling pathway;ko04925 Aldosterone synthesis and secretion	KOG0032-Ca2+/calmodulin-dependent protein kinase, EF-Hand protein superfamily[T]
gene5941	9.71312	24.3272	-1.32456	3.59532e-10	3.94364e-09	down	LOC409806	product=integrator complex subunit 12%2C transcript variant X2	GO:0000428,GO:0005575,GO:0005622,GO:0005623,GO:0005634,GO:0005654,GO:0006139,GO:0006351,GO:0006366,GO:0006396,GO:0006725,GO:0006807,GO:0008150,GO:0008152,GO:0009058,GO:0009059,GO:0009301,GO:0009987,GO:0010467,GO:0016070,GO:0016073,GO:0016180,GO:0016591,GO:0018130,GO:0019438,GO:0030880,GO:0031123,GO:0031974,GO:0031981,GO:0032039,GO:0032774,GO:0032991,GO:0034470,GO:0034472,GO:0034641,GO:0034645,GO:…	-	KOG4323-Polycomb-like PHD Zn-finger protein[R]
gene9584	81.6684	196.951	-1.26999	3.62515e-10	3.96948e-09	down	LOC726408	product=zinc finger protein 706-like%2C transcript variant X1	GO:0005575,GO:0005622,GO:0005623,GO:0005634,GO:0005737,GO:0006355,GO:0008150,GO:0009889,GO:0009890,GO:0009892,GO:0010468,GO:0010556,GO:0010558,GO:0010605,GO:0010629,GO:0019219,GO:0019222,GO:0031323,GO:0031324,GO:0031326,GO:0031327,GO:0043226,GO:0043227,GO:0043229,GO:0043231,GO:0044424,GO:0044464,GO:0045892,GO:0045934,GO:0048519,GO:0048523,GO:0050789,GO:0050793,GO:0050794,GO:0051093,GO:0051171,GO:…	-	KOG4118-Uncharacterized conserved protein[S]
gene3380	65.4369	140.009	-1.09734	3.68165e-10	4.02438e-09	down	LOC551775	product=trifunctional enzyme subunit beta%2C mitochondrial	GO:0000062,GO:0000166,GO:0003674,GO:0003824,GO:0003857,GO:0003988,GO:0004300,GO:0005488,GO:0005575,GO:0005622,GO:0005623,GO:0005737,GO:0005739,GO:0005740,GO:0005741,GO:0005743,GO:0005759,GO:0005783,GO:0006082,GO:0006629,GO:0006631,GO:0006635,GO:0007275,GO:0007568,GO:0008150,GO:0008152,GO:0008340,GO:0009056,GO:0009062,GO:0009295,GO:0009987,GO:0010259,GO:0012505,GO:0016020,GO:0016042,GO:0016054,GO:…	K07509-ko01212 Fatty acid metabolism;ko00062 Fatty acid elongation;ko00071 Fatty acid degradation;ko00280 Valine, leucine and isoleucine degradation	KOG1392-Acetyl-CoA acetyltransferase[I]
gene7744	0.0247677	4.4475	-7.48839	3.77456e-10	4.11883e-09	down	LOC102655891	product=uncharacterized LOC102655891%2C transcript variant X5	-	-	-
gene6246	0.018316	1.5567	-6.40925	3.94524e-10	4.29027e-09	down	LOC107964725	product=uncharacterized LOC107964725	-	-	-
gene11935	4.92511	25.6133	-2.37866	4.29354e-10	4.66104e-09	down	LOC408510	product=uncharacterized LOC408510%2C transcript variant X1	-	-	-
gene1991	44.1599	130.801	-1.56656	4.38466e-10	4.75588e-09	down	LOC726987	product=uncharacterized LOC726987%2C transcript variant X1	GO:0003008,GO:0007600,GO:0007606,GO:0007608,GO:0007610,GO:0008150,GO:0009636,GO:0010033,GO:0030534,GO:0032501,GO:0042221,GO:0042493,GO:0045471,GO:0046677,GO:0048149,GO:0050877,GO:0050896,GO:0097305,GO:1901700	-	-
gene3199	12.1286	27.1768	-1.16396	4.62573e-10	5.01305e-09	down	LOC414002	product=uncharacterized LOC414002	-	-	KOG1263-Multicopper oxidases[Q]
gene13966	16.915	38.2214	-1.17607	5.58755e-10	6.01422e-09	down	LOC102656655	product=protein outspread-like	GO:0001725,GO:0001932,GO:0001934,GO:0003674,GO:0005488,GO:0005515,GO:0005575,GO:0005622,GO:0005623,GO:0005737,GO:0005829,GO:0005856,GO:0008104,GO:0008150,GO:0009892,GO:0009893,GO:0009987,GO:0010562,GO:0010563,GO:0010604,GO:0010605,GO:0010921,GO:0010923,GO:0015629,GO:0019220,GO:0019222,GO:0031323,GO:0031324,GO:0031325,GO:0031399,GO:0031400,GO:0031401,GO:0032268,GO:0032269,GO:0032270,GO:0032432,GO:…	-	KOG4807-F-actin binding protein, regulates actin cytoskeletal organization[Z]
gene10993	51.6127	127.465	-1.3043	5.76927e-10	6.19927e-09	down	LOC726922	product=acyl-CoA-binding domain-containing protein 4%2C transcript variant X2	GO:0005575,GO:0005622,GO:0005623,GO:0005634,GO:0005654,GO:0005737,GO:0005777,GO:0005778,GO:0006082,GO:0006629,GO:0006631,GO:0006914,GO:0008150,GO:0008152,GO:0009056,GO:0009062,GO:0009987,GO:0010876,GO:0016020,GO:0016042,GO:0016054,GO:0019752,GO:0019915,GO:0030242,GO:0031090,GO:0031903,GO:0031974,GO:0031981,GO:0032787,GO:0033036,GO:0042579,GO:0043226,GO:0043227,GO:0043229,GO:0043231,GO:0043233,GO:…	-	KOG0817-Acyl-CoA-binding protein[I]
gene562	7.13821	34.4732	-2.27184	5.78107e-10	6.20668e-09	down	LOC100576961	product=uncharacterized LOC100576961%2C transcript variant X3	-	-	-
gene7695	0.145967	45.9093	-8.297	6.19122e-10	6.63577e-09	down	LOC107965004	product=G-box-binding factor	-	-	-
gene575	0.0375273	2.05224	-5.77312	6.70188e-10	7.15885e-09	down	LOC726578	product=putative inorganic phosphate cotransporter%2C transcript variant X1	-	-	KOG2532-Permease of the major facilitator superfamily[G]
gene10179	4.57042	11.445	-1.32431	6.96778e-10	7.43661e-09	down	LOC408393	product=agrin-like%2C transcript variant X8	-	K06254-ko04512 ECM-receptor interaction	KOG4289-Cadherin EGF LAG seven-pass G-type receptor[T]
gene4037	24.4654	78.4814	-1.68161	7.16101e-10	7.62997e-09	down	LOC552428	product=uncharacterized LOC552428	GO:0007154,GO:0007165,GO:0007186,GO:0008150,GO:0009987,GO:0023052,GO:0050789,GO:0050794,GO:0050896,GO:0051716,GO:0065007	-	-
gene2226	4.3932	29.6431	-2.75435	7.51249e-10	7.9843e-09	down	LOC724187	product=toll-like receptor 4%2C transcript variant X3	GO:0000902,GO:0000904,GO:0005575,GO:0005576,GO:0005615,GO:0007275,GO:0007399,GO:0007409,GO:0008150,GO:0009653,GO:0009987,GO:0016043,GO:0022008,GO:0030030,GO:0030154,GO:0030182,GO:0031175,GO:0032501,GO:0032502,GO:0032989,GO:0032990,GO:0044421,GO:0048468,GO:0048666,GO:0048667,GO:0048699,GO:0048731,GO:0048812,GO:0048856,GO:0048858,GO:0048869,GO:0061564,GO:0071840,GO:0120036,GO:0120039	-	KOG4194-Membrane glycoprotein LIG-1[T]
gene75	62.6322	198.006	-1.66057	7.9784e-10	8.45408e-09	down	LOC412925	product=D-galactonate transporter	-	-	KOG1330-Sugar transporter/spinster transmembrane protein[G]
gene9529	54.3562	135.688	-1.31978	8.63079e-10	9.11199e-09	down	LOC411863	product=dehydrogenase/reductase SDR family member 7	-	-	KOG1205-Predicted dehydrogenase[Q]
gene10403	0.0286063	8.6635	-8.24247	9.99422e-10	1.05247e-08	down	LOC102655078	product=venom peptide BmKAPI-like%2C transcript variant X2	-	-	-
gene3235	132.714	394.901	-1.57317	1.01276e-09	1.06563e-08	down	Cpap3-b	product=cuticular protein analogous to peritrophins 3-B description=cuticular protein analogous to peritrophins 3-B	GO:0003674,GO:0005488,GO:0005575,GO:0005576,GO:0005615,GO:0008061,GO:0008144,GO:0044421,GO:0097367	-	-
gene3637	4.12161	18.479	-2.1646	1.04932e-09	1.10312e-08	down	LOC100578248	product=uncharacterized serine-rich protein C215.13%2C transcript variant X1	-	-	-
gene8166	41.7882	101.008	-1.2733	1.16173e-09	1.21431e-08	down	LOC408302	product=solute carrier family 22 member 21-like%2C transcript variant X1	GO:0003008,GO:0003674,GO:0005215,GO:0005326,GO:0005575,GO:0005623,GO:0005886,GO:0005887,GO:0006810,GO:0006811,GO:0006812,GO:0006820,GO:0006836,GO:0007610,GO:0007611,GO:0007613,GO:0008150,GO:0008324,GO:0008509,GO:0008514,GO:0008519,GO:0009914,GO:0010646,GO:0010648,GO:0010817,GO:0015075,GO:0015101,GO:0015220,GO:0015695,GO:0015696,GO:0015711,GO:0015870,GO:0015871,GO:0015893,GO:0016020,GO:0016021,GO:…	-	KOG0255-Synaptic vesicle transporter SVOP and related transporters (major facilitator superfamily)[R]
gene11608	3.24369	12.458	-1.94137	1.19637e-09	1.24948e-08	down	LOC408542	product=uncharacterized LOC408542%2C transcript variant X1	GO:0003674,GO:0005488,GO:0008270,GO:0043167,GO:0043169,GO:0046872,GO:0046914	-	KOG3002-Zn finger protein[R]
gene13522	1.07854	7.43435	-2.78513	1.20624e-09	1.25771e-08	down	LOC107965906	product=probable serine/threonine-protein kinase DDB_G0282963	-	K18669-ko04111 Cell cycle - yeast	-
gene3412	2.05813	9.13059	-2.14937	1.24012e-09	1.29091e-08	down	LOC100576765	product=uncharacterized LOC100576765	-	-	-
gene3609	14.6815	41.2174	-1.48926	1.30262e-09	1.35374e-08	down	LOC411038	product=uncharacterized LOC411038%2C transcript variant X1	GO:0001508,GO:0001654,GO:0001736,GO:0001738,GO:0001745,GO:0002009,GO:0003008,GO:0003674,GO:0005488,GO:0005515,GO:0005575,GO:0005911,GO:0006915,GO:0007163,GO:0007164,GO:0007275,GO:0007389,GO:0007423,GO:0007600,GO:0007605,GO:0008150,GO:0008157,GO:0008219,GO:0009605,GO:0009612,GO:0009628,GO:0009653,GO:0009887,GO:0009888,GO:0009987,GO:0010623,GO:0010720,GO:0010941,GO:0010942,GO:0010996,GO:0012501,GO:…	-	-
gene9936	0.0148927	1.21518	-6.35043	1.32084e-09	1.37155e-08	down	LOC100578276	product=uncharacterized LOC100578276	-	-	-
gene1675	0.348708	3.42581	-3.29636	1.361e-09	1.41094e-08	down	LOC100577882	product=uncharacterized LOC100577882%2C transcript variant X1	-	-	-
gene3073	4.44943	11.5444	-1.3755	1.44757e-09	1.497e-08	down	LOC551168	product=protein sidekick%2C transcript variant X1	GO:0001654,GO:0001745,GO:0005575,GO:0005623,GO:0005886,GO:0005887,GO:0007275,GO:0007399,GO:0007423,GO:0008150,GO:0009653,GO:0009887,GO:0009987,GO:0010721,GO:0016020,GO:0016021,GO:0022008,GO:0030154,GO:0031224,GO:0031226,GO:0032501,GO:0032502,GO:0042675,GO:0043473,GO:0044425,GO:0044459,GO:0044464,GO:0045595,GO:0045596,GO:0045664,GO:0045665,GO:0046532,GO:0046533,GO:0048066,GO:0048513,GO:0048519,GO:…	-	KOG3513-Neural cell adhesion molecule L1[T]
gene3100	2.84532	7.39941	-1.37882	1.46432e-09	1.51185e-08	down	LOC413289	product=neurogenic locus Notch protein%2C transcript variant X2	GO:0000003,GO:0000122,GO:0000139,GO:0000278,GO:0000578,GO:0000902,GO:0000904,GO:0000976,GO:0000977,GO:0000978,GO:0000987,GO:0000988,GO:0000989,GO:0001012,GO:0001067,GO:0001076,GO:0001190,GO:0001503,GO:0001525,GO:0001568,GO:0001570,GO:0001649,GO:0001654,GO:0001655,GO:0001666,GO:0001667,GO:0001669,GO:0001700,GO:0001701,GO:0001708,GO:0001709,GO:0001726,GO:0001736,GO:0001738,GO:0001745,GO:0001751,GO:…	K02599-ko04330 Notch signaling pathway;ko04919 Thyroid hormone signaling pathway;ko04320 Dorso-ventral axis formation;ko05206 MicroRNAs in cancer;ko05224 Breast cancer;ko01522 Endocrine resistance	KOG1217-Fibrillins and related proteins containing Ca2+-binding EGF-like domains[T]
gene5316	0.0198673	1.10501	-5.79752	1.48275e-09	1.52964e-08	down	LOC107964552	product=uncharacterized LOC107964552	-	-	-
gene2261	1.9564	8.96086	-2.19543	1.52461e-09	1.57154e-08	down	LOC408681	product=solute carrier family 35 member F1-like%2C transcript variant X1	-	-	KOG2766-Predicted membrane protein[S]
gene9026	10.6491	26.0011	-1.28785	1.55536e-09	1.60194e-08	down	LOC100577455	product=golgin subfamily A member 6-like protein 22	GO:0000245,GO:0000375,GO:0000377,GO:0000398,GO:0003674,GO:0003676,GO:0003723,GO:0005488,GO:0005575,GO:0005622,GO:0005623,GO:0005634,GO:0005681,GO:0005684,GO:0005686,GO:0006139,GO:0006396,GO:0006397,GO:0006725,GO:0006807,GO:0008150,GO:0008152,GO:0008380,GO:0009987,GO:0010467,GO:0016043,GO:0016070,GO:0016071,GO:0022607,GO:0022613,GO:0022618,GO:0030532,GO:0032991,GO:0034622,GO:0034641,GO:0043170,GO:…	-	-
gene12110	0.0838087	3.72033	-5.47219	1.59773e-09	1.64289e-08	down	LOC102655009	product=elongation of very long chain fatty acids protein AAEL008004-like	GO:0000003,GO:0000038,GO:0003674,GO:0003824,GO:0004312,GO:0005575,GO:0005622,GO:0005623,GO:0005737,GO:0005783,GO:0005789,GO:0006082,GO:0006629,GO:0006631,GO:0006633,GO:0006643,GO:0006665,GO:0006807,GO:0007610,GO:0007617,GO:0007618,GO:0007619,GO:0008150,GO:0008152,GO:0008610,GO:0009058,GO:0009922,GO:0009987,GO:0010817,GO:0012505,GO:0016020,GO:0016021,GO:0016053,GO:0016740,GO:0016746,GO:0016747,GO:…	-	KOG3071-Fatty acyl-CoA elongase/Polyunsaturated fatty acid specific elongation enzyme[I]
gene6233	5.50502	18.7698	-1.76959	1.77103e-09	1.81373e-08	down	LOC551898	product=tetraspanin-5%2C transcript variant X1	GO:0000003,GO:0000151,GO:0001667,GO:0002020,GO:0002064,GO:0002065,GO:0002066,GO:0003006,GO:0003674,GO:0003824,GO:0004842,GO:0005488,GO:0005515,GO:0005575,GO:0005622,GO:0005623,GO:0005737,GO:0005886,GO:0005887,GO:0006464,GO:0006807,GO:0006928,GO:0007154,GO:0007155,GO:0007165,GO:0007166,GO:0007167,GO:0007178,GO:0007179,GO:0007275,GO:0007276,GO:0007281,GO:0007292,GO:0007297,GO:0007298,GO:0007548,GO:…	-	KOG3882-Tetraspanin family integral membrane protein[R]
gene6212	10.6466	32.5317	-1.61146	1.79748e-09	1.83933e-08	down	LOC724518	product=serine-rich adhesin for platelets	-	-	KOG1830-Wiskott Aldrich syndrome proteins[Z]
gene6150	3.37321	11.2272	-1.73481	2.02335e-09	2.06212e-08	down	LOC725366	product=anosmin-1%2C transcript variant X1	GO:0000003,GO:0000902,GO:0000904,GO:0001764,GO:0002009,GO:0003006,GO:0003674,GO:0005198,GO:0005201,GO:0005488,GO:0005515,GO:0005539,GO:0005575,GO:0005576,GO:0005615,GO:0005623,GO:0005886,GO:0006928,GO:0006935,GO:0007154,GO:0007155,GO:0007165,GO:0007166,GO:0007167,GO:0007169,GO:0007275,GO:0007399,GO:0007409,GO:0007411,GO:0007548,GO:0008150,GO:0008201,GO:0008543,GO:0008544,GO:0009605,GO:0009653,GO:…	-	KOG4802-Adhesion-type protein [W]
gene12722	0.510316	2.1936	-2.10384	2.22928e-09	2.26471e-08	down	LOC412853	product=brain tumor protein%2C transcript variant X7	GO:0000902,GO:0000904,GO:0001709,GO:0003002,GO:0003674,GO:0003676,GO:0003723,GO:0003729,GO:0003730,GO:0005488,GO:0005515,GO:0005575,GO:0005622,GO:0005623,GO:0005737,GO:0005829,GO:0005938,GO:0006139,GO:0006351,GO:0006417,GO:0006725,GO:0006807,GO:0006928,GO:0006935,GO:0007275,GO:0007389,GO:0007399,GO:0007400,GO:0007402,GO:0007405,GO:0007406,GO:0007409,GO:0007411,GO:0007417,GO:0007420,GO:0008150,GO:…	-	-
gene1615	23.2093	50.7488	-1.12867	2.25927e-09	2.29333e-08	down	LOC408631	product=patronin%2C transcript variant X6	GO:0000226,GO:0000278,GO:0001709,GO:0003674,GO:0005488,GO:0005515,GO:0005575,GO:0005622,GO:0005623,GO:0005813,GO:0005815,GO:0005819,GO:0005856,GO:0006996,GO:0007010,GO:0007017,GO:0007026,GO:0007049,GO:0007051,GO:0007052,GO:0008017,GO:0008092,GO:0008104,GO:0008150,GO:0009987,GO:0010639,GO:0015630,GO:0015631,GO:0016043,GO:0022402,GO:0030154,GO:0030496,GO:0031110,GO:0031111,GO:0031114,GO:0032502,GO:…	-	KOG3654-Uncharacterized CH domain protein[Z]
gene13092	0.334362	4.81101	-3.84686	2.34068e-09	2.36837e-08	down	LOC107964026	product=farnesyl diphosphate synthase 2-like	-	K00787-ko00900 Terpenoid backbone biosynthesis;ko05166 HTLV-I infection;ko05164 Influenza A	KOG0711-Polyprenyl synthetase[H]
gene8464	23.8215	94.6711	-1.99066	2.36325e-09	2.3893e-08	down	LOC413792	product=uncharacterized LOC413792	-	-	-
gene9746	161.987	681.197	-2.07219	2.37158e-09	2.39581e-08	down	LOC727110	product=yellow-x2	-	-	-
gene5880	3.29962	27.4765	-3.05782	2.59854e-09	2.61674e-08	down	LOC102656392	product=uncharacterized LOC102656392	-	-	-
gene13213	18.1211	46.019	-1.34456	2.61932e-09	2.63347e-08	down	LOC725098	product=tight junction protein ZO-1%2C transcript variant X1	GO:0000165,GO:0001654,GO:0001700,GO:0001701,GO:0001708,GO:0001745,GO:0001763,GO:0001824,GO:0001825,GO:0001885,GO:0001932,GO:0002009,GO:0002064,GO:0002682,GO:0002683,GO:0002761,GO:0002762,GO:0003008,GO:0003158,GO:0003674,GO:0003824,GO:0004385,GO:0005488,GO:0005515,GO:0005575,GO:0005622,GO:0005623,GO:0005634,GO:0005654,GO:0005737,GO:0005829,GO:0005886,GO:0005911,GO:0005912,GO:0005913,GO:0005917,GO:…	K05701-ko04520 Adherens junction;ko04530 Tight junction;ko04540 Gap junction;ko05110 Vibrio cholerae infection;ko05120 Epithelial cell signaling in Helicobacter pylori infection;ko05132 Salmonella infection	KOG3580-Tight junction proteins[T]
gene1559	8.22149	33.734	-2.03673	2.7875e-09	2.79368e-08	down	LOC100576918	product=uncharacterized LOC100576918	-	-	-
gene571	8.15618	24.0479	-1.55994	2.84301e-09	2.84697e-08	down	LOC410739	product=teneurin-m%2C transcript variant X7	GO:0000003,GO:0000122,GO:0000226,GO:0000902,GO:0000904,GO:0001654,GO:0001702,GO:0001708,GO:0001745,GO:0001751,GO:0001754,GO:0001941,GO:0003006,GO:0003008,GO:0003674,GO:0005102,GO:0005488,GO:0005515,GO:0005575,GO:0005576,GO:0005622,GO:0005623,GO:0005634,GO:0005654,GO:0005737,GO:0005783,GO:0005794,GO:0005886,GO:0005887,GO:0005911,GO:0006355,GO:0006357,GO:0006928,GO:0006935,GO:0006996,GO:0007010,GO:…	-	KOG4659-Uncharacterized conserved protein (Rhs family)[S]
gene1306	2.65853	7.94656	-1.5797	2.89149e-09	2.88648e-08	down	LOC412778	product=chondroitin sulfate proteoglycan 4%2C transcript variant X1	GO:0003674,GO:0005488,GO:0005515,GO:0005575,GO:0005622,GO:0005623,GO:0005737,GO:0005912,GO:0005924,GO:0005927,GO:0006996,GO:0007010,GO:0007275,GO:0007517,GO:0008150,GO:0009653,GO:0009987,GO:0010927,GO:0016043,GO:0016203,GO:0022607,GO:0030016,GO:0030017,GO:0030018,GO:0030029,GO:0030036,GO:0030054,GO:0030055,GO:0030154,GO:0030239,GO:0031032,GO:0031344,GO:0031346,GO:0031674,GO:0032501,GO:0032502,GO:…	-	KOG3597-Proteoglycan[R]
gene12929	81.5969	258.221	-1.66202	2.89085e-09	2.88648e-08	down	LOC100578660	product=eukaryotic translation initiation factor 2 subunit 2%2C transcript variant X1	GO:0000003,GO:0000122,GO:0000902,GO:0000904,GO:0001701,GO:0001731,GO:0002176,GO:0002181,GO:0002183,GO:0003006,GO:0003674,GO:0003676,GO:0003723,GO:0003743,GO:0005488,GO:0005575,GO:0005622,GO:0005623,GO:0005737,GO:0005829,GO:0005850,GO:0006355,GO:0006357,GO:0006412,GO:0006413,GO:0006518,GO:0006807,GO:0006810,GO:0006928,GO:0006935,GO:0006950,GO:0007275,GO:0007276,GO:0007399,GO:0007409,GO:0007411,GO:…	K03238-ko03013 RNA transport	KOG2768-Translation initiation factor 2, beta subunit (eIF-2beta)[J]
gene2625	263.773	532.853	-1.01444	2.951e-09	2.94124e-08	down	Hsc70-3	product=heat shock 70 kDa protein cognate 3 description=heat shock 70 kDa protein cognate 3	GO:0000166,GO:0003674,GO:0003824,GO:0005488,GO:0005509,GO:0005515,GO:0005524,GO:0005575,GO:0005576,GO:0005615,GO:0005622,GO:0005623,GO:0005634,GO:0005737,GO:0005739,GO:0005783,GO:0005788,GO:0005789,GO:0005790,GO:0005793,GO:0005886,GO:0006355,GO:0006357,GO:0006457,GO:0006508,GO:0006511,GO:0006807,GO:0006810,GO:0006915,GO:0006950,GO:0006983,GO:0006984,GO:0006986,GO:0007154,GO:0007165,GO:0007275,GO:…	K09490-ko03060 Protein export;ko04141 Protein processing in endoplasmic reticulum;ko04918 Thyroid hormone synthesis;ko05020 Prion diseases	KOG0100-Molecular chaperones GRP78/BiP/KAR2, HSP70 superfamily[O]
gene431	62.4403	145.12	-1.2167	3.01138e-09	2.9967e-08	down	LOC412287	product=peptidyl-prolyl cis-trans isomerase FKBP4%2C transcript variant X3	GO:0000003,GO:0000041,GO:0000166,GO:0000413,GO:0001655,GO:0001882,GO:0001883,GO:0003006,GO:0003008,GO:0003674,GO:0003755,GO:0003824,GO:0005102,GO:0005488,GO:0005515,GO:0005524,GO:0005525,GO:0005527,GO:0005528,GO:0005575,GO:0005622,GO:0005623,GO:0005634,GO:0005654,GO:0005737,GO:0005829,GO:0005886,GO:0006457,GO:0006463,GO:0006464,GO:0006807,GO:0006810,GO:0006811,GO:0006812,GO:0006825,GO:0007154,GO:…	K09571-ko04915 Estrogen signaling pathway	KOG0543-FKBP-type peptidyl-prolyl cis-trans isomerase[O]
gene7400	0.183712	6.0484	-5.04104	3.02035e-09	3.00327e-08	down	LOC724477	product=vitamin K-dependent protein C%2C transcript variant X2	-	-	KOG3627-Trypsin[E]
gene11300	0.424436	4.69537	-3.46762	3.05183e-09	3.03219e-08	down	LOC107963969	product=uncharacterized LOC107963969	GO:0003674,GO:0005198,GO:0005214,GO:0005575,GO:0005576,GO:0005623,GO:0005886,GO:0007275,GO:0008010,GO:0008150,GO:0016020,GO:0031012,GO:0032501,GO:0032502,GO:0040003,GO:0042302,GO:0042335,GO:0044421,GO:0044464,GO:0048856,GO:0071944	-	-
gene13382	0.303607	5.36999	-4.14464	3.09981e-09	3.07503e-08	down	LOC726628	product=uncharacterized LOC726628	GO:0005575,GO:0005623,GO:0005886,GO:0005887,GO:0016020,GO:0016021,GO:0031224,GO:0031226,GO:0044425,GO:0044459,GO:0044464,GO:0071944	-	-
gene8088	13.6485	58.9103	-2.10978	3.14639e-09	3.11635e-08	down	LOC724995	product=1-acyl-sn-glycerol-3-phosphate acyltransferase alpha-like	GO:0003674,GO:0003824,GO:0008374,GO:0016411,GO:0016740,GO:0016746,GO:0016747	K13509-ko00561 Glycerolipid metabolism;ko00564 Glycerophospholipid metabolism;ko04072 Phospholipase D signaling pathway;ko04975 Fat digestion and absorption	KOG2848-1-acyl-sn-glycerol-3-phosphate acyltransferase[I]
gene816	6.03459	16.2919	-1.43282	3.44257e-09	3.39907e-08	down	LOC410724	product=protein prickle-like%2C transcript variant X2	GO:0000226,GO:0001558,GO:0001568,GO:0001654,GO:0001701,GO:0001736,GO:0001737,GO:0001738,GO:0001745,GO:0001824,GO:0001825,GO:0001829,GO:0001830,GO:0001838,GO:0001841,GO:0001843,GO:0001944,GO:0002009,GO:0002165,GO:0003002,GO:0003674,GO:0005488,GO:0005515,GO:0005575,GO:0005622,GO:0005623,GO:0005634,GO:0005635,GO:0005737,GO:0005813,GO:0005815,GO:0005829,GO:0005856,GO:0005886,GO:0006355,GO:0006606,GO:…	K04511-ko04310 Wnt signaling pathway	KOG1703-Adaptor protein Enigma and related PDZ-LIM proteins[TZ]
gene1901	2.23177	10.4135	-2.2222	3.47292e-09	3.4237e-08	down	LOC725506	product=uncharacterized LOC725506%2C transcript variant X3	-	-	-
gene4077	15.3006	41.4112	-1.43643	3.68873e-09	3.62797e-08	down	LOC102655600	product=uncharacterized LOC102655600	-	-	-
gene12831	2.56202	11.0149	-2.1041	3.90288e-09	3.8267e-08	down	LOC552453	product=restin homolog	GO:0008150,GO:0032502	-	-
gene6281	40.6159	110.707	-1.44663	3.92447e-09	3.84488e-08	down	LOC100578232	product=notch homolog 2 N-terminal-like protein	-	-	-
gene1462	1.46537	17.553	-3.58238	4.08561e-09	3.99967e-08	down	LOC100576662	product=uncharacterized LOC100576662%2C transcript variant X2	-	-	-
gene6432	1.76009	5.6562	-1.68419	4.10328e-09	4.01076e-08	down	LOC725408	product=TSC22 domain family protein 1%2C transcript variant X3	-	-	-
gene9712	0.227097	34.4392	-7.2446	4.28338e-09	4.17712e-08	down	LOC552799	product=uncharacterized LOC552799%2C transcript variant X2	-	-	-
gene10854	401.528	1063.45	-1.40519	4.35439e-09	4.23983e-08	down	C1q-VP	product=C1q-like venom protein description=C1q-like venom protein	-	-	-
gene3781	6.2711	41.6554	-2.73171	4.41273e-09	4.29334e-08	down	LOC100578368	product=uncharacterized LOC100578368%2C transcript variant X2	-	-	-
gene10846	21.8343	59.6935	-1.45098	4.43234e-09	4.30911e-08	down	LOC100576934	product=uncharacterized LOC100576934	-	-	-
gene12864	2.88953	11.7232	-2.02045	4.51753e-09	4.38519e-08	down	LOC726755	product=pyrokinin-like receptor 2 description=pyrokinin-like receptor 2	GO:0000166,GO:0001607,GO:0001653,GO:0001882,GO:0001883,GO:0002021,GO:0002023,GO:0003008,GO:0003012,GO:0003674,GO:0004888,GO:0004930,GO:0005215,GO:0005216,GO:0005229,GO:0005253,GO:0005254,GO:0005488,GO:0005525,GO:0005575,GO:0005623,GO:0005886,GO:0005887,GO:0006810,GO:0006811,GO:0006812,GO:0006816,GO:0006820,GO:0006821,GO:0006869,GO:0006873,GO:0006874,GO:0006875,GO:0006936,GO:0006937,GO:0006939,GO:…	K05052-ko04080 Neuroactive ligand-receptor interaction	-
gene1180	0.280162	3.79668	-3.7604	4.59366e-09	4.45567e-08	down	LOC100577415	product=IQ and ubiquitin-like domain-containing protein	GO:0001669,GO:0005575,GO:0005622,GO:0005623,GO:0005737,GO:0005929,GO:0006996,GO:0007154,GO:0007165,GO:0007166,GO:0007224,GO:0008150,GO:0009987,GO:0012505,GO:0016043,GO:0022607,GO:0023052,GO:0030030,GO:0030031,GO:0030141,GO:0031410,GO:0031514,GO:0031982,GO:0042995,GO:0043226,GO:0043227,GO:0043229,GO:0044085,GO:0044424,GO:0044444,GO:0044464,GO:0044782,GO:0050789,GO:0050794,GO:0050896,GO:0051716,GO:…	-	-
gene5678	17.8316	50.8191	-1.51093	4.71821e-09	4.56948e-08	down	LOC411935	product=large neutral amino acids transporter small subunit 2	GO:0000820,GO:0000821,GO:0002376,GO:0003333,GO:0003674,GO:0005215,GO:0005342,GO:0005575,GO:0005622,GO:0005623,GO:0005886,GO:0005887,GO:0006082,GO:0006520,GO:0006521,GO:0006807,GO:0006810,GO:0006811,GO:0006812,GO:0006820,GO:0006865,GO:0006928,GO:0008150,GO:0008152,GO:0008509,GO:0008514,GO:0009987,GO:0010565,GO:0015075,GO:0015171,GO:0015174,GO:0015179,GO:0015291,GO:0015297,GO:0015318,GO:0015711,GO:…	-	KOG1287-Amino acid transporters[E]
gene7080	1.89303	6.93153	-1.87247	4.93583e-09	4.76929e-08	down	LOC107964889	product=uncharacterized LOC107964889	-	-	-
gene9195	2.93774	11.0794	-1.91511	4.96574e-09	4.79453e-08	down	LOC726225	product=aldose 1-epimerase-like	-	K01785-ko00010 Glycolysis / Gluconeogenesis;ko00052 Galactose metabolism	KOG1604-Predicted mutarotase[G]
gene1830	59.5115	149.583	-1.32971	5.07612e-09	4.89737e-08	down	LOC100578420	product=uncharacterized LOC100578420%2C transcript variant X3	-	-	KOG3209-WW domain-containing protein[R]
gene11156	0.104718	30.5924	-8.19052	5.1629e-09	4.97571e-08	down	LOC410526	product=serine protease 42%2C transcript variant X1	GO:0003674,GO:0003824,GO:0004175,GO:0004252,GO:0006508,GO:0006807,GO:0008150,GO:0008152,GO:0008233,GO:0008236,GO:0016787,GO:0017171,GO:0019538,GO:0043170,GO:0044238,GO:0070011,GO:0071704,GO:0140096,GO:1901564	-	KOG3627-Trypsin[E]
gene2345	3.30629	13.869	-2.06858	5.23735e-09	5.04139e-08	down	LOC100578484	product=uncharacterized LOC100578484	-	-	-
gene12481	101.183	226.36	-1.16165	5.41291e-09	5.19853e-08	down	LOC410638	product=aromatic-L-amino-acid decarboxylase	GO:0000003,GO:0001505,GO:0003008,GO:0003674,GO:0003824,GO:0004058,GO:0005488,GO:0005515,GO:0005575,GO:0005622,GO:0005623,GO:0005737,GO:0005829,GO:0006082,GO:0006520,GO:0006568,GO:0006570,GO:0006576,GO:0006584,GO:0006585,GO:0006586,GO:0006587,GO:0006725,GO:0006807,GO:0006810,GO:0006836,GO:0006950,GO:0007275,GO:0007444,GO:0007562,GO:0007564,GO:0007568,GO:0007591,GO:0007593,GO:0007610,GO:0007611,GO:…	K01593-ko00340 Histidine metabolism;ko00350 Tyrosine metabolism;ko00360 Phenylalanine metabolism;ko00380 Tryptophan metabolism;ko00901 Indole alkaloid biosynthesis;ko00950 Isoquinoline alkaloid biosynthesis;ko00965 Betalain biosynthesis;ko04728 Dopaminergic synapse;ko04726 Serotonergic synapse;ko05030 Cocaine addiction;ko05031 Amphetamine addiction;ko05034 Alcoholism	KOG0628-Aromatic-L-amino-acid/L-histidine decarboxylase[E]
gene1843	46.3996	135.442	-1.5455	5.53367e-09	5.31047e-08	down	LOC410896	product=arrestin domain-containing protein 4	-	-	KOG3780-Thioredoxin binding protein TBP-2/VDUP1[R]
gene12477	4.5301	12.1908	-1.42817	5.62304e-09	5.39216e-08	down	LOC102655737	product=neural-cadherin-like%2C transcript variant X5	-	-	KOG4289-Cadherin EGF LAG seven-pass G-type receptor[T]
gene1057	4.69267	16.1556	-1.78355	5.7187e-09	5.47973e-08	down	Msx	product=homeobox protein Msx%2C transcript variant X1 description=homeobox protein Msx	GO:0000003,GO:0000122,GO:0000902,GO:0000976,GO:0000977,GO:0000978,GO:0000981,GO:0000982,GO:0000987,GO:0000988,GO:0000989,GO:0001012,GO:0001067,GO:0001227,GO:0001228,GO:0001501,GO:0001503,GO:0001558,GO:0001649,GO:0001701,GO:0001763,GO:0001837,GO:0002009,GO:0002011,GO:0002039,GO:0002062,GO:0002063,GO:0002076,GO:0003002,GO:0003007,GO:0003148,GO:0003151,GO:0003197,GO:0003198,GO:0003203,GO:0003205,GO:…	-	KOG0492-Transcription factor MSH, contains HOX domain[R]
gene13337	3.67578	13.1865	-1.84294	5.7494e-09	5.50498e-08	down	LOC726884	product=uncharacterized LOC726884	GO:0000768,GO:0000902,GO:0000904,GO:0001654,GO:0001655,GO:0001700,GO:0001745,GO:0001763,GO:0001764,GO:0001822,GO:0001932,GO:0001933,GO:0002118,GO:0002121,GO:0002164,GO:0002376,GO:0002520,GO:0003008,GO:0003014,GO:0003674,GO:0005488,GO:0005515,GO:0005575,GO:0005576,GO:0005622,GO:0005623,GO:0005737,GO:0005886,GO:0005911,GO:0005912,GO:0005913,GO:0005917,GO:0006928,GO:0006949,GO:0006996,GO:0007010,GO:…	-	-
gene5452	6.33675	14.2944	-1.17363	5.80682e-09	5.55248e-08	down	LOC411157	product=fat-like cadherin-related tumor suppressor homolog%2C transcript variant X5	GO:0000902,GO:0000904,GO:0006928,GO:0006935,GO:0007163,GO:0007275,GO:0007399,GO:0007409,GO:0007411,GO:0008150,GO:0009605,GO:0009653,GO:0009987,GO:0016043,GO:0016477,GO:0022008,GO:0030030,GO:0030154,GO:0030182,GO:0031175,GO:0032501,GO:0032502,GO:0032989,GO:0032990,GO:0040011,GO:0042221,GO:0042330,GO:0048468,GO:0048666,GO:0048667,GO:0048699,GO:0048731,GO:0048812,GO:0048856,GO:0048858,GO:0048869,GO:…	-	KOG1219-Uncharacterized conserved protein, contains laminin, cadherin and EGF domains[T]
gene9791	3997.76	10431.7	-1.38371	5.80778e-09	5.55248e-08	down	LOC409881	product=myosin regulatory light chain 2	GO:0003008,GO:0003012,GO:0005575,GO:0005622,GO:0005623,GO:0005737,GO:0005856,GO:0006996,GO:0007010,GO:0008150,GO:0009653,GO:0009987,GO:0010927,GO:0015629,GO:0016043,GO:0016459,GO:0022607,GO:0030016,GO:0030029,GO:0030036,GO:0030154,GO:0030239,GO:0031032,GO:0032501,GO:0032502,GO:0032989,GO:0032991,GO:0040011,GO:0042692,GO:0043226,GO:0043228,GO:0043229,GO:0043232,GO:0043292,GO:0044085,GO:0044422,GO:…	-	KOG0031-Myosin regulatory light chain, EF-Hand protein superfamily[Z]
gene4983	0.0001	2.68243	-14.7113	5.84388e-09	5.57857e-08	down	LOC413205	product=tropomyosin-2-like%2C transcript variant X1	GO:0003008,GO:0003012,GO:0003674,GO:0003779,GO:0005198,GO:0005488,GO:0005515,GO:0005575,GO:0005622,GO:0005623,GO:0005737,GO:0005856,GO:0005862,GO:0005865,GO:0005884,GO:0006936,GO:0006996,GO:0007010,GO:0007015,GO:0007275,GO:0007507,GO:0008092,GO:0008150,GO:0008307,GO:0009987,GO:0010638,GO:0010720,GO:0015629,GO:0016043,GO:0022603,GO:0030016,GO:0030017,GO:0030029,GO:0030036,GO:0032501,GO:0032502,GO:…	-	KOG1003-Actin filament-coating protein tropomyosin[Z]
gene2804	21.1464	56.8605	-1.42701	6.20028e-09	5.90099e-08	down	LOC410092	product=dual oxidase maturation factor 1	GO:0003008,GO:0003674,GO:0005488,GO:0005515,GO:0005575,GO:0005623,GO:0005886,GO:0006950,GO:0006979,GO:0007610,GO:0007611,GO:0007613,GO:0007616,GO:0008104,GO:0008150,GO:0016020,GO:0032501,GO:0033036,GO:0044464,GO:0045178,GO:0050877,GO:0050890,GO:0050896,GO:0051179,GO:0071944	-	KOG3921-Uncharacterized conserved protein[S]
gene1402	159.069	342.237	-1.10534	6.72354e-09	6.39419e-08	down	LOC408572	product=myophilin	GO:0000122,GO:0000976,GO:0000977,GO:0000978,GO:0000987,GO:0001012,GO:0001067,GO:0003008,GO:0003012,GO:0003674,GO:0003676,GO:0003677,GO:0003690,GO:0003779,GO:0005488,GO:0005515,GO:0005575,GO:0005622,GO:0005623,GO:0005634,GO:0005737,GO:0005856,GO:0005865,GO:0006355,GO:0006357,GO:0006936,GO:0006939,GO:0007154,GO:0007165,GO:0007275,GO:0007399,GO:0007417,GO:0008092,GO:0008150,GO:0009719,GO:0009725,GO:…	-	KOG2046-Calponin[Z]
gene7352	2.15691	8.51863	-1.98166	6.7464e-09	6.4111e-08	down	LOC100577363	product=uncharacterized LOC100577363	-	-	-
gene9061	0.408016	4.05097	-3.31157	6.91716e-09	6.55861e-08	down	LOC100576225	product=uncharacterized LOC100576225%2C transcript variant X1	-	-	-
gene11967	47.1953	107.404	-1.18633	6.93815e-09	6.57359e-08	down	LOC409712	product=short/branched chain specific acyl-CoA dehydrogenase%2C mitochondrial	GO:0002376,GO:0003674,GO:0003824,GO:0003995,GO:0005575,GO:0005622,GO:0005623,GO:0005737,GO:0005739,GO:0005759,GO:0006082,GO:0006091,GO:0006139,GO:0006163,GO:0006520,GO:0006629,GO:0006631,GO:0006635,GO:0006637,GO:0006725,GO:0006732,GO:0006753,GO:0006790,GO:0006793,GO:0006796,GO:0006807,GO:0006950,GO:0006952,GO:0006955,GO:0008150,GO:0008152,GO:0009055,GO:0009056,GO:0009062,GO:0009063,GO:0009081,GO:…	K09478-ko01212 Fatty acid metabolism;ko00071 Fatty acid degradation;ko00280 Valine, leucine and isoleucine degradation	KOG0139-Short-chain acyl-CoA dehydrogenase[I]
gene1220	24.7958	63.6454	-1.35996	7.22904e-09	6.83895e-08	down	LOC408578	product=armadillo repeat-containing protein 6 homolog	GO:0002244,GO:0002376,GO:0002520,GO:0005575,GO:0005622,GO:0005623,GO:0005737,GO:0005829,GO:0007275,GO:0008150,GO:0009987,GO:0030097,GO:0030154,GO:0032501,GO:0032502,GO:0044424,GO:0044444,GO:0044464,GO:0048513,GO:0048534,GO:0048731,GO:0048856,GO:0048869	-	KOG4199-Uncharacterized conserved protein[S]
gene1059	7.95635	25.546	-1.68292	7.34659e-09	6.94497e-08	down	LOC724412	product=muscle segmentation homeobox	GO:0000003,GO:0000122,GO:0000902,GO:0000976,GO:0000977,GO:0000978,GO:0000981,GO:0000982,GO:0000987,GO:0000988,GO:0000989,GO:0001012,GO:0001067,GO:0001227,GO:0001228,GO:0001501,GO:0001503,GO:0001558,GO:0001649,GO:0001701,GO:0001709,GO:0001763,GO:0001837,GO:0002009,GO:0002011,GO:0002039,GO:0002062,GO:0002063,GO:0002076,GO:0002165,GO:0003002,GO:0003006,GO:0003007,GO:0003148,GO:0003151,GO:0003197,GO:…	-	KOG0492-Transcription factor MSH, contains HOX domain[R]
gene4321	2.81042	11.3555	-2.01454	7.52081e-09	7.10435e-08	down	LOC102656335	product=uncharacterized LOC102656335%2C transcript variant X4	-	-	-
gene8519	7.49094	20.3478	-1.44165	7.94252e-09	7.48039e-08	down	LOC100576882	product=uncharacterized LOC100576882	GO:0005575,GO:0005623,GO:0005886,GO:0006810,GO:0006811,GO:0006812,GO:0006816,GO:0006873,GO:0006874,GO:0006875,GO:0007204,GO:0007610,GO:0007622,GO:0007623,GO:0007626,GO:0008150,GO:0009987,GO:0016020,GO:0019725,GO:0030001,GO:0030003,GO:0034220,GO:0035176,GO:0042592,GO:0044464,GO:0045475,GO:0048511,GO:0048512,GO:0048878,GO:0050801,GO:0051179,GO:0051234,GO:0051480,GO:0051641,GO:0051649,GO:0051703,GO:…	-	-
gene10302	53.5478	118.597	-1.14717	8.24904e-09	7.75793e-08	down	LOC726696	product=uncharacterized LOC726696	GO:0002682,GO:0002684,GO:0005575,GO:0008150,GO:0008284,GO:0016020,GO:0016021,GO:0031224,GO:0035206,GO:0035208,GO:0042127,GO:0044425,GO:0048518,GO:0048522,GO:0050789,GO:0050793,GO:0050794,GO:0051239,GO:0065007	-	-
gene4687	3.06631	9.51534	-1.63375	8.24947e-09	7.75793e-08	down	LOC100577237	product=uncharacterized LOC100577237	-	-	-
gene918	12.2491	41.2873	-1.75302	8.46544e-09	7.94923e-08	down	LOC100576106	product=uncharacterized protein DDB_G0292186-like	-	-	-
gene1978	43.7237	153.925	-1.81574	8.98915e-09	8.4285e-08	down	LOC408702	product=SAGA-associated factor 29	GO:0000123,GO:0000124,GO:0003674,GO:0005488,GO:0005515,GO:0005575,GO:0005622,GO:0005623,GO:0005634,GO:0005654,GO:0005671,GO:0006325,GO:0006338,GO:0006464,GO:0006473,GO:0006475,GO:0006807,GO:0006996,GO:0008104,GO:0008150,GO:0008152,GO:0009987,GO:0016043,GO:0016569,GO:0016570,GO:0016573,GO:0018193,GO:0018205,GO:0018393,GO:0018394,GO:0019538,GO:0019899,GO:0031248,GO:0031974,GO:0031981,GO:0032991,GO:…	-	KOG3038-Histone acetyltransferase SAGA associated factor SGF29[R]
gene1108	14.6357	39.4412	-1.43021	9.18203e-09	8.60297e-08	down	LOC411704	product=guanine nucleotide-binding protein G(i) subunit alpha	GO:0000132,GO:0000166,GO:0000226,GO:0000278,GO:0000578,GO:0001664,GO:0001709,GO:0001882,GO:0001883,GO:0001885,GO:0002064,GO:0003158,GO:0003674,GO:0003676,GO:0003677,GO:0003824,GO:0003924,GO:0005102,GO:0005488,GO:0005515,GO:0005525,GO:0005575,GO:0005622,GO:0005623,GO:0005737,GO:0005834,GO:0005886,GO:0005929,GO:0005938,GO:0006996,GO:0007010,GO:0007017,GO:0007043,GO:0007049,GO:0007154,GO:0007163,GO:…	K04630-ko04015 Rap1 signaling pathway;ko04071 Sphingolipid signaling pathway;ko04024 cAMP signaling pathway;ko04022 cGMP - PKG signaling pathway;ko04530 Tight junction;ko04540 Gap junction;ko04611 Platelet activation;ko04670 Leukocyte transendothelial migration;ko04062 Chemokine signaling pathway;ko04923 Regulation of lipolysis in adipocyte;ko04915 Estrogen signaling pathway;ko04914 Progesterone-…	KOG0082-G-protein alpha subunit (small G protein superfamily)[DT]
gene671	8.17347	22.7001	-1.47368	9.33896e-09	8.74353e-08	down	LOC413489	product=deoxyribonuclease-2-alpha	GO:0000003,GO:0000323,GO:0000737,GO:0003006,GO:0003674,GO:0003824,GO:0004518,GO:0004519,GO:0004520,GO:0004531,GO:0004536,GO:0005575,GO:0005622,GO:0005623,GO:0005634,GO:0005737,GO:0005764,GO:0005773,GO:0006139,GO:0006259,GO:0006308,GO:0006309,GO:0006725,GO:0006807,GO:0006915,GO:0006921,GO:0007276,GO:0007281,GO:0007292,GO:0008150,GO:0008152,GO:0008219,GO:0009056,GO:0009057,GO:0009987,GO:0010623,GO:…	K01158-ko04142 Lysosome	KOG3825-Deoxyribonuclease II[L]
gene2462	6.4135	20.1895	-1.65442	9.52971e-09	8.90894e-08	down	LOC725091	product=lachesin-like%2C transcript variant X2	-	-	KOG3513-Neural cell adhesion molecule L1[T]
gene7777	0.398149	5.91099	-3.89202	9.99312e-09	9.33527e-08	down	LOC100576192	product=uncharacterized LOC100576192%2C transcript variant X1	-	-	-
gene6795	2.44234	8.20643	-1.74849	1.0547e-08	9.83819e-08	down	LOC102656645	product=uncharacterized LOC102656645%2C transcript variant X2	-	-	-
gene869	1.31719	9.08341	-2.78577	1.0777e-08	1.00453e-07	down	LOC100576730	product=uncharacterized LOC100576730	-	-	-
gene620	0.0345603	2.02675	-5.87391	1.12815e-08	1.05078e-07	down	LOC102656489	product=uncharacterized LOC102656489%2C transcript variant X1	-	-	-
gene11636	0.0001	395.463	-21.9151	1.20725e-08	1.12014e-07	down	LOC726185	product=uncharacterized LOC726185	GO:0005575,GO:0005623,GO:0005886,GO:0005887,GO:0016020,GO:0016021,GO:0031224,GO:0031226,GO:0044425,GO:0044459,GO:0044464,GO:0071944	-	-
gene8770	136.699	358.287	-1.39011	1.24517e-08	1.15215e-07	down	Ppib	product=peptidylprolyl isomerase B (cyclophilin B) description=peptidylprolyl isomerase B (cyclophilin B)	GO:0000413,GO:0003674,GO:0003755,GO:0003824,GO:0005575,GO:0005576,GO:0005615,GO:0005622,GO:0005623,GO:0005737,GO:0006464,GO:0006807,GO:0008150,GO:0008152,GO:0009987,GO:0016853,GO:0016859,GO:0018193,GO:0018208,GO:0019538,GO:0036211,GO:0043170,GO:0043412,GO:0044237,GO:0044238,GO:0044260,GO:0044267,GO:0044421,GO:0044424,GO:0044464,GO:0071704,GO:0140096,GO:1901564	-	KOG0880-Peptidyl-prolyl cis-trans isomerase[O]
gene7879	27.5289	65.7762	-1.25662	1.30825e-08	1.20698e-07	down	LOC552499	product=ubiquitin domain-containing protein UBFD1-like	-	-	KOG1872-Ubiquitin-specific protease[O]
gene11975	1.95679	10.8674	-2.47344	1.32203e-08	1.21792e-07	down	LOC412791	product=flocculation protein FLO11%2C transcript variant X1	GO:0005575,GO:0005576,GO:0005615,GO:0044421	-	KOG2392-Serpin[V]
gene900	93.0446	189.576	-1.02678	1.34485e-08	1.23714e-07	down	LOC551031	product=uncharacterized LOC551031%2C transcript variant X1	GO:0003674,GO:0005488,GO:0005539,GO:0005575,GO:0005576,GO:0007275,GO:0007498,GO:0007568,GO:0008150,GO:0008201,GO:0008340,GO:0009653,GO:0009888,GO:0010259,GO:0032501,GO:0032502,GO:0043167,GO:0043168,GO:0048332,GO:0048729,GO:0048856,GO:0097367,GO:1901681	-	-
gene6497	0.401612	8.79313	-4.4525	1.37118e-08	1.26045e-07	down	LOC100577680	product=uncharacterized LOC100577680	-	-	-
gene10659	13.9898	36.1901	-1.37122	1.50007e-08	1.37493e-07	down	LOC725099	product=spermidine synthase%2C transcript variant X2	GO:0003674,GO:0003824,GO:0004766,GO:0005488,GO:0005515,GO:0005575,GO:0005622,GO:0005623,GO:0005737,GO:0005829,GO:0006576,GO:0006595,GO:0006596,GO:0006807,GO:0008150,GO:0008152,GO:0008216,GO:0008295,GO:0009058,GO:0009308,GO:0009309,GO:0009987,GO:0010033,GO:0016740,GO:0016765,GO:0034097,GO:0034641,GO:0042221,GO:0042401,GO:0042802,GO:0042803,GO:0044106,GO:0044237,GO:0044249,GO:0044271,GO:0044424,GO:…	K00797-ko00270 Cysteine and methionine metabolism;ko00330 Arginine and proline metabolism;ko00410 beta-Alanine metabolism;ko00480 Glutathione metabolism	KOG1562-Spermidine synthase[E]
gene1899	0.993263	5.03207	-2.3409	1.50668e-08	1.38e-07	down	LOC100576320	product=uncharacterized LOC100576320	-	-	-
gene7775	0.0001	1.38017	-13.7526	1.53518e-08	1.40508e-07	down	LOC102655476	product=hornerin-like	-	-	-
gene10587	35.8866	85.902	-1.25925	1.61619e-08	1.47603e-07	down	LOC410465	product=UNC93-like protein%2C transcript variant X1	GO:0003008,GO:0003009,GO:0003012,GO:0003674,GO:0005575,GO:0005622,GO:0005623,GO:0005737,GO:0005886,GO:0006936,GO:0006937,GO:0006941,GO:0008150,GO:0010959,GO:0015459,GO:0016020,GO:0016247,GO:0032501,GO:0032879,GO:0043226,GO:0043228,GO:0043229,GO:0043232,GO:0043266,GO:0043269,GO:0043292,GO:0044057,GO:0044422,GO:0044424,GO:0044444,GO:0044449,GO:0044464,GO:0050789,GO:0050879,GO:0050881,GO:0051049,GO:…	-	KOG3097-Predicted membrane protein[S]
gene11692	697.101	2769.97	-1.99043	1.67126e-08	1.52412e-07	down	LOC100576418	product=repetitive proline-rich cell wall protein 2-like	-	-	-
gene691	85.0134	229.08	-1.43009	1.67623e-08	1.52755e-07	down	LOC408600	product=nucleobindin-2%2C transcript variant X2	GO:0000139,GO:0001965,GO:0002791,GO:0002792,GO:0003674,GO:0003676,GO:0003677,GO:0005102,GO:0005126,GO:0005164,GO:0005488,GO:0005509,GO:0005515,GO:0005575,GO:0005576,GO:0005615,GO:0005622,GO:0005623,GO:0005634,GO:0005635,GO:0005640,GO:0005737,GO:0005768,GO:0005769,GO:0005783,GO:0005788,GO:0005791,GO:0005793,GO:0005794,GO:0005795,GO:0005797,GO:0005798,GO:0005801,GO:0005802,GO:0005829,GO:0005886,GO:…	-	KOG3866-DNA-binding protein of the nucleobindin family[R]
gene892	1.52218	5.66464	-1.89585	1.679e-08	1.52897e-07	down	LOC552095	product=poly [ADP-ribose] polymerase	GO:0000002,GO:0000003,GO:0000122,GO:0000166,GO:0000228,GO:0000302,GO:0000303,GO:0000305,GO:0000715,GO:0000723,GO:0000724,GO:0000725,GO:0000785,GO:0000790,GO:0000791,GO:0000976,GO:0000977,GO:0000981,GO:0001012,GO:0001067,GO:0001228,GO:0001817,GO:0001818,GO:0002009,GO:0002064,GO:0002065,GO:0002066,GO:0002225,GO:0002376,GO:0002520,GO:0002521,GO:0002573,GO:0002682,GO:0002684,GO:0002697,GO:0002699,GO:…	K10798-ko03410 Base excision repair;ko04210 Apoptosis;ko04214 Apoptosis - fly;ko04212 Longevity regulating pathway - worm	KOG1037-NAD+ ADP-ribosyltransferase Parp, required for poly-ADP ribosylation of nuclear proteins[KLO]
gene10666	0.73759	3.2005	-2.1174	1.70476e-08	1.55132e-07	down	LOC412934	product=potassium voltage-gated channel protein Shaw%2C transcript variant X5	GO:0003674,GO:0005215,GO:0005216,GO:0005244,GO:0005249,GO:0005261,GO:0005267,GO:0005575,GO:0005623,GO:0005886,GO:0005887,GO:0006810,GO:0006811,GO:0006812,GO:0006813,GO:0008076,GO:0008150,GO:0008324,GO:0009987,GO:0015075,GO:0015077,GO:0015079,GO:0015267,GO:0015318,GO:0015672,GO:0016020,GO:0016021,GO:0022803,GO:0022832,GO:0022836,GO:0022838,GO:0022839,GO:0022843,GO:0022857,GO:0022890,GO:0030001,GO:…	-	KOG3713-Voltage-gated K+ channel KCNB/KCNC[P]
gene2296	0.58364	2.00307	-1.77906	1.7979e-08	1.63256e-07	down	LOC107966110	product=uncharacterized LOC107966110	-	-	-
gene1617	1.36273	3.50186	-1.36162	1.94428e-08	1.76295e-07	down	LOC102654381	product=uncharacterized LOC102654381%2C transcript variant X4	-	-	-
gene13528	0.249164	9.92333	-5.31566	1.95232e-08	1.76897e-07	down	LOC102656419	product=UDP-glucuronosyltransferase 2C1-like	GO:0003674,GO:0003824,GO:0005575,GO:0005622,GO:0005623,GO:0008194,GO:0015020,GO:0016740,GO:0016757,GO:0016758,GO:0043226,GO:0043227,GO:0043229,GO:0043231,GO:0044424,GO:0044464	-	KOG1192-UDP-glucuronosyl and UDP-glucosyl transferase[GC]
gene704	0.352715	82.4799	-7.8694	1.97568e-08	1.78886e-07	down	LOC725683	product=uncharacterized LOC725683%2C transcript variant X1	-	-	-
gene9017	18.3707	54.4053	-1.56634	2.14161e-08	1.93218e-07	down	LOC411796	product=serine hydroxymethyltransferase%2C transcript variant X2	GO:0000900,GO:0001101,GO:0001505,GO:0003674,GO:0003676,GO:0003723,GO:0003729,GO:0003824,GO:0004372,GO:0004793,GO:0005488,GO:0005515,GO:0005575,GO:0005622,GO:0005623,GO:0005634,GO:0005737,GO:0005739,GO:0005829,GO:0006082,GO:0006139,GO:0006144,GO:0006220,GO:0006221,GO:0006231,GO:0006417,GO:0006520,GO:0006544,GO:0006545,GO:0006563,GO:0006564,GO:0006565,GO:0006575,GO:0006577,GO:0006578,GO:0006725,GO:…	K00600-ko01200 Carbon metabolism;ko01230 Biosynthesis of amino acids;ko00630 Glyoxylate and dicarboxylate metabolism;ko00680 Methane metabolism;ko00260 Glycine, serine and threonine metabolism;ko00460 Cyanoamino acid metabolism;ko00670 One carbon pool by folate	KOG2467-Glycine/serine hydroxymethyltransferase[E]
gene7093	10.2857	26.3627	-1.35785	2.15251e-08	1.94063e-07	down	LOC726513	product=ATP-binding cassette sub-family G member 5%2C transcript variant X1	GO:0003008,GO:0003674,GO:0003824,GO:0005215,GO:0005319,GO:0005488,GO:0005515,GO:0005575,GO:0005623,GO:0005886,GO:0005887,GO:0006810,GO:0006855,GO:0006869,GO:0007584,GO:0007586,GO:0007588,GO:0008150,GO:0009314,GO:0009605,GO:0009628,GO:0009991,GO:0010212,GO:0010876,GO:0010949,GO:0015248,GO:0015318,GO:0015399,GO:0015405,GO:0015850,GO:0015893,GO:0015918,GO:0016020,GO:0016021,GO:0016324,GO:0016462,GO:…	-	KOG0061-Transporter, ABC superfamily (Breast cancer resistance protein)[Q]
gene3453	3.99575	12.6104	-1.65808	2.18399e-08	1.96761e-07	down	LOC551605	product=calcium and integrin-binding protein 1-like%2C transcript variant X2	GO:0000003,GO:0000226,GO:0000278,GO:0000902,GO:0000904,GO:0001558,GO:0001726,GO:0001932,GO:0001933,GO:0001934,GO:0001952,GO:0001954,GO:0002376,GO:0002520,GO:0002682,GO:0002683,GO:0002931,GO:0003006,GO:0003674,GO:0004857,GO:0004860,GO:0005488,GO:0005509,GO:0005515,GO:0005575,GO:0005622,GO:0005623,GO:0005634,GO:0005654,GO:0005737,GO:0005783,GO:0005813,GO:0005815,GO:0005856,GO:0005886,GO:0006139,GO:…	-	KOG0038-Ca2+-binding kinase interacting protein (KIP) (EF-Hand protein superfamily)[R]
gene3035	12.2599	38.7011	-1.65843	2.23262e-08	2.00856e-07	down	LOC726252	product=titin homolog%2C transcript variant X2	GO:0000003,GO:0002009,GO:0002165,GO:0003006,GO:0003674,GO:0005198,GO:0005201,GO:0005575,GO:0005576,GO:0005615,GO:0007275,GO:0007442,GO:0007444,GO:0007472,GO:0007476,GO:0007483,GO:0007484,GO:0007485,GO:0007548,GO:0007552,GO:0007560,GO:0008150,GO:0009653,GO:0009790,GO:0009791,GO:0009886,GO:0009887,GO:0009888,GO:0022414,GO:0030539,GO:0031012,GO:0032501,GO:0032502,GO:0035107,GO:0035112,GO:0035114,GO:…	-	-
gene12984	1.715	7.92912	-2.20895	2.29889e-08	2.06671e-07	down	LOC727173	product=pancreatic triacylglycerol lipase	GO:0003008,GO:0003674,GO:0003824,GO:0004620,GO:0004806,GO:0005488,GO:0005509,GO:0005575,GO:0005576,GO:0005615,GO:0005622,GO:0005623,GO:0005737,GO:0006629,GO:0006643,GO:0006644,GO:0006664,GO:0006793,GO:0006796,GO:0006810,GO:0006869,GO:0006950,GO:0006952,GO:0006968,GO:0007275,GO:0007586,GO:0008150,GO:0008152,GO:0009056,GO:0009395,GO:0009605,GO:0009719,GO:0009725,GO:0009791,GO:0009987,GO:0009991,GO:…	K14073-ko00561 Glycerolipid metabolism;ko04972 Pancreatic secretion;ko04975 Fat digestion and absorption;ko04977 Vitamin digestion and absorption	-
gene1865	3.00436	11.7644	-1.9693	2.41982e-08	2.17235e-07	down	LOC551743	product=tyrosine-protein kinase receptor Tie-1-like	-	-	KOG0197-Tyrosine kinases[T]
gene7817	60.0837	151.048	-1.32996	2.4297e-08	2.17967e-07	down	LOC411291	product=leucine-rich repeat-containing protein 58	-	-	KOG0444-Cytoskeletal regulator Flightless-I (contains leucine-rich and gelsolin repeats)[Z]
gene13993	0.185247	3.72564	-4.32996	2.47532e-08	2.21903e-07	down	LOC102654182	product=protein toll-like	GO:0002009,GO:0002227,GO:0002251,GO:0002376,GO:0002385,GO:0003401,GO:0006950,GO:0006952,GO:0006955,GO:0007154,GO:0007165,GO:0007166,GO:0007275,GO:0007399,GO:0007422,GO:0008150,GO:0009605,GO:0009607,GO:0009617,GO:0009653,GO:0009790,GO:0009792,GO:0009888,GO:0009889,GO:0009987,GO:0010556,GO:0010559,GO:0019222,GO:0022008,GO:0023052,GO:0030154,GO:0030182,GO:0031323,GO:0031326,GO:0031399,GO:0032268,GO:…	-	-
gene6097	928.916	2673.54	-1.52513	2.51274e-08	2.24938e-07	down	LOC408937	product=SPARC%2C transcript variant X2	GO:0001101,GO:0001501,GO:0001503,GO:0001655,GO:0001936,GO:0001937,GO:0002009,GO:0002164,GO:0002165,GO:0002168,GO:0002237,GO:0002576,GO:0003674,GO:0005488,GO:0005509,GO:0005518,GO:0005575,GO:0005576,GO:0005604,GO:0005615,GO:0005622,GO:0005623,GO:0005634,GO:0005737,GO:0006810,GO:0006887,GO:0006897,GO:0006898,GO:0006950,GO:0007155,GO:0007275,GO:0007423,GO:0007442,GO:0007443,GO:0007498,GO:0007503,GO:…	-	KOG4004-Matricellular protein Osteonectin/SPARC/BM-40[W]
gene1652	14.4982	35.4451	-1.28971	2.6839e-08	2.38741e-07	down	LOC409923	product=leishmanolysin-like peptidase%2C transcript variant X2	GO:0000003,GO:0000070,GO:0000226,GO:0000278,GO:0000280,GO:0000819,GO:0003006,GO:0003674,GO:0003824,GO:0005575,GO:0005622,GO:0005623,GO:0005737,GO:0005811,GO:0005829,GO:0005912,GO:0005924,GO:0005925,GO:0006091,GO:0006323,GO:0006325,GO:0006338,GO:0006508,GO:0006807,GO:0006928,GO:0006996,GO:0007010,GO:0007017,GO:0007049,GO:0007051,GO:0007052,GO:0007059,GO:0007076,GO:0007088,GO:0007098,GO:0007100,GO:…	-	KOG2556-Leishmanolysin-like peptidase (Peptidase M8 family)[MV]
gene9883	1.36968	7.34999	-2.4239	2.72534e-08	2.42087e-07	down	Fibroin1	product=silk fibroin 1 description=silk fibroin 1	-	-	-
gene12607	0.892031	7.04016	-2.98044	2.75855e-08	2.44865e-07	down	LOC100578061	product=late cornified envelope-like proline-rich protein 1	-	-	-
gene1323	27.5359	88.647	-1.68676	2.79542e-08	2.4779e-07	down	LOC414042	product=glutamic acid-rich protein-like	GO:0003674,GO:0003756,GO:0003824,GO:0005575,GO:0005622,GO:0005623,GO:0005737,GO:0005783,GO:0005789,GO:0006457,GO:0006464,GO:0006807,GO:0006950,GO:0007275,GO:0008150,GO:0008152,GO:0009653,GO:0009791,GO:0009886,GO:0009987,GO:0010171,GO:0012505,GO:0015035,GO:0015036,GO:0016020,GO:0016021,GO:0016491,GO:0016667,GO:0016853,GO:0016860,GO:0016864,GO:0018996,GO:0019538,GO:0031224,GO:0031984,GO:0032501,GO:…	-	KOG0913-Thiol-disulfide isomerase and thioredoxin[OC]
gene8306	3.26978	12.9024	-1.98037	2.83722e-08	2.5132e-07	down	LOC100579031	product=vascular endothelial growth factor A-A-like	-	-	-
gene3353	14.9147	96.8667	-2.69927	2.86482e-08	2.53587e-07	down	LOC727136	product=uncharacterized LOC727136%2C transcript variant X2	-	-	-
gene7264	1.50309	8.09466	-2.42904	2.9606e-08	2.61699e-07	down	LOC107964857	product=uncharacterized LOC107964857	-	-	-
gene8330	7.63548	17.0387	-1.15803	3.12191e-08	2.75189e-07	down	LOC725686	product=CDC42 small effector protein homolog	GO:0001891,GO:0003674,GO:0005198,GO:0005488,GO:0005515,GO:0005575,GO:0005622,GO:0005623,GO:0005737,GO:0005856,GO:0005886,GO:0005938,GO:0007154,GO:0007165,GO:0008150,GO:0009966,GO:0009987,GO:0010646,GO:0016020,GO:0017016,GO:0017048,GO:0019899,GO:0023051,GO:0023052,GO:0031267,GO:0035023,GO:0043226,GO:0043228,GO:0043229,GO:0043232,GO:0044424,GO:0044425,GO:0044444,GO:0044459,GO:0044464,GO:0046578,GO:…	-	-
gene10905	32.1444	76.9521	-1.25939	3.42952e-08	3.01405e-07	down	LOC409563	product=uncharacterized LOC409563	-	-	KOG4790-Uncharacterized conserved protein[S]
gene6751	0.700832	4.82743	-2.78412	3.62634e-08	3.17662e-07	down	LOC100576863	product=uncharacterized LOC100576863	-	-	-
gene10300	21.2836	55.1096	-1.37256	3.81997e-08	3.3393e-07	down	LOC726669	product=uncharacterized LOC726669	-	-	-
gene778	11.0662	32.8609	-1.57021	3.90359e-08	3.41005e-07	down	LOC411997	product=ATP-binding cassette sub-family G member 4-like%2C transcript variant X2	GO:0003674,GO:0003824,GO:0005215,GO:0005319,GO:0005575,GO:0005623,GO:0005886,GO:0006810,GO:0006869,GO:0007610,GO:0007635,GO:0008150,GO:0010876,GO:0015248,GO:0015318,GO:0015399,GO:0015405,GO:0015850,GO:0015918,GO:0016020,GO:0016021,GO:0016462,GO:0016787,GO:0016817,GO:0016818,GO:0016887,GO:0017111,GO:0017127,GO:0022804,GO:0022857,GO:0030301,GO:0031224,GO:0033036,GO:0034040,GO:0034041,GO:0042048,GO:…	-	KOG0061-Transporter, ABC superfamily (Breast cancer resistance protein)[Q]
gene4305	437.546	1942.11	-2.15012	4.0541e-08	3.53421e-07	down	LOC724386	product=epididymal secretory protein E1-like	GO:0001530,GO:0003674,GO:0003823,GO:0005488,GO:0005496,GO:0005539,GO:0005575,GO:0005576,GO:0005615,GO:0006810,GO:0006869,GO:0006950,GO:0006952,GO:0007154,GO:0007165,GO:0007166,GO:0008150,GO:0008289,GO:0009605,GO:0009607,GO:0009617,GO:0009987,GO:0010876,GO:0015850,GO:0015918,GO:0023052,GO:0030882,GO:0032934,GO:0033036,GO:0042742,GO:0042834,GO:0043207,GO:0044421,GO:0050789,GO:0050794,GO:0050896,GO:…	K13443-ko04142 Lysosome	KOG4063-Major epididymal secretory protein HE1[S]
gene10827	9.40348	19.9443	-1.08471	4.11789e-08	3.58242e-07	down	LOC410480	product=trichohyalin%2C transcript variant X1	GO:0003674,GO:0005488,GO:0005543,GO:0005575,GO:0005622,GO:0005623,GO:0005737,GO:0005829,GO:0005856,GO:0006996,GO:0007010,GO:0007015,GO:0007154,GO:0007165,GO:0007166,GO:0007167,GO:0007169,GO:0008064,GO:0008150,GO:0008286,GO:0008289,GO:0009719,GO:0009725,GO:0009987,GO:0010033,GO:0010243,GO:0010638,GO:0015629,GO:0016043,GO:0022607,GO:0023052,GO:0030029,GO:0030030,GO:0030031,GO:0030036,GO:0030832,GO:…	K05627-ko04810 Regulation of actin cytoskeleton;ko04520 Adherens junction	KOG1118-Lysophosphatidic acid acyltransferase endophilin/SH3GL, involved in synaptic vesicle formation[IT]
gene6096	28.1878	58.9614	-1.0647	4.14463e-08	3.60321e-07	down	LOC551602	product=ras GTPase-activating protein-binding protein 2	GO:0000003,GO:0000375,GO:0000377,GO:0000398,GO:0001654,GO:0001736,GO:0001738,GO:0001745,GO:0001751,GO:0001752,GO:0001754,GO:0002009,GO:0002064,GO:0002065,GO:0002066,GO:0003002,GO:0003006,GO:0003674,GO:0003676,GO:0003723,GO:0003729,GO:0005488,GO:0005515,GO:0005575,GO:0005622,GO:0005623,GO:0005737,GO:0005829,GO:0006139,GO:0006396,GO:0006397,GO:0006725,GO:0006807,GO:0007154,GO:0007163,GO:0007164,GO:…	-	KOG0116-RasGAP SH3 binding protein rasputin, contains NTF2 and RRM domains[T]
gene10210	34.0044	76.557	-1.17081	4.75264e-08	4.11203e-07	down	LOC724243	product=fasciclin-3	GO:0000003,GO:0000902,GO:0000904,GO:0002064,GO:0002065,GO:0002066,GO:0003006,GO:0003674,GO:0005102,GO:0005488,GO:0005515,GO:0005575,GO:0005622,GO:0005623,GO:0005737,GO:0005768,GO:0005886,GO:0005887,GO:0005911,GO:0005912,GO:0005913,GO:0005918,GO:0005920,GO:0006928,GO:0006935,GO:0007155,GO:0007156,GO:0007157,GO:0007275,GO:0007276,GO:0007281,GO:0007292,GO:0007399,GO:0007409,GO:0007411,GO:0007413,GO:…	-	-
gene1521	20.0668	44.1208	-1.13665	4.76678e-08	4.12144e-07	down	LOC551320	product=uncharacterized LOC551320%2C transcript variant X4	GO:0000003,GO:0001501,GO:0001553,GO:0001655,GO:0001667,GO:0001822,GO:0001932,GO:0001934,GO:0003006,GO:0003674,GO:0005488,GO:0005515,GO:0005575,GO:0005622,GO:0005623,GO:0005634,GO:0005654,GO:0005737,GO:0005829,GO:0005886,GO:0005912,GO:0006629,GO:0006807,GO:0006928,GO:0007154,GO:0007165,GO:0007166,GO:0007167,GO:0007169,GO:0007275,GO:0007548,GO:0008150,GO:0008152,GO:0008202,GO:0008210,GO:0008406,GO:…	-	KOG4847-Coiled coil protein involved in linking membrane proteins to cytoskeleton[R]
gene12474	204.127	554.443	-1.44158	5.04496e-08	4.35304e-07	down	LOC408552	product=collagen alpha-1(IV) chain	GO:0000003,GO:0001700,GO:0001894,GO:0002009,GO:0003006,GO:0003008,GO:0003674,GO:0005198,GO:0005201,GO:0005575,GO:0005576,GO:0005581,GO:0005587,GO:0005604,GO:0007275,GO:0007391,GO:0007507,GO:0007548,GO:0007586,GO:0008104,GO:0008150,GO:0008406,GO:0009653,GO:0009790,GO:0009791,GO:0009792,GO:0009886,GO:0009887,GO:0009888,GO:0009987,GO:0010669,GO:0014706,GO:0016043,GO:0016331,GO:0022414,GO:0022600,GO:…	K06237-ko04151 PI3K-Akt signaling pathway;ko04512 ECM-receptor interaction;ko04510 Focal adhesion;ko04974 Protein digestion and absorption;ko05200 Pathways in cancer;ko05222 Small cell lung cancer;ko04933 AGE-RAGE signaling pathway in diabetic complications;ko05146 Amoebiasis	-
gene1446	70.6938	166.029	-1.23178	5.08529e-08	4.38485e-07	down	LOC102653800	product=glutamate receptor ionotropic%2C kainate 2-like%2C transcript variant X1	-	-	KOG1054-Glutamate-gated AMPA-type ion channel receptor subunit GluR2 and related subunits[PET]
gene4874	18.5055	55.192	-1.5765	5.55535e-08	4.77715e-07	down	LOC726879	product=uncharacterized LOC726879	GO:0000003,GO:0000228,GO:0000280,GO:0000793,GO:0000794,GO:0000795,GO:0003674,GO:0003676,GO:0003677,GO:0003690,GO:0003824,GO:0005488,GO:0005515,GO:0005575,GO:0005622,GO:0005623,GO:0005634,GO:0005654,GO:0005694,GO:0006139,GO:0006259,GO:0006281,GO:0006298,GO:0006310,GO:0006725,GO:0006807,GO:0006950,GO:0006974,GO:0006996,GO:0007049,GO:0007059,GO:0007127,GO:0007129,GO:0007131,GO:0007276,GO:0007292,GO:…	-	KOG0221-Mismatch repair ATPase MSH5 (MutS family)[L]
gene7331	51.313	139.655	-1.44446	5.5749e-08	4.7907e-07	down	LOC409814	product=beta-glucuronidase	GO:0000323,GO:0001775,GO:0002252,GO:0002263,GO:0002274,GO:0002275,GO:0002283,GO:0002366,GO:0002376,GO:0002443,GO:0002444,GO:0002446,GO:0003674,GO:0003824,GO:0004553,GO:0004566,GO:0005102,GO:0005488,GO:0005515,GO:0005575,GO:0005576,GO:0005615,GO:0005622,GO:0005623,GO:0005737,GO:0005764,GO:0005766,GO:0005773,GO:0005775,GO:0005975,GO:0006022,GO:0006026,GO:0006027,GO:0006082,GO:0006807,GO:0006810,GO:…	K01195-ko00040 Pentose and glucuronate interconversions;ko00500 Starch and sucrose metabolism;ko00531 Glycosaminoglycan degradation;ko00860 Porphyrin and chlorophyll metabolism;ko00944 Flavone and flavonol biosynthesis;ko00983 Drug metabolism - other enzymes;ko04142 Lysosome	KOG2024-Beta-Glucuronidase GUSB (glycosylhydrolase superfamily 2)[G]
gene11299	1.37756	303.878	-7.78523	5.67724e-08	4.87534e-07	down	LOC100576152	product=uncharacterized LOC100576152	-	-	-
gene13536	0.282951	5.04723	-4.15687	6.38426e-08	5.46765e-07	down	LOC727607	product=protein yellow	-	-	-
gene11631	1.21984	245.474	-7.65274	6.63299e-08	5.673e-07	down	LOC726094	product=uncharacterized LOC726094	GO:0005575,GO:0005623,GO:0005886,GO:0005887,GO:0016020,GO:0016021,GO:0031224,GO:0031226,GO:0044425,GO:0044459,GO:0044464,GO:0071944	-	-
gene10130	1.75008	12.3212	-2.81565	6.74268e-08	5.76292e-07	down	LOC100576227	product=uncharacterized protein MAL13P1.304-like%2C transcript variant X2	-	-	-
gene8059	53.0731	121.96	-1.20036	7.08283e-08	6.04548e-07	down	LOC409868	product=matrix metalloproteinase-14%2C transcript variant X4	GO:0001838,GO:0002009,GO:0002164,GO:0002165,GO:0002168,GO:0003007,GO:0003143,GO:0003144,GO:0005575,GO:0005623,GO:0006950,GO:0007155,GO:0007275,GO:0007399,GO:0007413,GO:0007417,GO:0007419,GO:0007424,GO:0007444,GO:0007503,GO:0007505,GO:0007507,GO:0007552,GO:0007560,GO:0007561,GO:0007591,GO:0008037,GO:0008038,GO:0008150,GO:0009611,GO:0009653,GO:0009790,GO:0009791,GO:0009886,GO:0009887,GO:0009888,GO:…	K07763-ko04668 TNF signaling pathway;ko04912 GnRH signaling pathway	KOG1565-Gelatinase A and related matrix metalloproteases[OW]
gene11698	65.8127	197.543	-1.58573	9.17275e-08	7.75609e-07	down	Wat	product=worker-enriched antennal transcript description=worker-enriched antennal transcript	-	-	-
gene11624	0.0001	112.714	-20.1042	9.32878e-08	7.87749e-07	down	LOC725823	product=uncharacterized LOC725823	GO:0005575,GO:0005623,GO:0005886,GO:0005887,GO:0016020,GO:0016021,GO:0031224,GO:0031226,GO:0044425,GO:0044459,GO:0044464,GO:0071944	-	-
gene10156	6.83278	18.7584	-1.457	9.83345e-08	8.27605e-07	down	LOC410398	product=insulin-like growth factor 2 mRNA-binding protein 1%2C transcript variant X1	GO:0000003,GO:0000375,GO:0000377,GO:0000398,GO:0001654,GO:0001817,GO:0003407,GO:0003674,GO:0003676,GO:0003723,GO:0003729,GO:0003730,GO:0005488,GO:0005515,GO:0005575,GO:0005622,GO:0005623,GO:0005634,GO:0005654,GO:0005737,GO:0005829,GO:0005856,GO:0005975,GO:0006139,GO:0006396,GO:0006397,GO:0006403,GO:0006412,GO:0006417,GO:0006518,GO:0006725,GO:0006807,GO:0006950,GO:0007275,GO:0007276,GO:0007283,GO:…	-	KOG2193-IGF-II mRNA-binding protein IMP, contains RRM and KH domains[AR]
gene2832	4.90644	12.0388	-1.29494	9.96367e-08	8.38008e-07	down	LOC724853	product=probable G-protein coupled receptor Mth-like 1	-	-	KOG4193-G protein-coupled receptors[T]
gene3446	90.5791	215.869	-1.25291	1.00891e-07	8.47998e-07	down	LOC725942	product=glutathione S-transferase 1	GO:0003674,GO:0003676,GO:0003824,GO:0004364,GO:0005488,GO:0005575,GO:0005622,GO:0005623,GO:0005737,GO:0006518,GO:0006575,GO:0006749,GO:0006790,GO:0006807,GO:0008150,GO:0008152,GO:0009987,GO:0016740,GO:0016765,GO:0033218,GO:0034641,GO:0042277,GO:0043167,GO:0043168,GO:0043295,GO:0043603,GO:0044237,GO:0044424,GO:0044464,GO:0048037,GO:0051186,GO:0071704,GO:0072341,GO:0097159,GO:1900750,GO:1901363,GO:…	K00799-ko00480 Glutathione metabolism;ko00980 Metabolism of xenobiotics by cytochrome P450;ko00982 Drug metabolism - cytochrome P450;ko05204 Chemical carcinogenesis;ko01524 Platinum drug resistance	KOG0867-Glutathione S-transferase[O]
gene9420	2.96581	7.8608	-1.40625	1.03978e-07	8.72207e-07	down	LOC410261	product=echinoderm microtubule-associated protein-like CG42247%2C transcript variant X2	GO:0002252,GO:0002376,GO:0003008,GO:0003674,GO:0005488,GO:0005515,GO:0005575,GO:0005622,GO:0005623,GO:0005856,GO:0006582,GO:0006725,GO:0006950,GO:0006952,GO:0006955,GO:0007600,GO:0007605,GO:0007610,GO:0007626,GO:0008017,GO:0008092,GO:0008150,GO:0008152,GO:0008344,GO:0009987,GO:0015630,GO:0015631,GO:0018958,GO:0019748,GO:0030425,GO:0030534,GO:0032501,GO:0035006,GO:0035010,GO:0035011,GO:0036477,GO:…	-	KOG2106-Uncharacterized conserved protein, contains HELP and WD40 domains[S]
gene9737	214.142	506.273	-1.24135	1.12223e-07	9.37014e-07	down	LOC551528	product=uncharacterized LOC551528%2C transcript variant X1	GO:0002165,GO:0003674,GO:0003779,GO:0003785,GO:0005488,GO:0005515,GO:0005575,GO:0005622,GO:0005623,GO:0005737,GO:0005829,GO:0007275,GO:0007399,GO:0007417,GO:0007420,GO:0008092,GO:0008150,GO:0009653,GO:0009791,GO:0009886,GO:0032501,GO:0032502,GO:0035193,GO:0044424,GO:0044444,GO:0044464,GO:0048513,GO:0048731,GO:0048856,GO:0060322	-	KOG4794-Thymosin beta[N]
gene12472	236.691	714.447	-1.59382	1.13195e-07	9.4451e-07	down	LOC408551	product=collagen alpha-5(IV) chain	GO:0001655,GO:0002009,GO:0003674,GO:0005198,GO:0005201,GO:0005575,GO:0005576,GO:0005581,GO:0005587,GO:0005604,GO:0007275,GO:0007442,GO:0007443,GO:0007517,GO:0007519,GO:0008150,GO:0009653,GO:0009790,GO:0009888,GO:0014706,GO:0031012,GO:0032501,GO:0032502,GO:0032991,GO:0035239,GO:0035295,GO:0044420,GO:0044421,GO:0048513,GO:0048546,GO:0048565,GO:0048598,GO:0048619,GO:0048729,GO:0048731,GO:0048856,GO:…	K06237-ko04151 PI3K-Akt signaling pathway;ko04512 ECM-receptor interaction;ko04510 Focal adhesion;ko04974 Protein digestion and absorption;ko05200 Pathways in cancer;ko05222 Small cell lung cancer;ko04933 AGE-RAGE signaling pathway in diabetic complications;ko05146 Amoebiasis	-
gene10676	0.223637	472.765	-11.0457	1.18497e-07	9.84853e-07	down	LOC413908	product=cytochrome P450 6A1%2C transcript variant X2	-	-	KOG0158-Cytochrome P450 CYP3/CYP5/CYP6/CYP9 subfamilies[Q]
gene7697	0.774691	9.823	-3.66447	1.19806e-07	9.95078e-07	down	LOC107964997	product=uncharacterized LOC107964997	-	-	-
gene12784	31.1518	76.6159	-1.29833	1.20385e-07	9.99235e-07	down	LOC412665	product=zinc finger protein Pegasus-like	GO:0000003,GO:0000976,GO:0000977,GO:0000978,GO:0000981,GO:0000982,GO:0000987,GO:0001012,GO:0001067,GO:0001077,GO:0001228,GO:0003006,GO:0003674,GO:0003676,GO:0003677,GO:0003690,GO:0003700,GO:0005488,GO:0005575,GO:0005622,GO:0005623,GO:0005634,GO:0006139,GO:0006351,GO:0006355,GO:0006357,GO:0006366,GO:0006725,GO:0006807,GO:0007275,GO:0007548,GO:0008150,GO:0008152,GO:0008406,GO:0009058,GO:0009059,GO:…	-	KOG3623-Homeobox transcription factor SIP1[K]
gene12027	0.43561	3.83227	-3.13709	1.20593e-07	1.00031e-06	down	LOC107965612	product=uncharacterized LOC107965612%2C transcript variant X1	-	-	-
gene4435	10.5251	22.4946	-1.09575	1.247e-07	1.03302e-06	down	LOC100576196	product=uncharacterized LOC100576196%2C transcript variant X2	-	-	-
gene2757	2.6925	9.00131	-1.74119	1.27042e-07	1.05104e-06	down	LOC100578165	product=uncharacterized LOC100578165%2C transcript variant X2	-	-	-
gene9538	6.18596	17.0104	-1.45935	1.26979e-07	1.05104e-06	down	LOC413259	product=neurogenic protein big brain	GO:0000003,GO:0002009,GO:0002064,GO:0002065,GO:0002066,GO:0002165,GO:0003006,GO:0003674,GO:0005215,GO:0005216,GO:0005261,GO:0005575,GO:0005622,GO:0005623,GO:0005737,GO:0005886,GO:0005887,GO:0005912,GO:0006810,GO:0006811,GO:0006812,GO:0007154,GO:0007155,GO:0007165,GO:0007166,GO:0007219,GO:0007267,GO:0007275,GO:0007276,GO:0007281,GO:0007292,GO:0007398,GO:0007399,GO:0007444,GO:0007472,GO:0007476,GO:…	-	KOG0223-Aquaporin (major intrinsic protein family)[G]
gene5334	0.388328	1.94039	-2.321	1.30886e-07	1.08214e-06	down	LOC102656019	product=uncharacterized LOC102656019%2C transcript variant X2	-	-	-
gene11532	17.8813	45.3566	-1.34286	1.33547e-07	1.1027e-06	down	LOC551213	product=lymphocyte cytosolic protein 2%2C transcript variant X1	GO:0001775,GO:0002376,GO:0002520,GO:0002521,GO:0003674,GO:0005068,GO:0005070,GO:0005102,GO:0005488,GO:0005515,GO:0005575,GO:0005622,GO:0005623,GO:0005737,GO:0005829,GO:0005886,GO:0006950,GO:0006952,GO:0006954,GO:0006955,GO:0006959,GO:0007154,GO:0007165,GO:0007166,GO:0007167,GO:0007169,GO:0007202,GO:0007275,GO:0008150,GO:0009966,GO:0009967,GO:0009987,GO:0010517,GO:0010518,GO:0010646,GO:0010647,GO:…	-	-
gene9728	0.204868	2.08301	-3.3459	1.42556e-07	1.17632e-06	down	LOC102656252	product=uncharacterized LOC102656252%2C transcript variant X1	-	-	-
gene12018	12.2024	30.4145	-1.3176	1.43387e-07	1.1824e-06	down	LOC408508	product=uncharacterized LOC408508%2C transcript variant X1	GO:0000902,GO:0000904,GO:0002009,GO:0002064,GO:0002165,GO:0003002,GO:0003382,GO:0003383,GO:0003674,GO:0005198,GO:0005214,GO:0005575,GO:0005623,GO:0005886,GO:0006928,GO:0006996,GO:0007010,GO:0007015,GO:0007155,GO:0007160,GO:0007275,GO:0007389,GO:0007444,GO:0007472,GO:0007476,GO:0007552,GO:0007560,GO:0008150,GO:0008360,GO:0008544,GO:0009653,GO:0009791,GO:0009886,GO:0009887,GO:0009888,GO:0009913,GO:…	-	-
gene5410	0.214534	1.41079	-2.71723	1.47969e-07	1.21702e-06	down	LOC102655014	product=uncharacterized LOC102655014%2C transcript variant X2	-	-	-
gene3125	32.8542	95.8925	-1.54534	1.48456e-07	1.22023e-06	down	LOC410920	product=putative inorganic phosphate cotransporter	GO:0003674,GO:0005215,GO:0005575,GO:0005623,GO:0005886,GO:0006810,GO:0006811,GO:0006820,GO:0008150,GO:0016020,GO:0016021,GO:0022857,GO:0031224,GO:0044425,GO:0044464,GO:0051179,GO:0051234,GO:0055085,GO:0071944	-	KOG2532-Permease of the major facilitator superfamily[G]
gene3507	0.0001	1.62695	-13.9899	1.5525e-07	1.27359e-06	down	LOC102654024	product=uncharacterized LOC102654024%2C transcript variant X4	-	-	-
gene527	1.87439	11.4673	-2.61304	1.64557e-07	1.34493e-06	down	LOC410745	product=glucose dehydrogenase [FAD%2C quinone]%2C transcript variant X1	GO:0002165,GO:0003674,GO:0003824,GO:0006629,GO:0007275,GO:0008150,GO:0008152,GO:0008202,GO:0009791,GO:0009987,GO:0010817,GO:0016491,GO:0032501,GO:0032502,GO:0034754,GO:0042180,GO:0042445,GO:0044237,GO:0044238,GO:0044281,GO:0045455,GO:0048856,GO:0055114,GO:0065007,GO:0065008,GO:0071704,GO:1901360	-	KOG1238-Glucose dehydrogenase/choline dehydrogenase/mandelonitrile lyase (GMC oxidoreductase family)[R]
gene6531	1.23729	8.80877	-2.83176	1.64583e-07	1.34493e-06	down	LOC410107	product=broad-complex core protein isoforms 1/2/3/4/5-like%2C transcript variant X1	GO:0000003,GO:0001655,GO:0001667,GO:0001700,GO:0001763,GO:0002009,GO:0003006,GO:0003674,GO:0003700,GO:0005575,GO:0005622,GO:0005623,GO:0005634,GO:0006355,GO:0006357,GO:0006928,GO:0006996,GO:0007010,GO:0007163,GO:0007275,GO:0007391,GO:0007399,GO:0007417,GO:0007424,GO:0007426,GO:0007427,GO:0007428,GO:0007431,GO:0007435,GO:0007442,GO:0007443,GO:0007548,GO:0008104,GO:0008150,GO:0008258,GO:0008360,GO:…	-	KOG4441-Proteins containing BTB/POZ and Kelch domains, involved in regulatory/signal transduction processes[TR]
gene12879	19.3579	62.545	-1.69197	1.64922e-07	1.34683e-06	down	LOC102656543	product=decaprenyl-diphosphate synthase subunit 1-like	GO:0003674,GO:0003824,GO:0005488,GO:0005515,GO:0005575,GO:0005622,GO:0005623,GO:0005737,GO:0005739,GO:0005740,GO:0005743,GO:0005759,GO:0006629,GO:0006720,GO:0006732,GO:0006733,GO:0006743,GO:0006744,GO:0006950,GO:0007275,GO:0007399,GO:0008150,GO:0008152,GO:0008299,GO:0008610,GO:0009058,GO:0009108,GO:0009987,GO:0010941,GO:0014016,GO:0014019,GO:0016020,GO:0016043,GO:0016740,GO:0016765,GO:0019866,GO:…	K12504-ko00900 Terpenoid backbone biosynthesis	KOG0776-Geranylgeranyl pyrophosphate synthase/Polyprenyl synthetase[H]
gene529	1.45815	9.19672	-2.65698	1.71402e-07	1.39525e-06	down	LOC410743	product=glucose dehydrogenase [FAD%2C quinone]	GO:0002165,GO:0003674,GO:0003824,GO:0006629,GO:0007275,GO:0008150,GO:0008152,GO:0008202,GO:0009791,GO:0009987,GO:0010817,GO:0016491,GO:0032501,GO:0032502,GO:0034754,GO:0042180,GO:0042445,GO:0044237,GO:0044238,GO:0044281,GO:0045455,GO:0048856,GO:0055114,GO:0065007,GO:0065008,GO:0071704,GO:1901360	-	KOG1238-Glucose dehydrogenase/choline dehydrogenase/mandelonitrile lyase (GMC oxidoreductase family)[R]
gene3947	20.8621	56.0955	-1.427	1.82626e-07	1.4847e-06	down	LOC411202	product=1%2C5-anhydro-D-fructose reductase-like	-	-	KOG1577-Aldo/keto reductase family proteins[R]
gene10146	98.229	222.278	-1.17814	1.94506e-07	1.57521e-06	down	LOC410380	product=membrane metallo-endopeptidase-like 1%2C transcript variant X2	GO:0000003,GO:0003674,GO:0003824,GO:0004175,GO:0004222,GO:0005575,GO:0005576,GO:0005615,GO:0006508,GO:0006807,GO:0007320,GO:0007618,GO:0007620,GO:0008150,GO:0008152,GO:0008233,GO:0008237,GO:0016020,GO:0016021,GO:0016787,GO:0019538,GO:0019953,GO:0022414,GO:0031224,GO:0032501,GO:0032504,GO:0043170,GO:0044238,GO:0044421,GO:0044425,GO:0044703,GO:0044706,GO:0046692,GO:0048609,GO:0051704,GO:0070011,GO:…	-	KOG3624-M13 family peptidase[E]
gene3216	19.0694	38.5103	-1.01398	1.94849e-07	1.57698e-06	down	LOC100578706	product=uncharacterized LOC100578706	-	-	-
gene7641	26.5742	81.322	-1.61362	2.02766e-07	1.63791e-06	down	LOC412025	product=very long-chain specific acyl-CoA dehydrogenase%2C mitochondrial	GO:0000038,GO:0000062,GO:0000166,GO:0001659,GO:0003674,GO:0003824,GO:0003995,GO:0004466,GO:0005488,GO:0005575,GO:0005622,GO:0005623,GO:0005634,GO:0005730,GO:0005737,GO:0005739,GO:0005740,GO:0005743,GO:0005759,GO:0005829,GO:0006082,GO:0006091,GO:0006629,GO:0006631,GO:0006635,GO:0006950,GO:0006986,GO:0007154,GO:0007165,GO:0008150,GO:0008152,GO:0009056,GO:0009062,GO:0009266,GO:0009295,GO:0009409,GO:…	K09479-ko01212 Fatty acid metabolism;ko00071 Fatty acid degradation	KOG0137-Very-long-chain acyl-CoA dehydrogenase[I]
gene4162	42.1485	87.4751	-1.05339	2.43646e-07	1.95938e-06	down	LOC413128	product=putative ferric-chelate reductase 1 homolog%2C transcript variant X1	GO:0000293,GO:0003674,GO:0003824,GO:0005575,GO:0008150,GO:0008152,GO:0016020,GO:0016021,GO:0016491,GO:0016722,GO:0016723,GO:0031224,GO:0044425,GO:0055114	-	KOG4293-Predicted membrane protein, contains DoH and Cytochrome b-561/ferric reductase transmembrane domains[T]
gene5562	1.1531	4.08218	-1.82382	2.48095e-07	1.99389e-06	down	LOC102656121	product=uncharacterized LOC102656121%2C transcript variant X1	-	-	-
gene12259	0.374371	6.12699	-4.03264	2.54708e-07	2.04316e-06	down	LOC107965699	product=uncharacterized LOC107965699	-	-	-
gene8044	0.0001	1.08049	-13.3994	2.61329e-07	2.09096e-06	down	LOC102654242	product=shematrin-like protein 1	-	-	-
gene10236	23.1085	50.8888	-1.13893	2.67745e-07	2.13824e-06	down	LOC408389	product=protein trachealess%2C transcript variant X1	GO:0000003,GO:0000122,GO:0000981,GO:0001655,GO:0001709,GO:0001964,GO:0002009,GO:0003008,GO:0003674,GO:0003676,GO:0003677,GO:0003700,GO:0005488,GO:0005515,GO:0005575,GO:0005622,GO:0005623,GO:0005634,GO:0005654,GO:0005737,GO:0005829,GO:0006355,GO:0006357,GO:0007275,GO:0007399,GO:0007417,GO:0007424,GO:0007425,GO:0007431,GO:0007435,GO:0007442,GO:0007443,GO:0007610,GO:0007626,GO:0008150,GO:0009605,GO:…	-	KOG3558-Hypoxia-inducible factor 1/Neuronal PAS domain protein NPAS1[TK]
gene7884	0.341474	5.35282	-3.97045	2.80622e-07	2.23826e-06	down	LOC726639	product=oxidized low-density lipoprotein receptor 1%2C transcript variant X1	GO:0003674,GO:0005488,GO:0030246	-	-
gene5197	3.04776	10.4865	-1.78271	3.04279e-07	2.41605e-06	down	LOC412481	product=protein king tubby	GO:0003008,GO:0003674,GO:0005488,GO:0005543,GO:0005575,GO:0005622,GO:0005623,GO:0005634,GO:0005737,GO:0005929,GO:0006810,GO:0006897,GO:0007600,GO:0007605,GO:0008104,GO:0008150,GO:0008277,GO:0008289,GO:0009743,GO:0009744,GO:0009966,GO:0010033,GO:0010646,GO:0016028,GO:0016059,GO:0016192,GO:0022400,GO:0023051,GO:0032101,GO:0032501,GO:0033036,GO:0033365,GO:0033500,GO:0034285,GO:0034613,GO:0035091,GO:…	-	KOG2502-Tub family proteins[R]
gene382	32.1365	68.6096	-1.0942	3.07686e-07	2.43875e-06	down	LOC412212	product=apoptosis-inducing factor 1%2C mitochondrial	GO:0000166,GO:0000302,GO:0000737,GO:0001101,GO:0002931,GO:0003674,GO:0003676,GO:0003677,GO:0003824,GO:0004174,GO:0005488,GO:0005515,GO:0005575,GO:0005622,GO:0005623,GO:0005634,GO:0005737,GO:0005739,GO:0005740,GO:0005741,GO:0005743,GO:0005758,GO:0005829,GO:0006091,GO:0006119,GO:0006139,GO:0006163,GO:0006259,GO:0006308,GO:0006309,GO:0006323,GO:0006725,GO:0006753,GO:0006793,GO:0006796,GO:0006807,GO:…	K04727-ko04210 Apoptosis;ko04214 Apoptosis - fly	KOG1346-Programmed cell death 8 (apoptosis-inducing factor)[T]
gene4061	13.6165	34.0719	-1.32322	3.15516e-07	2.49613e-06	down	LOC412442	product=retinol dehydrogenase 13-like	GO:0001523,GO:0001654,GO:0001754,GO:0003407,GO:0003674,GO:0003824,GO:0004033,GO:0005575,GO:0005622,GO:0005623,GO:0005737,GO:0005739,GO:0005740,GO:0005743,GO:0006066,GO:0006629,GO:0006720,GO:0006721,GO:0007275,GO:0007399,GO:0007423,GO:0008106,GO:0008150,GO:0008152,GO:0009314,GO:0009416,GO:0009628,GO:0009642,GO:0009644,GO:0009653,GO:0009887,GO:0009987,GO:0010817,GO:0010842,GO:0016020,GO:0016101,GO:…	-	KOG1208-Dehydrogenases with different specificities (related to short-chain alcohol dehydrogenases)[Q]
gene6532	13.9028	31.5049	-1.1802	3.22396e-07	2.54737e-06	down	LOC726572	product=leucine-rich repeat-containing protein 15-like%2C transcript variant X1	-	-	-
gene8544	0.16675	0.790071	-2.2443	3.27633e-07	2.58714e-06	down	LOC107965108	product=uncharacterized LOC107965108	-	-	-
gene10831	8.1607	16.7829	-1.04022	3.45081e-07	2.72152e-06	down	LOC107965515	product=uncharacterized LOC107965515	-	-	-
gene12555	21.7966	52.5086	-1.26845	3.48513e-07	2.74516e-06	down	LOC552667	product=protein charybde-like%2C transcript variant X2	GO:0000003,GO:0001700,GO:0005575,GO:0005622,GO:0005623,GO:0005737,GO:0006915,GO:0006950,GO:0006979,GO:0007275,GO:0008150,GO:0008219,GO:0008258,GO:0009653,GO:0009790,GO:0009792,GO:0009966,GO:0009987,GO:0010646,GO:0012501,GO:0023051,GO:0032006,GO:0032501,GO:0032502,GO:0032504,GO:0040008,GO:0044424,GO:0044464,GO:0045926,GO:0048519,GO:0048583,GO:0048598,GO:0048856,GO:0050789,GO:0050794,GO:0050896,GO:…	-	-
gene828	42.7762	95.4749	-1.15831	3.48796e-07	2.74568e-06	down	LOC410725	product=uncharacterized LOC410725%2C transcript variant X3	-	-	KOG3568-Dopamine beta-monooxygenase[E]
gene12828	11.3261	26.3415	-1.21768	3.52258e-07	2.77121e-06	down	LOC724831	product=uncharacterized LOC724831%2C transcript variant X1	-	-	-
gene4012	44.2388	96.2299	-1.12117	3.62842e-07	2.85271e-06	down	LOC409949	product=agrin	-	-	-
gene6260	17.939	37.0825	-1.04764	3.77287e-07	2.96259e-06	down	LOC411219	product=MTSS1-like protein%2C transcript variant X1	GO:0000003,GO:0001667,GO:0002064,GO:0002065,GO:0002066,GO:0003006,GO:0003674,GO:0005488,GO:0005515,GO:0005543,GO:0005575,GO:0006928,GO:0007276,GO:0007281,GO:0007292,GO:0007297,GO:0007298,GO:0008150,GO:0008289,GO:0008354,GO:0009888,GO:0009987,GO:0010631,GO:0016043,GO:0016477,GO:0017124,GO:0019904,GO:0019953,GO:0022412,GO:0022414,GO:0022607,GO:0030030,GO:0030031,GO:0030100,GO:0030154,GO:0030707,GO:…	-	-
gene1931	4.74384	14.4282	-1.60477	3.90075e-07	3.06007e-06	down	LOC410884	product=phospholipase A1	-	-	-
gene7555	0.014828	3.64273	-7.94055	3.90184e-07	3.06007e-06	down	LOC102655890	product=uncharacterized LOC102655890	-	-	-
gene4992	22.782	55.7839	-1.29196	4.10444e-07	3.211e-06	down	LOC413796	product=methionine--tRNA ligase%2C cytoplasmic%2C transcript variant X1	GO:0003674,GO:0003824,GO:0004812,GO:0004825,GO:0005575,GO:0005622,GO:0005623,GO:0005634,GO:0005730,GO:0005737,GO:0005829,GO:0006082,GO:0006139,GO:0006351,GO:0006355,GO:0006356,GO:0006399,GO:0006412,GO:0006418,GO:0006431,GO:0006518,GO:0006520,GO:0006725,GO:0006807,GO:0006950,GO:0007154,GO:0008150,GO:0008152,GO:0009058,GO:0009059,GO:0009267,GO:0009303,GO:0009605,GO:0009719,GO:0009725,GO:0009889,GO:…	K01874-ko00450 Selenocompound metabolism;ko00970 Aminoacyl-tRNA biosynthesis	KOG1247-Methionyl-tRNA synthetase[J]
gene6213	17.7736	42.3743	-1.25345	4.22294e-07	3.29963e-06	down	LOC551224	product=aminopeptidase N-like%2C transcript variant X2	-	K11140-ko00480 Glutathione metabolism;ko04640 Hematopoietic cell lineage;ko04614 Renin-angiotensin system	KOG1046-Puromycin-sensitive aminopeptidase and related aminopeptidases[EO]
gene8370	74.8589	361.535	-2.27189	4.46625e-07	3.479e-06	down	LOC726611	product=uncharacterized LOC726611	-	-	-
gene6175	82.8577	240.75	-1.53883	4.54677e-07	3.53303e-06	down	TyHyd	product=tyrosine hydroxylase%2C transcript variant X1 description=tyrosine hydroxylase	GO:0000003,GO:0001101,GO:0001654,GO:0001666,GO:0001678,GO:0001754,GO:0001963,GO:0001975,GO:0002237,GO:0003007,GO:0003008,GO:0003674,GO:0003824,GO:0004497,GO:0004511,GO:0005488,GO:0005506,GO:0005515,GO:0005575,GO:0005622,GO:0005623,GO:0005634,GO:0005737,GO:0005739,GO:0005783,GO:0005790,GO:0005829,GO:0005886,GO:0006082,GO:0006520,GO:0006570,GO:0006584,GO:0006585,GO:0006629,GO:0006631,GO:0006643,GO:…	K00501-ko00350 Tyrosine metabolism;ko00950 Isoquinoline alkaloid biosynthesis;ko04917 Prolactin signaling pathway;ko04728 Dopaminergic synapse;ko05012 Parkinson's disease;ko05030 Cocaine addiction;ko05031 Amphetamine addiction;ko05034 Alcoholism	KOG3820-Aromatic amino acid hydroxylase[E]
gene11771	13.9455	28.5846	-1.03544	5.00773e-07	3.88129e-06	down	LOC726068	product=uncharacterized LOC726068	GO:0000902,GO:0000904,GO:0001530,GO:0001817,GO:0001819,GO:0002237,GO:0002252,GO:0002376,GO:0002443,GO:0002444,GO:0002448,GO:0002682,GO:0002684,GO:0002697,GO:0002699,GO:0002700,GO:0002702,GO:0002718,GO:0002720,GO:0003674,GO:0003823,GO:0005102,GO:0005488,GO:0005515,GO:0005575,GO:0005576,GO:0005615,GO:0006810,GO:0006897,GO:0006909,GO:0006928,GO:0006935,GO:0006950,GO:0006952,GO:0006955,GO:0006959,GO:…	-	KOG3539-Spondins, extracellular matrix proteins[W]
gene1864	13.9061	29.2969	-1.07503	5.23676e-07	4.04929e-06	down	LOC551773	product=serine/threonine-protein kinase VRK1-like	GO:0000003,GO:0000278,GO:0000785,GO:0001708,GO:0003006,GO:0003674,GO:0003682,GO:0003824,GO:0004672,GO:0004674,GO:0005488,GO:0005515,GO:0005575,GO:0005622,GO:0005623,GO:0005634,GO:0005635,GO:0005654,GO:0005694,GO:0005730,GO:0005737,GO:0005794,GO:0005795,GO:0005829,GO:0006325,GO:0006464,GO:0006468,GO:0006793,GO:0006796,GO:0006807,GO:0006996,GO:0006997,GO:0006998,GO:0007030,GO:0007049,GO:0007077,GO:…	-	KOG1163-Casein kinase (serine/threonine/tyrosine protein kinase)[T]
gene994	0.649302	3.2452	-2.32134	5.25894e-07	4.06396e-06	down	LOC409579	product=Fanconi anemia group M protein	GO:0000003,GO:0000018,GO:0000019,GO:0000280,GO:0000712,GO:0000724,GO:0000725,GO:0003674,GO:0003678,GO:0003682,GO:0003824,GO:0004003,GO:0004386,GO:0005488,GO:0005575,GO:0005622,GO:0005623,GO:0005634,GO:0005654,GO:0006139,GO:0006259,GO:0006260,GO:0006261,GO:0006281,GO:0006302,GO:0006310,GO:0006725,GO:0006807,GO:0006950,GO:0006974,GO:0006996,GO:0007049,GO:0007059,GO:0007127,GO:0007131,GO:0008026,GO:…	K10896-ko03460 Fanconi anemia pathway	KOG0354-DEAD-box like helicase[R]
gene11702	5.7997	13.577	-1.22712	5.4034e-07	4.16796e-06	down	LOC724595	product=headcase protein	GO:0000902,GO:0000904,GO:0001763,GO:0002009,GO:0002165,GO:0005575,GO:0005622,GO:0005623,GO:0005634,GO:0005737,GO:0007275,GO:0007346,GO:0007399,GO:0007409,GO:0007424,GO:0007430,GO:0007431,GO:0007435,GO:0007552,GO:0008150,GO:0008219,GO:0009653,GO:0009791,GO:0009886,GO:0009887,GO:0009888,GO:0009892,GO:0009987,GO:0009996,GO:0010453,GO:0010454,GO:0010468,GO:0010605,GO:0010608,GO:0010623,GO:0010629,GO:…	-	KOG3816-Cell differentiation regulator of the Headcase family[T]
gene5550	0.0780217	0.788528	-3.33721	5.4322e-07	4.18763e-06	down	LOC102655757	product=uncharacterized LOC102655757%2C transcript variant X2	-	-	-
gene5582	47.9246	111.755	-1.2215	5.8176e-07	4.47383e-06	down	LOC107964554	product=uncharacterized LOC107964554	-	-	-
gene2979	16.2778	37.1524	-1.19055	5.83567e-07	4.48227e-06	down	LOC102656442	product=probable splicing factor 3B subunit 5%2C transcript variant X2	GO:0000003,GO:0000375,GO:0000377,GO:0000398,GO:0005575,GO:0005622,GO:0005623,GO:0005634,GO:0005654,GO:0005681,GO:0005684,GO:0005686,GO:0005689,GO:0006139,GO:0006396,GO:0006397,GO:0006725,GO:0006807,GO:0007276,GO:0007283,GO:0008150,GO:0008152,GO:0008380,GO:0009987,GO:0010467,GO:0010468,GO:0016070,GO:0016071,GO:0019222,GO:0019953,GO:0022414,GO:0030532,GO:0031974,GO:0031981,GO:0032501,GO:0032504,GO:…	K12832-ko03040 Spliceosome	KOG3485-Uncharacterized conserved protein[S]
gene7593	0.42581	45.1325	-6.72781	5.98841e-07	4.5968e-06	down	LOC107964975	product=uncharacterized LOC107964975	-	-	-
gene3185	0.197676	4.97054	-4.6522	6.05993e-07	4.64888e-06	down	LOC107964223	product=uncharacterized LOC107964223	-	-	-
gene7200	357.826	1127.51	-1.65581	6.29824e-07	4.82002e-06	down	LOC552685	product=pupal cuticle protein-like	GO:0003674,GO:0005198,GO:0005214,GO:0005575,GO:0005576,GO:0007275,GO:0008010,GO:0008150,GO:0031012,GO:0032501,GO:0032502,GO:0040003,GO:0042302,GO:0042335,GO:0044421,GO:0048856	-	-
gene5225	0.997735	3.92339	-1.97537	6.31343e-07	4.82872e-06	down	LOC107964614	product=uncharacterized LOC107964614	-	-	-
gene12817	114.517	254.187	-1.15033	6.74764e-07	5.14528e-06	down	LOC727393	product=putative SERF-like protein	-	-	KOG4488-Small EDRK-rich protein H4F5[R]
gene3875	3.70637	12.1685	-1.71508	6.75622e-07	5.14872e-06	down	LOC107964329	product=uncharacterized LOC107964329	-	-	-
gene8327	33.9097	77.6845	-1.19593	6.78829e-07	5.17004e-06	down	LOC725578	product=uncharacterized LOC725578%2C transcript variant X3	-	-	-
gene11652	0.543141	1.79527	-1.72481	6.93707e-07	5.27701e-06	down	LOC102654005	product=uncharacterized LOC102654005	-	-	-
gene1376	16.9415	35.4472	-1.0651	7.04933e-07	5.35275e-06	down	LOC408570	product=uncharacterized LOC408570	-	-	-
gene1266	4.92349	12.6586	-1.36236	7.06527e-07	5.35843e-06	down	LOC413501	product=protein Wnt-6%2C transcript variant X2	GO:0001101,GO:0001654,GO:0001655,GO:0001657,GO:0001658,GO:0001664,GO:0001763,GO:0001822,GO:0001823,GO:0001838,GO:0002009,GO:0002165,GO:0003674,GO:0005102,GO:0005109,GO:0005488,GO:0005515,GO:0005575,GO:0005576,GO:0005615,GO:0005622,GO:0005623,GO:0005737,GO:0005783,GO:0005788,GO:0005794,GO:0005796,GO:0005886,GO:0006355,GO:0007154,GO:0007165,GO:0007166,GO:0007267,GO:0007275,GO:0007389,GO:0007399,GO:…	K00445-ko04310 Wnt signaling pathway;ko04390 Hippo signaling pathway;ko04150 mTOR signaling pathway;ko04550 Signaling pathways regulating pluripotency of stem cells;ko04916 Melanogenesis;ko05200 Pathways in cancer;ko05205 Proteoglycans in cancer;ko05217 Basal cell carcinoma;ko05224 Breast cancer;ko05166 HTLV-I infection	KOG3913-Wnt family of developmental regulators[T]
gene2465	0.438345	4.45504	-3.3453	7.28702e-07	5.51669e-06	down	LOC102653939	product=uncharacterized LOC102653939	-	-	-
gene1279	7.14726	16.6387	-1.21909	7.59631e-07	5.73712e-06	down	LOC410686	product=semaphorin-1A%2C transcript variant X2	GO:0000003,GO:0000902,GO:0000904,GO:0003006,GO:0003674,GO:0005102,GO:0005488,GO:0005515,GO:0005539,GO:0005575,GO:0005623,GO:0005886,GO:0005887,GO:0006928,GO:0006935,GO:0007154,GO:0007165,GO:0007166,GO:0007275,GO:0007399,GO:0007409,GO:0007411,GO:0007416,GO:0007423,GO:0007548,GO:0008037,GO:0008038,GO:0008039,GO:0008045,GO:0008150,GO:0008201,GO:0008361,GO:0009605,GO:0009653,GO:0009887,GO:0009987,GO:…	K06842-ko04360 Axon guidance	KOG3611-Semaphorins[T]
gene1152	29.63	67.916	-1.1967	7.81559e-07	5.88868e-06	down	LOC551529	product=fibroblast growth factor 1-like%2C transcript variant X2	GO:0000165,GO:0000187,GO:0001568,GO:0001570,GO:0001655,GO:0001657,GO:0001658,GO:0001759,GO:0001763,GO:0001822,GO:0001823,GO:0001837,GO:0001932,GO:0001934,GO:0001944,GO:0002009,GO:0002376,GO:0002520,GO:0003156,GO:0003347,GO:0003401,GO:0003674,GO:0003824,GO:0004672,GO:0004713,GO:0005085,GO:0005088,GO:0005102,GO:0005104,GO:0005178,GO:0005488,GO:0005515,GO:0005539,GO:0005575,GO:0005576,GO:0005615,GO:…	K18496-ko04014 Ras signaling pathway;ko04015 Rap1 signaling pathway;ko04010 MAPK signaling pathway;ko04390 Hippo signaling pathway;ko04151 PI3K-Akt signaling pathway;ko04810 Regulation of actin cytoskeleton;ko05200 Pathways in cancer;ko05218 Melanoma;ko05224 Breast cancer	KOG3885-Fibroblast growth factor[T]
gene13685	0.191616	138.94	-9.50203	7.82824e-07	5.89119e-06	down	LOC552035	-	-	-	-
gene7341	2824.01	6112.05	-1.11391	8.12456e-07	6.1033e-06	down	LOC409843	product=myosin heavy chain%2C muscle%2C transcript variant X21	-	-	KOG0161-Myosin class II heavy chain[Z]
gene13080	25.2811	53.0363	-1.06892	8.64016e-07	6.47526e-06	down	LOC100577753	product=uncharacterized LOC100577753	GO:0001885,GO:0002064,GO:0003158,GO:0005575,GO:0005623,GO:0005886,GO:0005887,GO:0007043,GO:0007275,GO:0007399,GO:0007424,GO:0008150,GO:0009888,GO:0009987,GO:0010001,GO:0016020,GO:0016021,GO:0016043,GO:0019991,GO:0021782,GO:0022008,GO:0022607,GO:0030154,GO:0030855,GO:0031224,GO:0031226,GO:0032501,GO:0032502,GO:0034329,GO:0034330,GO:0035150,GO:0035151,GO:0035152,GO:0035159,GO:0042063,GO:0043297,GO:…	-	-
gene5263	16.3309	44.7676	-1.45485	8.7134e-07	6.52629e-06	down	LOC412917	product=probable serine/threonine-protein kinase dyrk2%2C transcript variant X4	GO:0000166,GO:0003008,GO:0003674,GO:0003824,GO:0004672,GO:0004674,GO:0005488,GO:0005524,GO:0005575,GO:0005622,GO:0005623,GO:0005737,GO:0005829,GO:0006464,GO:0006468,GO:0006793,GO:0006796,GO:0006807,GO:0007600,GO:0007606,GO:0007608,GO:0007610,GO:0007635,GO:0008144,GO:0008150,GO:0008152,GO:0009314,GO:0009416,GO:0009628,GO:0009966,GO:0009967,GO:0009987,GO:0010646,GO:0010647,GO:0016301,GO:0016310,GO:…	K18669-ko04111 Cell cycle - yeast	KOG0667-Dual-specificity tyrosine-phosphorylation regulated kinase[R]
gene8556	76.4443	158.541	-1.05237	8.81181e-07	6.5922e-06	down	LOC408291	product=3-ketoacyl-CoA thiolase%2C mitochondrial	GO:0001666,GO:0003674,GO:0003824,GO:0003988,GO:0005575,GO:0005622,GO:0005623,GO:0005737,GO:0005739,GO:0005759,GO:0006066,GO:0006082,GO:0006084,GO:0006139,GO:0006163,GO:0006629,GO:0006631,GO:0006635,GO:0006637,GO:0006694,GO:0006695,GO:0006725,GO:0006732,GO:0006753,GO:0006790,GO:0006793,GO:0006796,GO:0006807,GO:0006810,GO:0006839,GO:0006915,GO:0006950,GO:0006996,GO:0007005,GO:0007006,GO:0008150,GO:…	K07508-ko01212 Fatty acid metabolism;ko00062 Fatty acid elongation;ko00071 Fatty acid degradation;ko00280 Valine, leucine and isoleucine degradation	KOG1391-Acetyl-CoA acetyltransferase[I]
gene10639	0.609318	3.23679	-2.4093	8.87738e-07	6.6334e-06	down	LOC725003	product=protein sister of odd and bowel	GO:0000122,GO:0000976,GO:0000977,GO:0000981,GO:0001012,GO:0001067,GO:0001227,GO:0001228,GO:0001501,GO:0001654,GO:0001655,GO:0001656,GO:0001822,GO:0001823,GO:0002009,GO:0002062,GO:0002165,GO:0003002,GO:0003674,GO:0003676,GO:0003677,GO:0003690,GO:0003700,GO:0005488,GO:0005575,GO:0005622,GO:0005623,GO:0005634,GO:0006139,GO:0006351,GO:0006355,GO:0006357,GO:0006366,GO:0006725,GO:0006807,GO:0007275,GO:…	-	KOG2462-C2H2-type Zn-finger protein[K]
gene690	6.00627	12.7888	-1.09033	8.92617e-07	6.66593e-06	down	LOC107965124	product=uncharacterized LOC107965124	-	-	-
gene11833	0.893062	4.76835	-2.41666	8.9437e-07	6.67508e-06	down	LOC412996	product=estrogen sulfotransferase	-	-	KOG1584-Sulfotransferase[R]
gene1442	37.2805	79.1854	-1.08681	9.34105e-07	6.95115e-06	down	LOC410788	product=glutamate receptor ionotropic%2C kainate 2-like%2C transcript variant X2	GO:0001505,GO:0003674,GO:0004888,GO:0004970,GO:0005215,GO:0005216,GO:0005230,GO:0005261,GO:0005262,GO:0005267,GO:0005272,GO:0005575,GO:0005623,GO:0005886,GO:0005887,GO:0006355,GO:0006357,GO:0006810,GO:0006811,GO:0006812,GO:0006813,GO:0006814,GO:0006816,GO:0007154,GO:0007165,GO:0007166,GO:0007215,GO:0007267,GO:0007268,GO:0007274,GO:0007275,GO:0007399,GO:0008066,GO:0008104,GO:0008150,GO:0008324,GO:…	-	KOG1054-Glutamate-gated AMPA-type ion channel receptor subunit GluR2 and related subunits[PET]
gene3948	15.2916	38.5891	-1.33546	1.09564e-06	8.11447e-06	down	LOC725169	product=contactin	GO:0000226,GO:0000902,GO:0000904,GO:0001764,GO:0001932,GO:0001934,GO:0002028,GO:0003007,GO:0003008,GO:0003674,GO:0005488,GO:0005515,GO:0005575,GO:0005576,GO:0005622,GO:0005623,GO:0005737,GO:0005829,GO:0005886,GO:0005911,GO:0005918,GO:0006810,GO:0006897,GO:0006898,GO:0006928,GO:0006935,GO:0006996,GO:0007010,GO:0007017,GO:0007043,GO:0007155,GO:0007158,GO:0007160,GO:0007163,GO:0007272,GO:0007275,GO:…	-	KOG3513-Neural cell adhesion molecule L1[T]
gene565	36.8581	81.075	-1.13727	1.10036e-06	8.1405e-06	down	LOC413056	product=uncharacterized LOC413056	-	-	KOG1471-Phosphatidylinositol transfer protein SEC14 and related proteins[I]
gene8487	11.1658	24.7368	-1.14757	1.11003e-06	8.20241e-06	down	LOC552275	product=AF4/FMR2 family member 4-like%2C transcript variant X1	-	-	-
gene5765	0.858778	3.36324	-1.9695	1.11634e-06	8.23943e-06	down	LOC100576976	product=putative leucine-rich repeat-containing protein DDB_G0290503%2C transcript variant X1	-	-	-
gene1651	2.0266	5.54257	-1.45149	1.14055e-06	8.40339e-06	down	LOC100577118	product=trace amine-associated receptor 9%2C transcript variant X1	GO:0001653,GO:0003674,GO:0004888,GO:0004930,GO:0005575,GO:0005623,GO:0005886,GO:0005887,GO:0007154,GO:0007165,GO:0007186,GO:0007200,GO:0007218,GO:0008150,GO:0008528,GO:0009987,GO:0016020,GO:0016021,GO:0023052,GO:0031224,GO:0031226,GO:0038023,GO:0044425,GO:0044459,GO:0044464,GO:0050789,GO:0050794,GO:0050896,GO:0051716,GO:0060089,GO:0065007,GO:0071944	-	KOG4220-Muscarinic acetylcholine receptor[T]
gene267	17.1757	41.2681	-1.26466	1.14412e-06	8.42479e-06	down	LOC411799	product=N-acetylgalactosaminyltransferase 7	GO:0000139,GO:0003674,GO:0003824,GO:0004653,GO:0005575,GO:0005622,GO:0005623,GO:0005737,GO:0005794,GO:0005795,GO:0005975,GO:0006464,GO:0006486,GO:0006493,GO:0006807,GO:0008150,GO:0008152,GO:0008194,GO:0008376,GO:0009058,GO:0009059,GO:0009100,GO:0009101,GO:0009311,GO:0009312,GO:0009987,GO:0012505,GO:0016020,GO:0016051,GO:0016266,GO:0016740,GO:0016757,GO:0016758,GO:0019538,GO:0031090,GO:0031984,GO:…	K00710-ko00512 Mucin type O-glycan biosynthesis	KOG3737-Predicted polypeptide N-acetylgalactosaminyltransferase[O]
gene8643	0.427791	7.79346	-4.18729	1.15038e-06	8.4611e-06	down	LOC102654741	product=uncharacterized LOC102654741	-	-	-
gene13121	1.46236	5.33292	-1.86662	1.23182e-06	9.03904e-06	down	LOC726755	product=pyrokinin-like receptor 2 description=pyrokinin-like receptor 2	GO:0000166,GO:0001607,GO:0001653,GO:0001882,GO:0001883,GO:0002021,GO:0002023,GO:0003008,GO:0003012,GO:0003674,GO:0004888,GO:0004930,GO:0005215,GO:0005216,GO:0005229,GO:0005253,GO:0005254,GO:0005488,GO:0005525,GO:0005575,GO:0005623,GO:0005886,GO:0005887,GO:0006810,GO:0006811,GO:0006812,GO:0006816,GO:0006820,GO:0006821,GO:0006869,GO:0006873,GO:0006874,GO:0006875,GO:0006936,GO:0006937,GO:0006939,GO:…	K05052-ko04080 Neuroactive ligand-receptor interaction	KOG4220-Muscarinic acetylcholine receptor[T]
gene9610	36.4368	86.4316	-1.24616	1.26386e-06	9.26883e-06	down	LOC551624	product=TOX high mobility group box family member 3-like%2C transcript variant X1	GO:0000976,GO:0000977,GO:0000978,GO:0000981,GO:0000987,GO:0001012,GO:0001067,GO:0003674,GO:0003676,GO:0003677,GO:0003682,GO:0003690,GO:0003700,GO:0005488,GO:0005515,GO:0006355,GO:0006357,GO:0007154,GO:0007165,GO:0008150,GO:0009889,GO:0009891,GO:0009893,GO:0009987,GO:0010468,GO:0010556,GO:0010557,GO:0010604,GO:0010628,GO:0010941,GO:0019219,GO:0019222,GO:0019722,GO:0019932,GO:0023052,GO:0031323,GO:…	-	KOG0381-HMG box-containing protein[R]
gene730	11.6386	25.5277	-1.13315	1.28904e-06	9.44255e-06	down	LOC412164	product=protein halfway%2C transcript variant X2	GO:0002165,GO:0007154,GO:0007165,GO:0007275,GO:0008150,GO:0009719,GO:0009725,GO:0009791,GO:0009987,GO:0010033,GO:0014070,GO:0023052,GO:0032501,GO:0032502,GO:0033993,GO:0035073,GO:0035075,GO:0035210,GO:0035556,GO:0036314,GO:0042221,GO:0048856,GO:0050789,GO:0050794,GO:0050896,GO:0051716,GO:0065007,GO:0097305,GO:1901654,GO:1901700	-	-
gene9199	15.8406	31.8196	-1.00629	1.29853e-06	9.5065e-06	down	LOC410315	product=G-protein-signaling modulator 2	GO:0000132,GO:0000139,GO:0000226,GO:0000278,GO:0000922,GO:0001709,GO:0001965,GO:0003674,GO:0005092,GO:0005096,GO:0005488,GO:0005515,GO:0005575,GO:0005622,GO:0005623,GO:0005634,GO:0005654,GO:0005737,GO:0005783,GO:0005789,GO:0005794,GO:0005813,GO:0005815,GO:0005819,GO:0005829,GO:0005856,GO:0005886,GO:0005938,GO:0006996,GO:0007010,GO:0007017,GO:0007049,GO:0007051,GO:0007052,GO:0007154,GO:0007163,GO:…	-	KOG1130-Predicted G-alpha GTPase interaction protein, contains GoLoco domain[T]
gene5767	2.34848	13.8705	-2.56222	1.32773e-06	9.70281e-06	down	LOC100577020	product=uncharacterized LOC100577020%2C transcript variant X1	-	-	-
gene7751	0.672409	3.32891	-2.30764	1.32841e-06	9.70281e-06	down	LOC411316	product=kinesin 9%2C transcript variant X1	GO:0003674,GO:0003774,GO:0003777,GO:0003824,GO:0005575,GO:0005622,GO:0005623,GO:0005856,GO:0005871,GO:0005875,GO:0006928,GO:0007017,GO:0007018,GO:0008150,GO:0009987,GO:0015630,GO:0016462,GO:0016787,GO:0016817,GO:0016818,GO:0016887,GO:0017111,GO:0032991,GO:0043226,GO:0043228,GO:0043229,GO:0043232,GO:0044422,GO:0044424,GO:0044430,GO:0044446,GO:0044464	-	KOG4280-Kinesin-like protein[Z]
gene6709	2.99437	10.6056	-1.8245	1.35204e-06	9.8527e-06	down	LOC726537	product=probable ATP-dependent RNA helicase DDX27	GO:0003674,GO:0003724,GO:0003824,GO:0004004,GO:0004386,GO:0005575,GO:0005622,GO:0005623,GO:0005634,GO:0005694,GO:0005730,GO:0005737,GO:0006139,GO:0006364,GO:0006396,GO:0006725,GO:0006807,GO:0008026,GO:0008150,GO:0008152,GO:0008186,GO:0009987,GO:0010467,GO:0010501,GO:0016070,GO:0016072,GO:0016462,GO:0016787,GO:0016817,GO:0016818,GO:0016887,GO:0017111,GO:0022613,GO:0031974,GO:0031981,GO:0034470,GO:…	-	KOG0338-ATP-dependent RNA helicase[A]
gene445	0.13021	0.752412	-2.53068	1.40297e-06	1.02179e-05	down	LOC100578458	product=uncharacterized LOC100578458%2C transcript variant X1	-	-	-
gene2252	7.02993	17.0222	-1.27584	1.41383e-06	1.02911e-05	down	LOC100577719	product=uncharacterized LOC100577719	-	-	KOG3542-cAMP-regulated guanine nucleotide exchange factor[T]
gene5931	6.05517	26.6219	-2.13637	1.5272e-06	1.10717e-05	down	LOC727239	product=uncharacterized LOC727239	-	-	-
gene9151	44.5691	100.51	-1.17322	1.56029e-06	1.12923e-05	down	LOC406097	product=integrin beta-PS	GO:0000003,GO:0000082,GO:0000278,GO:0000902,GO:0000904,GO:0001505,GO:0001525,GO:0001540,GO:0001568,GO:0001667,GO:0001669,GO:0001700,GO:0001701,GO:0001703,GO:0001704,GO:0001706,GO:0001707,GO:0001708,GO:0001726,GO:0001774,GO:0001775,GO:0001846,GO:0001848,GO:0001851,GO:0001894,GO:0001932,GO:0001934,GO:0001936,GO:0001938,GO:0001944,GO:0001952,GO:0001954,GO:0001968,GO:0002009,GO:0002011,GO:0002020,GO:…	K05719-ko04015 Rap1 signaling pathway;ko04151 PI3K-Akt signaling pathway;ko04512 ECM-receptor interaction;ko04514 Cell adhesion molecules (CAMs);ko04145 Phagosome;ko04810 Regulation of actin cytoskeleton;ko04510 Focal adhesion;ko04611 Platelet activation;ko04670 Leukocyte transendothelial migration;ko04360 Axon guidance;ko05200 Pathways in cancer;ko05205 Proteoglycans in cancer;ko05222 Small cell…	KOG1226-Integrin beta subunit (N-terminal portion of extracellular region)[TW]
gene4058	1.89865	6.1637	-1.69882	1.56391e-06	1.1312e-05	down	LOC411919	product=Wnt7 protein%2C transcript variant X2	-	K00572-ko04310 Wnt signaling pathway;ko04390 Hippo signaling pathway;ko04150 mTOR signaling pathway;ko04550 Signaling pathways regulating pluripotency of stem cells;ko04916 Melanogenesis;ko05200 Pathways in cancer;ko05205 Proteoglycans in cancer;ko05217 Basal cell carcinoma;ko05224 Breast cancer;ko05166 HTLV-I infection	KOG3913-Wnt family of developmental regulators[T]
gene5789	1.21686	5.94381	-2.28822	1.57074e-06	1.13484e-05	down	LOC725761	product=uncharacterized abhydrolase domain-containing protein DDB_G0269086%2C transcript variant X2	GO:0000003,GO:0000212,GO:0000226,GO:0000278,GO:0000280,GO:0000281,GO:0000775,GO:0000776,GO:0000819,GO:0000910,GO:0003674,GO:0005488,GO:0005515,GO:0005575,GO:0005622,GO:0005623,GO:0005694,GO:0005819,GO:0005856,GO:0005875,GO:0006323,GO:0006325,GO:0006464,GO:0006468,GO:0006793,GO:0006796,GO:0006807,GO:0006996,GO:0007010,GO:0007017,GO:0007049,GO:0007051,GO:0007056,GO:0007059,GO:0007062,GO:0007065,GO:…	-	KOG4456-Inner centromere protein (INCENP), C-terminal domain[D]
gene5660	3.57685	8.46561	-1.24292	1.62136e-06	1.16941e-05	down	LOC413472	product=innexin shaking-B%2C transcript variant X2	GO:0003254,GO:0003674,GO:0005215,GO:0005243,GO:0005575,GO:0005623,GO:0005886,GO:0005911,GO:0005921,GO:0006810,GO:0007043,GO:0007154,GO:0007165,GO:0007602,GO:0007610,GO:0007626,GO:0007630,GO:0008150,GO:0008344,GO:0009314,GO:0009416,GO:0009581,GO:0009582,GO:0009583,GO:0009605,GO:0009628,GO:0009881,GO:0009987,GO:0010496,GO:0010644,GO:0015267,GO:0016020,GO:0016043,GO:0016264,GO:0022607,GO:0022803,GO:…	-	-
gene4055	6.75447	34.2897	-2.34386	1.71039e-06	1.23012e-05	down	LOC551929	product=CG30101-like	-	-	-
gene11066	4.63706	12.1542	-1.39017	1.7849e-06	1.28153e-05	down	LOC410509	product=mucin-2-like	-	-	-
gene1602	33.9026	73.5327	-1.11699	1.81147e-06	1.29986e-05	down	LOC412354	product=uncharacterized LOC412354%2C transcript variant X2	GO:0000902,GO:0000904,GO:0002009,GO:0002165,GO:0003674,GO:0005085,GO:0005088,GO:0005089,GO:0005488,GO:0005515,GO:0005575,GO:0005622,GO:0005623,GO:0005737,GO:0005938,GO:0006928,GO:0006935,GO:0007275,GO:0007399,GO:0007409,GO:0007411,GO:0007424,GO:0007444,GO:0007478,GO:0007480,GO:0007552,GO:0007560,GO:0008150,GO:0009605,GO:0009653,GO:0009791,GO:0009886,GO:0009887,GO:0009888,GO:0009966,GO:0009967,GO:…	-	KOG3520-Predicted guanine nucleotide exchange factor[T]
gene7287	1.08836	3.78958	-1.79988	1.86211e-06	1.33243e-05	down	LOC413215	product=lachesin%2C transcript variant X5	GO:0005575,GO:0005623,GO:0005886,GO:0005887,GO:0005911,GO:0005918,GO:0007043,GO:0008150,GO:0009987,GO:0016020,GO:0016021,GO:0016043,GO:0019991,GO:0022607,GO:0030054,GO:0031224,GO:0031226,GO:0034329,GO:0034330,GO:0043296,GO:0043297,GO:0044085,GO:0044425,GO:0044459,GO:0044464,GO:0045216,GO:0070160,GO:0071840,GO:0071944	-	KOG4221-Receptor mediating netrin-dependent axon guidance[T]
gene3863	16.8191	45.4334	-1.43365	1.86781e-06	1.33575e-05	down	Dscam	product=Down syndrome cell adhesion molecule%2C transcript variant X47 description=Down syndrome cell adhesion molecule	GO:0000902,GO:0000904,GO:0002237,GO:0003008,GO:0003674,GO:0003823,GO:0004888,GO:0005488,GO:0005515,GO:0005575,GO:0005623,GO:0005886,GO:0005887,GO:0006810,GO:0006897,GO:0006909,GO:0006928,GO:0006935,GO:0007154,GO:0007165,GO:0007275,GO:0007399,GO:0007409,GO:0007411,GO:0007413,GO:0007417,GO:0007419,GO:0007420,GO:0007422,GO:0007600,GO:0008037,GO:0008038,GO:0008046,GO:0008150,GO:0009581,GO:0009582,GO:…	-	KOG3513-Neural cell adhesion molecule L1[T]
gene12989	19.4048	39.0144	-1.00759	1.92166e-06	1.37116e-05	down	LOC412318	product=AN1-type zinc finger protein 2A-like	GO:0003674,GO:0005488,GO:0005515,GO:0005575,GO:0005622,GO:0005623,GO:0005634,GO:0005737,GO:0005783,GO:0006508,GO:0006511,GO:0006605,GO:0006612,GO:0006613,GO:0006614,GO:0006616,GO:0006807,GO:0006810,GO:0006886,GO:0006950,GO:0008104,GO:0008150,GO:0008152,GO:0009056,GO:0009057,GO:0009966,GO:0009987,GO:0010033,GO:0010498,GO:0010646,GO:0012505,GO:0015031,GO:0015833,GO:0016020,GO:0019538,GO:0019941,GO:…	-	KOG3183-Predicted Zn-finger protein[R]
gene7779	0.02826	0.63503	-4.48999	1.92102e-06	1.37116e-05	down	LOC102653932	product=uncharacterized LOC102653932%2C transcript variant X1	-	-	-
gene6886	3.15764	12.4575	-1.98009	1.94462e-06	1.38676e-05	down	LOC107964813	product=uncharacterized LOC107964813	-	-	-
gene2017	6.54037	13.7627	-1.07332	1.97646e-06	1.40788e-05	down	LOC100576433	product=protein DENND6A	GO:0003674,GO:0005085,GO:0005088,GO:0005488,GO:0005515,GO:0005575,GO:0005622,GO:0005623,GO:0005737,GO:0005768,GO:0005829,GO:0008150,GO:0012505,GO:0017016,GO:0017112,GO:0017137,GO:0019899,GO:0022407,GO:0022409,GO:0030155,GO:0031267,GO:0031410,GO:0031982,GO:0043085,GO:0043087,GO:0043226,GO:0043227,GO:0043229,GO:0043231,GO:0043547,GO:0044093,GO:0044424,GO:0044444,GO:0044464,GO:0045785,GO:0048518,GO:…	-	KOG2432-Uncharacterized conserved protein[S]
gene1692	44.7222	132.848	-1.57071	2.04846e-06	1.45426e-05	down	LOC550695	product=carnitine O-palmitoyltransferase 1%2C liver isoform	GO:0001101,GO:0001676,GO:0002791,GO:0003674,GO:0003824,GO:0004095,GO:0005488,GO:0005515,GO:0005575,GO:0005622,GO:0005623,GO:0005737,GO:0005739,GO:0005740,GO:0005741,GO:0005975,GO:0005996,GO:0006006,GO:0006082,GO:0006575,GO:0006577,GO:0006629,GO:0006631,GO:0006635,GO:0006638,GO:0006639,GO:0006641,GO:0006807,GO:0006810,GO:0006811,GO:0006820,GO:0006839,GO:0006853,GO:0006869,GO:0006950,GO:0006979,GO:…	K08765-ko01212 Fatty acid metabolism;ko00071 Fatty acid degradation;ko04152 AMPK signaling pathway;ko04922 Glucagon signaling pathway;ko04920 Adipocytokine signaling pathway;ko03320 PPAR signaling pathway;ko04931 Insulin resistance	KOG3716-Carnitine O-acyltransferase CPTI[I]
gene3506	23.9552	50.1163	-1.06494	2.07867e-06	1.47488e-05	down	LOC413399	product=zinc finger SWIM domain-containing protein 8%2C transcript variant X2	GO:0003008,GO:0005575,GO:0005622,GO:0005623,GO:0005737,GO:0005829,GO:0007600,GO:0008150,GO:0019233,GO:0032501,GO:0044424,GO:0044444,GO:0044464,GO:0050877	-	KOG3615-Uncharacterized conserved protein[S]
gene2186	1.68846	12.7556	-2.91735	2.10157e-06	1.49029e-05	down	LOC100578072	product=uncharacterized LOC100578072%2C transcript variant X2	-	-	-
gene11623	0.032511	13.5075	-8.69861	2.24589e-06	1.58288e-05	down	LOC107965608	product=uncharacterized LOC107965608	GO:0005575,GO:0005623,GO:0005886,GO:0005887,GO:0016020,GO:0016021,GO:0031224,GO:0031226,GO:0044425,GO:0044459,GO:0044464,GO:0071944	-	-
gene9113	3.33934	10.254	-1.61855	2.25656e-06	1.58863e-05	down	LOC724770	product=uncharacterized LOC724770	GO:0001667,GO:0003674,GO:0003779,GO:0005488,GO:0005515,GO:0005521,GO:0005575,GO:0005622,GO:0005623,GO:0005634,GO:0005635,GO:0005637,GO:0005639,GO:0006810,GO:0006928,GO:0006996,GO:0006997,GO:0006998,GO:0007017,GO:0007018,GO:0007097,GO:0007275,GO:0008092,GO:0008104,GO:0008150,GO:0009790,GO:0009792,GO:0009987,GO:0010256,GO:0010761,GO:0010970,GO:0012505,GO:0016020,GO:0016021,GO:0016043,GO:0016477,GO:…	-	KOG4623-Uncharacterized conserved protein[S]
gene1126	9.32771	24.5396	-1.39552	2.27811e-06	1.60291e-05	down	LOC412081	product=uncharacterized LOC412081%2C transcript variant X6	GO:0001654,GO:0001736,GO:0001738,GO:0001745,GO:0001751,GO:0001752,GO:0001754,GO:0002009,GO:0003674,GO:0005215,GO:0005326,GO:0005328,GO:0005575,GO:0005623,GO:0005886,GO:0005887,GO:0006810,GO:0006811,GO:0006812,GO:0006814,GO:0006836,GO:0007163,GO:0007164,GO:0007275,GO:0007399,GO:0007423,GO:0007464,GO:0008150,GO:0008324,GO:0009653,GO:0009887,GO:0009888,GO:0009987,GO:0015075,GO:0015077,GO:0015081,GO:…	-	KOG3660-Sodium-neurotransmitter symporter[T]
gene10379	6.23553	29.89	-2.26108	2.28369e-06	1.60594e-05	down	LOC102654964	product=uncharacterized LOC102654964%2C transcript variant X3	-	-	-
gene13540	5.38283	18.0568	-1.74611	2.28931e-06	1.609e-05	down	LOC727200	product=nucleolar protein 10-like	GO:0005575,GO:0005622,GO:0005623,GO:0005634,GO:0005730,GO:0031974,GO:0031981,GO:0043226,GO:0043227,GO:0043228,GO:0043229,GO:0043231,GO:0043232,GO:0043233,GO:0044422,GO:0044424,GO:0044428,GO:0044446,GO:0044464,GO:0070013	-	KOG2321-WD40 repeat protein[R]
gene1774	14.285	31.2166	-1.12781	2.29393e-06	1.61117e-05	down	LOC413278	product=homer protein homolog 2%2C transcript variant X1	GO:0001664,GO:0001817,GO:0001818,GO:0001894,GO:0003008,GO:0003009,GO:0003012,GO:0003674,GO:0003779,GO:0005102,GO:0005198,GO:0005488,GO:0005515,GO:0005575,GO:0005622,GO:0005623,GO:0005737,GO:0005783,GO:0005829,GO:0005886,GO:0006936,GO:0006941,GO:0007154,GO:0007165,GO:0007166,GO:0007186,GO:0007200,GO:0007206,GO:0007215,GO:0007216,GO:0007267,GO:0007268,GO:0007275,GO:0007517,GO:0007519,GO:0007600,GO:…	K15010-ko04068 FoxO signaling pathway;ko04724 Glutamatergic synapse	-
gene914	5.22096	14.3748	-1.46116	2.31836e-06	1.6249e-05	down	LOC551730	product=tetratricopeptide repeat protein 4	GO:0005575,GO:0005622,GO:0005623,GO:0005634,GO:0043226,GO:0043227,GO:0043229,GO:0043231,GO:0044424,GO:0044464	-	KOG0551-Hsp90 co-chaperone CNS1 (contains TPR repeats)[O]
gene1010	2.51142	10.5802	-2.07478	2.34566e-06	1.64313e-05	down	LOC411910	product=homeobox protein 2-like	-	-	KOG4177-Ankyrin[M]
gene4960	1476.14	3450.47	-1.22496	2.4339e-06	1.70023e-05	down	TpnT	product=troponin T%2C skeletal muscle%2C transcript variant X4 description=troponin T%2C skeletal muscle	GO:0002119,GO:0002164,GO:0003007,GO:0003008,GO:0003009,GO:0003012,GO:0003013,GO:0003015,GO:0003205,GO:0003206,GO:0003208,GO:0003209,GO:0003228,GO:0003229,GO:0003230,GO:0003231,GO:0003674,GO:0003779,GO:0005198,GO:0005200,GO:0005488,GO:0005509,GO:0005515,GO:0005523,GO:0005575,GO:0005622,GO:0005623,GO:0005737,GO:0005829,GO:0005856,GO:0005861,GO:0005865,GO:0006873,GO:0006874,GO:0006875,GO:0006928,GO:…	-	KOG3634-Troponin[Z]
gene1835	0.0001	1.14316	-13.4807	2.4984e-06	1.74145e-05	down	LOC102654245	product=leucine-rich repeat extensin-like protein 3	-	-	-
gene878	0.046636	103.524	-11.1162	2.63817e-06	1.83685e-05	down	LOC726920	product=uncharacterized LOC726920	-	-	-
gene2250	23.1657	54.4432	-1.23276	2.72721e-06	1.89781e-05	down	LOC552101	product=msx2-interacting protein-like%2C transcript variant X1	GO:0000086,GO:0000278,GO:0003674,GO:0005488,GO:0005515,GO:0005575,GO:0005623,GO:0007049,GO:0008092,GO:0008150,GO:0009987,GO:0022402,GO:0030507,GO:0044464,GO:0044770,GO:0044772,GO:0044839,GO:0045177,GO:1903047	-	KOG3209-WW domain-containing protein[R]
gene5493	0.557475	3.26876	-2.55177	2.73447e-06	1.90181e-05	down	LOC102656181	product=uncharacterized LOC102656181	-	-	-
gene10127	39.0134	78.8739	-1.01558	2.79514e-06	1.93974e-05	down	LOC412460	product=putative cystathionine gamma-lyase 2%2C transcript variant X1	GO:0000096,GO:0000097,GO:0000098,GO:0001558,GO:0003674,GO:0003824,GO:0003962,GO:0004121,GO:0004123,GO:0005488,GO:0005515,GO:0005575,GO:0005622,GO:0005623,GO:0005737,GO:0005829,GO:0006082,GO:0006355,GO:0006464,GO:0006518,GO:0006520,GO:0006534,GO:0006555,GO:0006575,GO:0006749,GO:0006750,GO:0006790,GO:0006807,GO:0006950,GO:0006986,GO:0007154,GO:0007165,GO:0008144,GO:0008150,GO:0008152,GO:0008285,GO:…	K01758-ko01230 Biosynthesis of amino acids;ko00260 Glycine, serine and threonine metabolism;ko00270 Cysteine and methionine metabolism;ko00450 Selenocompound metabolism	KOG0053-Cystathionine beta-lyases/cystathionine gamma-synthases[E]
gene5464	1.65542	4.01527	-1.2783	2.79907e-06	1.94141e-05	down	LOC102654930	product=uncharacterized LOC102654930%2C transcript variant X1	-	-	KOG1710-MYND Zn-finger and ankyrin repeat protein[R]
gene7862	0.0167057	0.757487	-5.50281	2.84253e-06	1.96939e-05	down	LOC100578798	product=uncharacterized LOC100578798%2C transcript variant X2	-	-	-
gene3177	38.5014	95.365	-1.30855	2.85082e-06	1.97406e-05	down	LOC725759	product=uncharacterized LOC725759	-	-	-
gene6385	12.6063	288.112	-4.51442	2.86057e-06	1.97972e-05	down	LOC551089	product=translation initiation factor IF-2-like	-	-	-
gene8326	0.221539	1.26029	-2.50812	2.93449e-06	2.02755e-05	down	LOC102655712	product=pinin	-	-	-
gene5611	11.1015	24.5477	-1.14484	3.03088e-06	2.08959e-05	down	LOC725130	product=uncharacterized LOC725130%2C transcript variant X1	-	-	-
gene12512	21.8604	55.0608	-1.33271	3.05376e-06	2.10422e-05	down	LOC413408	product=scavenger receptor class B member 1	GO:0000323,GO:0005575,GO:0005622,GO:0005623,GO:0005737,GO:0005764,GO:0005773,GO:0006996,GO:0007275,GO:0007591,GO:0007593,GO:0008150,GO:0009987,GO:0016043,GO:0021700,GO:0022404,GO:0030139,GO:0031410,GO:0031982,GO:0032501,GO:0032502,GO:0042303,GO:0042335,GO:0043226,GO:0043227,GO:0043229,GO:0043231,GO:0043473,GO:0044424,GO:0044444,GO:0044464,GO:0045335,GO:0048066,GO:0048067,GO:0048085,GO:0048856,GO:…	-	KOG3776-Plasma membrane glycoprotein CD36 and related membrane receptors[T]
gene7585	6.60294	19.2711	-1.54526	3.11749e-06	2.14463e-05	down	LOC100577252	product=transmembrane protein 145-like%2C transcript variant X2	-	-	-
gene7262	37.135	118.114	-1.66932	3.32212e-06	2.27627e-05	down	Hex70a	product=hexamerin 70a description=hexamerin 70a	GO:0000902,GO:0000904,GO:0005575,GO:0005576,GO:0005615,GO:0005616,GO:0006928,GO:0006935,GO:0007275,GO:0007399,GO:0007409,GO:0007411,GO:0008037,GO:0008038,GO:0008039,GO:0008045,GO:0008150,GO:0009605,GO:0009653,GO:0009987,GO:0016043,GO:0016201,GO:0022008,GO:0030030,GO:0030154,GO:0030182,GO:0031175,GO:0032501,GO:0032502,GO:0032989,GO:0032990,GO:0032991,GO:0040011,GO:0042221,GO:0042330,GO:0044421,GO:…	-	-
gene1930	1.99553	5.34297	-1.42087	3.32503e-06	2.27627e-05	down	LOC410885	product=T-box protein 2-like	GO:0000981,GO:0001655,GO:0003674,GO:0003676,GO:0003677,GO:0003700,GO:0003705,GO:0005488,GO:0005515,GO:0005575,GO:0005622,GO:0005623,GO:0005634,GO:0005667,GO:0006355,GO:0006357,GO:0007275,GO:0007507,GO:0008150,GO:0009653,GO:0009790,GO:0009888,GO:0009889,GO:0009891,GO:0009893,GO:0009987,GO:0010171,GO:0010172,GO:0010468,GO:0010556,GO:0010557,GO:0010604,GO:0010628,GO:0019219,GO:0019222,GO:0030154,GO:…	-	KOG3585-TBX2 and related T-box transcription factors[K]
gene3090	1.12839	3.75339	-1.73392	3.35113e-06	2.29166e-05	down	LOC410926	product=PH domain leucine-rich repeat-containing protein phosphatase 2	GO:0001750,GO:0001917,GO:0001932,GO:0001933,GO:0002643,GO:0002664,GO:0002667,GO:0002682,GO:0002911,GO:0003674,GO:0003824,GO:0004721,GO:0004722,GO:0005488,GO:0005515,GO:0005575,GO:0005622,GO:0005623,GO:0005634,GO:0005635,GO:0005654,GO:0005737,GO:0005829,GO:0005886,GO:0005929,GO:0006464,GO:0006470,GO:0006793,GO:0006796,GO:0006807,GO:0007154,GO:0007165,GO:0007275,GO:0007399,GO:0007417,GO:0007420,GO:…	K16340-ko04151 PI3K-Akt signaling pathway	KOG0618-Serine/threonine phosphatase 2C containing leucine-rich repeats, similar to SCN circadian oscillatory protein (SCOP)[T]
gene6880	17.894	51.4367	-1.52332	3.45318e-06	2.36017e-05	down	LOC100577587	product=cytospin-A-like%2C transcript variant X1	GO:0002009,GO:0002165,GO:0005575,GO:0005622,GO:0005623,GO:0005634,GO:0005737,GO:0005815,GO:0005829,GO:0005856,GO:0005884,GO:0006928,GO:0006996,GO:0007010,GO:0007026,GO:0007155,GO:0007275,GO:0007444,GO:0007472,GO:0007477,GO:0007525,GO:0007527,GO:0007552,GO:0007560,GO:0008064,GO:0008150,GO:0009653,GO:0009791,GO:0009886,GO:0009887,GO:0009888,GO:0009987,GO:0010171,GO:0010639,GO:0010927,GO:0015629,GO:…	-	-
gene11835	0.184474	2.30959	-3.64615	3.47805e-06	2.37333e-05	down	LOC726854	product=putative ankyrin repeat protein RF_0381%2C transcript variant X1	-	-	KOG4412-26S proteasome regulatory complex, subunit PSMD10[O]
gene7784	0.0001	1.4053	-13.7786	3.51144e-06	2.39482e-05	down	LOC725969	product=MAGE-like protein 2	-	-	-
gene9903	8.72	18.7666	-1.10577	3.56954e-06	2.43313e-05	down	LOC412878	product=DNA N6-methyl adenine demethylase%2C transcript variant X1	GO:0000003,GO:0000981,GO:0001655,GO:0001701,GO:0001822,GO:0001824,GO:0001825,GO:0001826,GO:0001889,GO:0001939,GO:0001940,GO:0002244,GO:0002318,GO:0002376,GO:0002520,GO:0003006,GO:0003674,GO:0003676,GO:0003677,GO:0003700,GO:0003824,GO:0005488,GO:0005506,GO:0005575,GO:0005622,GO:0005623,GO:0005634,GO:0005654,GO:0005737,GO:0006139,GO:0006206,GO:0006211,GO:0006259,GO:0006304,GO:0006305,GO:0006306,GO:…	-	-
gene3927	14.4144	34.129	-1.24349	3.60814e-06	2.45415e-05	down	LOC411019	product=neuropilin and tolloid-like protein 2%2C transcript variant X2	GO:0003674,GO:0005102,GO:0005488,GO:0005515,GO:0005575,GO:0005623,GO:0005886,GO:0014069,GO:0016020,GO:0032279,GO:0035254,GO:0035255,GO:0043226,GO:0044456,GO:0044464,GO:0045202,GO:0071944,GO:0097458,GO:0098794,GO:0098984,GO:0099572	-	KOG4586-CUB domain-containing protein[R]
gene4303	2.65324	7.34964	-1.46992	3.81775e-06	2.59394e-05	down	LOC724348	product=short-chain dehydrogenase/reductase	-	-	KOG1610-Corticosteroid 11-beta-dehydrogenase and related short chain-type dehydrogenases[QR]
gene11098	2.53141	8.03826	-1.66694	4.43981e-06	2.99729e-05	down	LOC100578703	product=uncharacterized LOC100578703%2C transcript variant X1	-	-	-
gene7190	4.9861	12.0524	-1.27334	4.44682e-06	3.00042e-05	down	LOC412399	product=organic cation transporter protein	GO:0001558,GO:0001700,GO:0003674,GO:0005215,GO:0005575,GO:0005623,GO:0005886,GO:0005887,GO:0006810,GO:0006811,GO:0006812,GO:0006820,GO:0006915,GO:0007275,GO:0007390,GO:0008150,GO:0008219,GO:0008324,GO:0008509,GO:0008514,GO:0009653,GO:0009790,GO:0009792,GO:0009987,GO:0012501,GO:0015075,GO:0015101,GO:0015695,GO:0015711,GO:0016020,GO:0016021,GO:0022857,GO:0030307,GO:0031224,GO:0031226,GO:0032501,GO:…	-	KOG0255-Synaptic vesicle transporter SVOP and related transporters (major facilitator superfamily)[R]
gene12397	0.127149	2.2528	-4.14712	4.47762e-06	3.01798e-05	down	LOC102656042	product=uncharacterized LOC102656042%2C transcript variant X6	-	-	-
gene5113	42.6556	107.797	-1.33751	4.48652e-06	3.02237e-05	down	LOC725630	product=tubulin-specific chaperone A-like%2C transcript variant X2	GO:0003674,GO:0005488,GO:0005515,GO:0005575,GO:0005622,GO:0005623,GO:0005634,GO:0005730,GO:0005737,GO:0005829,GO:0005856,GO:0006457,GO:0007023,GO:0008150,GO:0009987,GO:0015630,GO:0031974,GO:0031981,GO:0043226,GO:0043227,GO:0043228,GO:0043229,GO:0043231,GO:0043232,GO:0043233,GO:0044422,GO:0044424,GO:0044428,GO:0044444,GO:0044446,GO:0044464,GO:0051087,GO:0070013	-	KOG3470-Beta-tubulin folding cofactor A[O]
gene9589	6.10764	16.6248	-1.44465	4.58039e-06	3.08396e-05	down	LOC409307	product=uncharacterized LOC409307	-	-	-
gene2585	2.69546	9.39534	-1.80141	4.58515e-06	3.08553e-05	down	LOC107964236	product=SPX and EXS domain-containing protein 4-like	-	-	-
gene3939	132.953	269.774	-1.02083	4.59095e-06	3.08779e-05	down	LOC411207	product=CCAAT/enhancer-binding protein	GO:0000003,GO:0000050,GO:0000079,GO:0000122,GO:0000976,GO:0000977,GO:0000978,GO:0000981,GO:0000982,GO:0000987,GO:0001012,GO:0001013,GO:0001067,GO:0001077,GO:0001228,GO:0001503,GO:0001649,GO:0001701,GO:0001889,GO:0001890,GO:0001892,GO:0001932,GO:0001933,GO:0002076,GO:0002376,GO:0002520,GO:0002521,GO:0002526,GO:0002573,GO:0003006,GO:0003008,GO:0003674,GO:0003676,GO:0003677,GO:0003690,GO:0003700,GO:…	-	KOG3119-Basic region leucine zipper transcription factor[K]
gene3796	33.79	74.5099	-1.14083	4.66775e-06	3.13177e-05	down	LOC413423	product=hemicentin-2%2C transcript variant X2	GO:0000003,GO:0001654,GO:0001700,GO:0001736,GO:0001738,GO:0001745,GO:0001763,GO:0002009,GO:0002064,GO:0002065,GO:0002066,GO:0002165,GO:0003002,GO:0003006,GO:0003674,GO:0005488,GO:0005515,GO:0005575,GO:0005623,GO:0005886,GO:0005911,GO:0005912,GO:0005913,GO:0006950,GO:0006996,GO:0007010,GO:0007015,GO:0007154,GO:0007155,GO:0007156,GO:0007163,GO:0007164,GO:0007165,GO:0007166,GO:0007167,GO:0007169,GO:…	K16680-ko04391 Hippo signaling pathway -fly	KOG3513-Neural cell adhesion molecule L1[T]
gene13792	19.6409	48.4098	-1.30143	4.68321e-06	3.13983e-05	down	LOC107964020	product=alpha-tocopherol transfer protein-like	GO:0008150,GO:0030431,GO:0032501	-	KOG1471-Phosphatidylinositol transfer protein SEC14 and related proteins[I]
gene11619	0.0001	1.67399	-14.031	4.732e-06	3.16751e-05	down	LOC725660	product=uncharacterized LOC725660	GO:0005575,GO:0005623,GO:0005886,GO:0005887,GO:0016020,GO:0016021,GO:0031224,GO:0031226,GO:0044425,GO:0044459,GO:0044464,GO:0071944	-	-
gene4860	4.78065	18.1303	-1.92312	4.91796e-06	3.28677e-05	down	LOC726990	product=uncharacterized LOC726990%2C transcript variant X1	-	-	-
gene8184	0.789256	4.38383	-2.47363	5.13799e-06	3.42659e-05	down	LOC726219	product=lebercilin	GO:0001894,GO:0001895,GO:0003674,GO:0005488,GO:0005575,GO:0005622,GO:0005623,GO:0005737,GO:0005815,GO:0005856,GO:0005929,GO:0005930,GO:0006810,GO:0006928,GO:0006996,GO:0007017,GO:0007018,GO:0008150,GO:0009987,GO:0010970,GO:0015630,GO:0016043,GO:0030030,GO:0030705,GO:0031503,GO:0032501,GO:0032838,GO:0036064,GO:0042073,GO:0042592,GO:0042995,GO:0043226,GO:0043228,GO:0043229,GO:0043232,GO:0044422,GO:…	-	-
gene11836	0.789021	4.9036	-2.63571	5.36949e-06	3.56969e-05	down	LOC726863	product=sulfotransferase family cytosolic 1B member 1-like	-	-	KOG1584-Sulfotransferase[R]
gene695	46.3277	97.5554	-1.07435	5.3818e-06	3.576e-05	down	LOC408598	product=MAGUK p55 subfamily member 7%2C transcript variant X1	GO:0003674,GO:0005198,GO:0005488,GO:0005515,GO:0005575,GO:0005622,GO:0005623,GO:0005634,GO:0005654,GO:0005737,GO:0005886,GO:0005911,GO:0005912,GO:0005923,GO:0007043,GO:0007163,GO:0008104,GO:0008150,GO:0008582,GO:0009966,GO:0009967,GO:0009987,GO:0010646,GO:0010647,GO:0016020,GO:0016043,GO:0019904,GO:0022607,GO:0023051,GO:0023056,GO:0030010,GO:0030054,GO:0030424,GO:0031334,GO:0031974,GO:0031981,GO:…	-	KOG0609-Calcium/calmodulin-dependent serine protein kinase/membrane-associated guanylate kinase[T]
gene7384	83.2763	193.161	-1.21383	5.40899e-06	3.5903e-05	down	LOC409465	product=uncharacterized LOC409465	-	K17284-ko03320 PPAR signaling pathway	-
gene8297	1.88661	4.88781	-1.37339	5.48746e-06	3.63857e-05	down	LOC410222	product=zinc finger protein 853%2C transcript variant X4	GO:0000902,GO:0000904,GO:0006355,GO:0007275,GO:0007399,GO:0008150,GO:0009653,GO:0009889,GO:0009987,GO:0010468,GO:0010556,GO:0016043,GO:0016358,GO:0019219,GO:0019222,GO:0022008,GO:0030030,GO:0030154,GO:0030182,GO:0031175,GO:0031323,GO:0031326,GO:0031935,GO:0032501,GO:0032502,GO:0032989,GO:0032990,GO:0033043,GO:0033044,GO:0048468,GO:0048666,GO:0048667,GO:0048699,GO:0048731,GO:0048812,GO:0048813,GO:…	-	KOG1074-Transcriptional repressor SALM[K]
gene7937	0.10963	0.65534	-2.5796	5.53889e-06	3.66883e-05	down	LOC107964937	product=putative uncharacterized protein DDB_G0271982	-	-	-
gene716	7.38734	15.6302	-1.08121	6.00993e-06	3.95599e-05	down	LOC102654510	product=uncharacterized LOC102654510	GO:0000768,GO:0002102,GO:0003674,GO:0005488,GO:0005515,GO:0005575,GO:0005622,GO:0005623,GO:0005737,GO:0005856,GO:0006949,GO:0006996,GO:0007010,GO:0007498,GO:0007520,GO:0008150,GO:0009653,GO:0009888,GO:0009987,GO:0014902,GO:0015629,GO:0016043,GO:0030029,GO:0030036,GO:0030154,GO:0032502,GO:0032991,GO:0042692,GO:0043226,GO:0043228,GO:0043229,GO:0043232,GO:0044422,GO:0044424,GO:0044430,GO:0044446,GO:…	-	-
gene13345	4.27511	10.707	-1.32452	6.05672e-06	3.98472e-05	down	LOC100579043	product=uncharacterized LOC100579043%2C transcript variant X2	-	-	-
gene1039	1.46537	3.56411	-1.28228	6.14555e-06	4.04106e-05	down	LOC412949	product=glutamate receptor ionotropic%2C kainate 5%2C transcript variant X2	GO:0003008,GO:0003674,GO:0005215,GO:0005216,GO:0005575,GO:0005623,GO:0005929,GO:0006810,GO:0006811,GO:0007154,GO:0007165,GO:0007600,GO:0007606,GO:0007608,GO:0008150,GO:0009266,GO:0009593,GO:0009605,GO:0009628,GO:0009649,GO:0009987,GO:0010378,GO:0015026,GO:0015075,GO:0015267,GO:0015276,GO:0015318,GO:0016020,GO:0016021,GO:0019226,GO:0022803,GO:0022834,GO:0022836,GO:0022838,GO:0022839,GO:0022857,GO:…	-	KOG1054-Glutamate-gated AMPA-type ion channel receptor subunit GluR2 and related subunits[PET]
gene8594	48.6016	113.828	-1.22778	6.30789e-06	4.1435e-05	down	LOC725047	product=nucleolin 1%2C transcript variant X2	GO:0000154,GO:0000278,GO:0000451,GO:0001042,GO:0001510,GO:0001650,GO:0001837,GO:0002119,GO:0002164,GO:0003674,GO:0003676,GO:0003700,GO:0003723,GO:0005048,GO:0005488,GO:0005515,GO:0005575,GO:0005622,GO:0005623,GO:0005634,GO:0005654,GO:0005730,GO:0005732,GO:0005737,GO:0006139,GO:0006351,GO:0006355,GO:0006364,GO:0006396,GO:0006417,GO:0006725,GO:0006807,GO:0006950,GO:0006970,GO:0006996,GO:0006997,GO:…	-	KOG2992-Nucleolar GTPase/ATPase p130[Y]
gene2255	14.1803	33.4309	-1.2373	6.32619e-06	4.15337e-05	down	LOC725101	product=uncharacterized LOC725101	-	-	-
gene7785	0.077111	2.81064	-5.18782	6.34741e-06	4.16298e-05	down	LOC102654246	product=MAGE-like protein 2	-	-	-
gene5079	0.170637	1.34884	-2.98271	6.53097e-06	4.27451e-05	down	LOC100578421	product=uncharacterized LOC100578421%2C transcript variant X1	-	-	-
gene6987	0.954585	2.84644	-1.57621	6.58848e-06	4.30547e-05	down	LOC726076	product=centrosomal protein of 131 kDa	GO:0003008,GO:0003341,GO:0003351,GO:0005575,GO:0005622,GO:0005623,GO:0005737,GO:0005813,GO:0005815,GO:0005856,GO:0006810,GO:0006928,GO:0006996,GO:0007017,GO:0007018,GO:0007275,GO:0007368,GO:0007389,GO:0007600,GO:0008150,GO:0009799,GO:0009855,GO:0009987,GO:0010564,GO:0010824,GO:0010970,GO:0015630,GO:0016043,GO:0022607,GO:0030030,GO:0030031,GO:0030705,GO:0031503,GO:0032386,GO:0032387,GO:0032400,GO:…	-	-
gene12445	167.285	451.276	-1.4317	6.66772e-06	4.35276e-05	down	LOC726418	product=flavin-containing monooxygenase FMO GS-OX-like 4	-	-	KOG1399-Flavin-containing monooxygenase[Q]
gene162	1.08048	4.39267	-2.02343	6.68213e-06	4.35992e-05	down	LOC100578309	product=uncharacterized LOC100578309%2C transcript variant X2	-	-	-
gene6955	6.16941	18.0657	-1.55005	6.79185e-06	4.42239e-05	down	LOC726658	product=uncharacterized LOC726658	GO:0003674,GO:0003824,GO:0005575,GO:0005622,GO:0005623,GO:0005737,GO:0006807,GO:0008080,GO:0008150,GO:0008152,GO:0016407,GO:0016410,GO:0016740,GO:0016746,GO:0016747,GO:0044424,GO:0044464	-	-
gene6331	6.95782	18.7982	-1.43389	6.95892e-06	4.52652e-05	down	LOC100576497	product=uncharacterized LOC100576497%2C transcript variant X2	GO:0003674,GO:0003824,GO:0004144,GO:0005575,GO:0005623,GO:0005886,GO:0006629,GO:0006638,GO:0006639,GO:0006641,GO:0008150,GO:0008152,GO:0008374,GO:0008610,GO:0009058,GO:0009987,GO:0016020,GO:0016411,GO:0016740,GO:0016746,GO:0016747,GO:0019432,GO:0044237,GO:0044238,GO:0044249,GO:0044255,GO:0044464,GO:0045017,GO:0046460,GO:0046463,GO:0046486,GO:0047196,GO:0071704,GO:0071944,GO:1901576	-	-
gene1292	4.22074	10.5828	-1.32615	7.01409e-06	4.55304e-05	down	LOC100577704	product=uncharacterized LOC100577704%2C transcript variant X2	-	-	-
gene10	13.2091	27.6134	-1.06384	7.12051e-06	4.61739e-05	down	LOC726886	product=uncharacterized LOC726886	-	-	-
gene6457	2.85721	6.76515	-1.24351	7.17596e-06	4.65096e-05	down	LOC413616	product=tyrosine-protein kinase transmembrane receptor Ror%2C transcript variant X1	GO:0000003,GO:0000165,GO:0000902,GO:0000904,GO:0001501,GO:0001502,GO:0001664,GO:0001725,GO:0001756,GO:0001932,GO:0001934,GO:0002376,GO:0002682,GO:0002684,GO:0002761,GO:0002763,GO:0003002,GO:0003006,GO:0003008,GO:0003674,GO:0003824,GO:0004672,GO:0004713,GO:0004714,GO:0004888,GO:0005102,GO:0005109,GO:0005488,GO:0005515,GO:0005575,GO:0005622,GO:0005623,GO:0005737,GO:0005856,GO:0005874,GO:0005886,GO:…	-	-
gene5581	102.886	226.936	-1.14124	7.18131e-06	4.65205e-05	down	LOC408872	product=steroid receptor seven-up%2C isoforms B/C	GO:0000122,GO:0000981,GO:0000982,GO:0001078,GO:0001227,GO:0001654,GO:0001655,GO:0001709,GO:0001736,GO:0001738,GO:0001745,GO:0001751,GO:0001752,GO:0001754,GO:0002009,GO:0003674,GO:0003700,GO:0004879,GO:0005488,GO:0005515,GO:0005575,GO:0005622,GO:0005623,GO:0005737,GO:0006355,GO:0006357,GO:0007154,GO:0007163,GO:0007164,GO:0007165,GO:0007267,GO:0007268,GO:0007270,GO:0007275,GO:0007399,GO:0007417,GO:…	-	KOG4215-Hepatocyte nuclear factor 4 and similar steroid hormone receptors[K]
gene3608	25.9207	54.8276	-1.0808	7.2452e-06	4.68864e-05	down	LOC100577876	product=viral IAP-associated factor homolog%2C transcript variant X1	GO:0001932,GO:0001936,GO:0001938,GO:0003674,GO:0005102,GO:0005126,GO:0005172,GO:0005488,GO:0005515,GO:0005575,GO:0005622,GO:0005623,GO:0005634,GO:0005737,GO:0005829,GO:0006139,GO:0006457,GO:0006725,GO:0006807,GO:0008150,GO:0008152,GO:0008284,GO:0008616,GO:0009058,GO:0009116,GO:0009119,GO:0009163,GO:0009892,GO:0009894,GO:0009895,GO:0009987,GO:0010605,GO:0010941,GO:0018130,GO:0019220,GO:0019222,GO:…	-	KOG3170-Conserved phosducin-like protein[T]
gene11622	0.0470733	15.0173	-8.3175	7.33981e-06	4.74744e-05	down	LOC552558	product=uncharacterized LOC552558	GO:0005575,GO:0005623,GO:0005886,GO:0005887,GO:0016020,GO:0016021,GO:0031224,GO:0031226,GO:0044425,GO:0044459,GO:0044464,GO:0071944	-	-
gene2251	4.27897	12.3282	-1.52662	7.42156e-06	4.79296e-05	down	LOC102653857	product=uncharacterized LOC102653857	-	-	-
gene3924	0.924622	2.34486	-1.34256	7.56506e-06	4.88066e-05	down	LOC411018	product=kinesin 11%2C transcript variant X1	GO:0001558,GO:0001560,GO:0001655,GO:0001656,GO:0001657,GO:0001822,GO:0001823,GO:0002009,GO:0002376,GO:0002478,GO:0002495,GO:0002504,GO:0003338,GO:0003674,GO:0003774,GO:0003777,GO:0003824,GO:0005488,GO:0005515,GO:0005575,GO:0005622,GO:0005623,GO:0005737,GO:0005829,GO:0005856,GO:0005871,GO:0005875,GO:0006810,GO:0006890,GO:0006928,GO:0007017,GO:0007018,GO:0007154,GO:0007163,GO:0007275,GO:0007399,GO:…	-	KOG4280-Kinesin-like protein[Z]
gene11094	96.4369	234.377	-1.28117	7.59164e-06	4.89531e-05	down	LOC100578515	product=uncharacterized LOC100578515	GO:0002009,GO:0002165,GO:0005575,GO:0005623,GO:0007275,GO:0007424,GO:0007444,GO:0007472,GO:0007475,GO:0007476,GO:0007552,GO:0007560,GO:0007591,GO:0008150,GO:0008362,GO:0008587,GO:0009653,GO:0009791,GO:0009886,GO:0009887,GO:0009888,GO:0022404,GO:0032501,GO:0032502,GO:0035107,GO:0035114,GO:0035120,GO:0035220,GO:0035239,GO:0035295,GO:0040003,GO:0040005,GO:0042303,GO:0042335,GO:0044464,GO:0045177,GO:…	-	-
gene1866	12.2966	26.4891	-1.10713	7.63146e-06	4.91598e-05	down	LOC724162	product=28S ribosomal protein S9%2C mitochondrial	GO:0000313,GO:0000314,GO:0000462,GO:0003674,GO:0003676,GO:0003723,GO:0003735,GO:0005198,GO:0005488,GO:0005575,GO:0005622,GO:0005623,GO:0005634,GO:0005730,GO:0005737,GO:0005739,GO:0005740,GO:0005743,GO:0005759,GO:0005761,GO:0005763,GO:0005840,GO:0006139,GO:0006364,GO:0006396,GO:0006412,GO:0006414,GO:0006415,GO:0006518,GO:0006725,GO:0006807,GO:0006950,GO:0006974,GO:0008150,GO:0008152,GO:0009058,GO:…	K02996-ko03010 Ribosome	KOG1697-Mitochondrial/chloroplast ribosomal protein S9[J]
gene4581	1.6777	8.60911	-2.35938	7.67273e-06	4.94005e-05	down	LOC102654490	product=uncharacterized LOC102654490	-	-	-
gene1089	14.2867	30.3623	-1.08761	7.82943e-06	5.03582e-05	down	LOC412117	product=mediator of RNA polymerase II transcription subunit 15%2C transcript variant X1	GO:0000003,GO:0000070,GO:0000151,GO:0000152,GO:0000278,GO:0000280,GO:0000785,GO:0000792,GO:0000819,GO:0000902,GO:0000904,GO:0002009,GO:0002064,GO:0002065,GO:0002066,GO:0003006,GO:0003674,GO:0003682,GO:0005488,GO:0005515,GO:0005575,GO:0005622,GO:0005623,GO:0005634,GO:0005654,GO:0005694,GO:0005730,GO:0006325,GO:0006342,GO:0006355,GO:0006996,GO:0007049,GO:0007059,GO:0007275,GO:0007276,GO:0007281,GO:…	-	-
gene6266	4.21196	9.18313	-1.1245	8.13626e-06	5.21462e-05	down	LOC411212	product=discoidin domain-containing receptor 2-like	GO:0000003,GO:0000902,GO:0000904,GO:0001558,GO:0001763,GO:0001932,GO:0001934,GO:0001952,GO:0002009,GO:0002011,GO:0003416,GO:0003674,GO:0003824,GO:0004672,GO:0004713,GO:0004714,GO:0004888,GO:0005488,GO:0005515,GO:0005518,GO:0005575,GO:0005622,GO:0005623,GO:0005737,GO:0005856,GO:0005886,GO:0005887,GO:0005903,GO:0006355,GO:0006464,GO:0006468,GO:0006793,GO:0006796,GO:0006807,GO:0006928,GO:0006935,GO:…	-	KOG1094-Discoidin domain receptor DDR1[T]
gene9650	5.7819	11.684	-1.01492	8.14221e-06	5.2158e-05	down	LOC724998	product=solute carrier family 2%2C facilitated glucose transporter member 10-like	GO:0003008,GO:0003013,GO:0003015,GO:0003170,GO:0003179,GO:0003674,GO:0005215,GO:0005351,GO:0005355,GO:0005402,GO:0005575,GO:0005623,GO:0005886,GO:0005887,GO:0006810,GO:0006811,GO:0006812,GO:0007275,GO:0007507,GO:0008015,GO:0008150,GO:0008324,GO:0008643,GO:0008645,GO:0009653,GO:0009719,GO:0009725,GO:0009987,GO:0010033,GO:0010243,GO:0015075,GO:0015077,GO:0015078,GO:0015144,GO:0015145,GO:0015149,GO:…	-	KOG0254-Predicted transporter (major facilitator superfamily)[R]
gene2137	8.82111	33.7901	-1.93757	8.88326e-06	5.66483e-05	down	LOC107966103	product=uncharacterized LOC107966103	-	-	-
gene949	5.51831	18.109	-1.71441	9.09763e-06	5.79848e-05	down	LOC551406	product=cell growth-regulating nucleolar protein	GO:0000122,GO:0001750,GO:0002262,GO:0002376,GO:0002520,GO:0003674,GO:0003676,GO:0003677,GO:0005488,GO:0005575,GO:0005622,GO:0005623,GO:0005634,GO:0005730,GO:0005929,GO:0006139,GO:0006355,GO:0006357,GO:0006364,GO:0006396,GO:0006725,GO:0006807,GO:0007275,GO:0008150,GO:0008152,GO:0009889,GO:0009890,GO:0009892,GO:0009987,GO:0010467,GO:0010468,GO:0010556,GO:0010558,GO:0010605,GO:0010629,GO:0016070,GO:…	-	KOG2186-Cell growth-regulating nucleolar protein[D]
gene5177	0.704658	3.32031	-2.23632	9.14684e-06	5.82691e-05	down	LOC724860	product=probable cytochrome P450 301a1%2C mitochondrial%2C transcript variant X2	-	-	KOG0159-Cytochrome P450 CYP11/CYP12/CYP24/CYP27 subfamilies[Q]
gene4333	0.124121	0.679976	-2.45374	9.31572e-06	5.92852e-05	down	LOC100577468	product=uncharacterized LOC100577468	-	-	-
gene1994	0.11441	8.77412	-6.26097	9.42978e-06	5.9981e-05	down	LOC100576284	product=uncharacterized LOC100576284	-	-	-
gene4084	1.81232	4.24771	-1.22884	9.79859e-06	6.21707e-05	down	LOC411809	product=enolase-phosphatase E1	GO:0000096,GO:0000097,GO:0003674,GO:0003824,GO:0005575,GO:0005622,GO:0005623,GO:0005737,GO:0005829,GO:0006082,GO:0006520,GO:0006555,GO:0006790,GO:0006793,GO:0006796,GO:0006807,GO:0008150,GO:0008152,GO:0008652,GO:0009058,GO:0009066,GO:0009067,GO:0009086,GO:0009987,GO:0016053,GO:0016311,GO:0016787,GO:0016788,GO:0016791,GO:0017144,GO:0019509,GO:0019752,GO:0042578,GO:0043094,GO:0043102,GO:0043436,GO:…	K09880-ko00270 Cysteine and methionine metabolism	KOG2630-Enolase-phosphatase E-1[E]
gene8015	0.376556	1.58626	-2.07469	9.95865e-06	6.30914e-05	down	LOC107965086	product=uncharacterized LOC107965086%2C transcript variant X1	-	-	-
gene182	9.25563	18.8497	-1.02614	1.0112e-05	6.40309e-05	down	LOC412610	product=glutathione synthetase%2C transcript variant X2	GO:0000166,GO:0000287,GO:0001101,GO:0003674,GO:0003824,GO:0004363,GO:0005488,GO:0005515,GO:0005524,GO:0005575,GO:0005622,GO:0005623,GO:0005737,GO:0005829,GO:0006082,GO:0006518,GO:0006520,GO:0006575,GO:0006749,GO:0006750,GO:0006790,GO:0006807,GO:0006950,GO:0006974,GO:0006979,GO:0007275,GO:0007399,GO:0007568,GO:0008144,GO:0008150,GO:0008152,GO:0009058,GO:0009410,GO:0009605,GO:0009636,GO:0009987,GO:…	-	KOG0021-Glutathione synthetase[Q]
gene11365	4.94099	11.77	-1.25224	1.03958e-05	6.55657e-05	down	LOC411746	product=uncharacterized LOC411746	GO:0001654,GO:0001667,GO:0001755,GO:0003674,GO:0003682,GO:0005488,GO:0005515,GO:0005575,GO:0005622,GO:0005623,GO:0005634,GO:0006928,GO:0007275,GO:0007423,GO:0008150,GO:0009888,GO:0009987,GO:0014031,GO:0014032,GO:0014033,GO:0016477,GO:0030154,GO:0032501,GO:0032502,GO:0040011,GO:0042393,GO:0043226,GO:0043227,GO:0043229,GO:0043231,GO:0044424,GO:0044464,GO:0048468,GO:0048513,GO:0048731,GO:0048762,GO:…	-	-
gene13806	203.736	585.112	-1.52201	1.12237e-05	7.04009e-05	down	LOC552638	product=myosin regulatory light chain sqh-like	GO:0000003,GO:0000278,GO:0000281,GO:0000902,GO:0000904,GO:0000910,GO:0001667,GO:0001700,GO:0001736,GO:0001738,GO:0001894,GO:0002009,GO:0002064,GO:0002065,GO:0002066,GO:0002165,GO:0003002,GO:0003006,GO:0003381,GO:0003382,GO:0003383,GO:0003384,GO:0003674,GO:0005488,GO:0005515,GO:0005575,GO:0005576,GO:0005622,GO:0005623,GO:0005737,GO:0005819,GO:0005856,GO:0005886,GO:0005911,GO:0005912,GO:0005938,GO:…	K12757-ko04810 Regulation of actin cytoskeleton;ko04510 Focal adhesion;ko04530 Tight junction;ko04611 Platelet activation;ko04670 Leukocyte transendothelial migration	KOG0031-Myosin regulatory light chain, EF-Hand protein superfamily[Z]
gene5734	4.04688	11.2376	-1.47345	1.12845e-05	7.07475e-05	down	LOC552496	product=polypeptide N-acetylgalactosaminyltransferase 35A-like	GO:0003674,GO:0003824,GO:0004653,GO:0005575,GO:0005622,GO:0005623,GO:0005737,GO:0005794,GO:0005795,GO:0005975,GO:0007275,GO:0007424,GO:0008150,GO:0008152,GO:0008194,GO:0008376,GO:0009058,GO:0009311,GO:0009312,GO:0012505,GO:0016051,GO:0016740,GO:0016757,GO:0016758,GO:0031984,GO:0032501,GO:0032502,GO:0043226,GO:0043227,GO:0043229,GO:0043231,GO:0044238,GO:0044422,GO:0044424,GO:0044431,GO:0044444,GO:…	K00710-ko00512 Mucin type O-glycan biosynthesis	KOG3736-Polypeptide N-acetylgalactosaminyltransferase[O]
gene3359	0.0001	0.773068	-12.9164	1.15405e-05	7.22453e-05	down	LOC102653929	product=uncharacterized LOC102653929	-	-	-
gene10158	1.13058	2.94468	-1.38105	1.17611e-05	7.3517e-05	down	LOC551649	product=nuclear receptor subfamily 2 group F member 6%2C transcript variant X6	-	-	KOG4215-Hepatocyte nuclear factor 4 and similar steroid hormone receptors[K]
gene4529	2.17874	8.45553	-1.9564	1.20226e-05	7.50775e-05	down	LOC100578566	product=uncharacterized LOC100578566%2C transcript variant X1	-	-	-
gene7344	25.5348	55.6141	-1.12298	1.21423e-05	7.57875e-05	down	LOC413263	product=putative inorganic phosphate cotransporter%2C transcript variant X3	GO:0001666,GO:0003002,GO:0003674,GO:0005215,GO:0005575,GO:0005623,GO:0005886,GO:0006810,GO:0006811,GO:0006820,GO:0006950,GO:0007275,GO:0007389,GO:0007444,GO:0007447,GO:0007450,GO:0008150,GO:0009628,GO:0009888,GO:0009953,GO:0016020,GO:0016021,GO:0022857,GO:0031224,GO:0032501,GO:0032502,GO:0035220,GO:0035222,GO:0035295,GO:0036293,GO:0044425,GO:0044464,GO:0048190,GO:0048513,GO:0048731,GO:0048856,GO:…	-	KOG2532-Permease of the major facilitator superfamily[G]
gene3751	0.0001	0.411908	-12.0081	1.23607e-05	7.69229e-05	down	LOC102655281	product=uncharacterized LOC102655281	-	-	-
gene2965	4.2539	8.59084	-1.01401	1.2569e-05	7.81813e-05	down	LOC100578116	product=zinc finger protein 480	-	-	KOG2462-C2H2-type Zn-finger protein[K]
gene7564	12.4914	28.317	-1.18073	1.26752e-05	7.87254e-05	down	LOC727028	product=uncharacterized LOC727028%2C transcript variant X2	-	-	-
gene6765	0.620057	1.66921	-1.42869	1.30754e-05	8.10123e-05	down	LOC107964907	product=insulin-like growth factor I	-	-	-
gene2356	0.0001	0.171908	-10.7474	1.33362e-05	8.25476e-05	down	Kakusei	product=kakusei non-coding nuclear RNA description=kakusei non-coding nuclear RNA	-	-	-
gene8832	5.03989	12.3854	-1.29718	1.35012e-05	8.34929e-05	down	LOC725243	product=uncharacterized LOC725243	-	-	-
gene12726	2.62208	8.58539	-1.71117	1.45772e-05	8.98776e-05	down	LOC100578332	product=uncharacterized LOC100578332	-	-	-
gene13750	2.43167	8.66449	-1.83316	1.46435e-05	9.01541e-05	down	LOC107965965	product=uncharacterized LOC107965965	-	-	-
gene9967	0.092107	0.95242	-3.37021	1.46389e-05	9.01541e-05	down	LOC102656043	product=uncharacterized LOC102656043	-	-	-
gene13277	4.93009	11.5894	-1.23313	1.47369e-05	9.0685e-05	down	LOC100577580	product=ADP-ribosylation factor-like protein 13B%2C transcript variant X1	-	-	KOG0073-GTP-binding ADP-ribosylation factor-like protein ARL2[UZ]
gene13203	11.5176	25.3648	-1.13899	1.49137e-05	9.16393e-05	down	LOC725409	product=7-methylguanosine phosphate-specific 5'-nucleotidase	GO:0000215,GO:0000287,GO:0000288,GO:0000291,GO:0000956,GO:0002252,GO:0002376,GO:0003674,GO:0003824,GO:0005488,GO:0005575,GO:0005622,GO:0005623,GO:0005737,GO:0005783,GO:0005829,GO:0006139,GO:0006152,GO:0006213,GO:0006401,GO:0006402,GO:0006725,GO:0006753,GO:0006793,GO:0006796,GO:0006807,GO:0006950,GO:0006952,GO:0008150,GO:0008152,GO:0008252,GO:0008253,GO:0009056,GO:0009057,GO:0009058,GO:0009116,GO:…	K01081-ko00230 Purine metabolism;ko00240 Pyrimidine metabolism;ko00760 Nicotinate and nicotinamide metabolism	KOG3128-Uncharacterized conserved protein[S]
gene13495	3.88923	9.29863	-1.25753	1.51836e-05	9.32525e-05	down	LOC102655402	product=CD109 antigen-like	GO:0001700,GO:0002009,GO:0003674,GO:0005198,GO:0005575,GO:0005576,GO:0005615,GO:0005623,GO:0005886,GO:0005911,GO:0005918,GO:0006810,GO:0006897,GO:0006909,GO:0006910,GO:0006950,GO:0006952,GO:0007043,GO:0007275,GO:0007391,GO:0007424,GO:0008037,GO:0008150,GO:0008258,GO:0009605,GO:0009607,GO:0009620,GO:0009653,GO:0009790,GO:0009792,GO:0009888,GO:0009987,GO:0016020,GO:0016021,GO:0016043,GO:0016192,GO:…	-	KOG1366-Alpha-macroglobulin[O]
gene7778	8.12756	26.517	-1.70602	1.53549e-05	9.42136e-05	down	LOC102655512	product=uncharacterized LOC102655512	-	-	-
gene5858	2.43082	5.08808	-1.06568	1.56991e-05	9.61855e-05	down	LOC726699	product=uncharacterized LOC726699%2C transcript variant X1	-	-	-
gene10496	0.0337983	0.470996	-3.80069	1.58152e-05	9.68032e-05	down	LOC107965419	product=uncharacterized LOC107965419	-	-	-
gene6144	23.9836	48.4506	-1.01447	1.61545e-05	9.88322e-05	down	LOC100576960	product=DNA polymerase subunit gamma-2%2C mitochondrial%2C transcript variant X2	GO:0000002,GO:0000229,GO:0000262,GO:0000959,GO:0001701,GO:0003674,GO:0003824,GO:0003887,GO:0004812,GO:0004820,GO:0005488,GO:0005515,GO:0005575,GO:0005622,GO:0005623,GO:0005694,GO:0005737,GO:0005739,GO:0005759,GO:0006082,GO:0006091,GO:0006139,GO:0006259,GO:0006260,GO:0006261,GO:0006281,GO:0006399,GO:0006412,GO:0006418,GO:0006426,GO:0006518,GO:0006520,GO:0006725,GO:0006807,GO:0006950,GO:0006974,GO:…	-	-
gene7303	1.87587	8.34754	-2.15379	1.63269e-05	9.9742e-05	down	LOC724443	product=lysophospholipid acyltransferase 5	GO:0000003,GO:0002119,GO:0002164,GO:0003006,GO:0003674,GO:0003824,GO:0003841,GO:0005575,GO:0005622,GO:0005623,GO:0005737,GO:0005783,GO:0005789,GO:0006575,GO:0006629,GO:0006644,GO:0006646,GO:0006650,GO:0006656,GO:0006658,GO:0006659,GO:0006793,GO:0006796,GO:0006807,GO:0006928,GO:0007009,GO:0007275,GO:0007276,GO:0007281,GO:0007283,GO:0007286,GO:0007291,GO:0007349,GO:0008150,GO:0008152,GO:0008354,GO:…	K13515-ko00564 Glycerophospholipid metabolism	KOG2705-Predicted membrane protein[S]
gene5348	0.664075	2.33066	-1.81132	1.65572e-05	0.000100954	down	LOC102655213	product=uncharacterized LOC102655213%2C transcript variant X5	-	-	-
gene9595	13.0515	27.422	-1.07112	1.65756e-05	0.000101018	down	LOC409942	product=interference hedgehog-like%2C transcript variant X2	GO:0001654,GO:0001745,GO:0001751,GO:0001754,GO:0003002,GO:0003674,GO:0005488,GO:0005515,GO:0005539,GO:0005575,GO:0005623,GO:0007154,GO:0007165,GO:0007166,GO:0007219,GO:0007224,GO:0007275,GO:0007389,GO:0007399,GO:0007423,GO:0007444,GO:0007447,GO:0008150,GO:0008201,GO:0008284,GO:0008589,GO:0008593,GO:0009653,GO:0009887,GO:0009888,GO:0009966,GO:0009968,GO:0009986,GO:0009987,GO:0010646,GO:0010648,GO:…	K20245-ko04341 Hedgehog signaling pathway - Fly	KOG3513-Neural cell adhesion molecule L1[T]
gene5050	0.021004	0.918211	-5.45009	1.7126e-05	0.000104122	down	LOC102654621	product=sarcoplasmic reticulum histidine-rich calcium-binding protein-like	-	-	-
gene1049	34.3142	71.2194	-1.05346	1.72609e-05	0.000104891	down	LOC100576435	product=shootin-1%2C transcript variant X1	GO:0000902,GO:0000904,GO:0001558,GO:0003674,GO:0003779,GO:0005488,GO:0005515,GO:0005575,GO:0005622,GO:0005623,GO:0005737,GO:0005829,GO:0005856,GO:0005874,GO:0005875,GO:0006928,GO:0006929,GO:0006930,GO:0006996,GO:0007010,GO:0007015,GO:0007029,GO:0007154,GO:0007163,GO:0007165,GO:0007166,GO:0007264,GO:0007265,GO:0007266,GO:0007275,GO:0007399,GO:0007409,GO:0008092,GO:0008150,GO:0008361,GO:0009653,GO:…	-	-
gene4444	7.98473	30.8554	-1.95021	1.79902e-05	0.000109114	down	LOC411091	product=RNA-binding protein 34-like	GO:0003674,GO:0003676,GO:0003723,GO:0003729,GO:0005488,GO:0005575,GO:0005622,GO:0005623,GO:0005634,GO:0005730,GO:0031974,GO:0031981,GO:0043226,GO:0043227,GO:0043228,GO:0043229,GO:0043231,GO:0043232,GO:0043233,GO:0044422,GO:0044424,GO:0044428,GO:0044446,GO:0044464,GO:0070013,GO:0097159,GO:1901363	-	KOG0147-Transcriptional coactivator CAPER (RRM superfamily)[K]
gene11302	0.368585	4.73426	-3.68307	1.8452e-05	0.000111754	down	LOC100577387	product=uncharacterized LOC100577387	-	-	-
gene6317	7.67466	15.4424	-1.00872	1.88499e-05	0.000113946	down	LOC100578834	product=zinc finger protein 616-like	-	-	KOG2462-C2H2-type Zn-finger protein[K]
gene12055	6.67624	15.9429	-1.25581	1.93288e-05	0.000116544	down	LOC550735	product=uncharacterized LOC550735	GO:0005575,GO:0005576,GO:0005615,GO:0005622,GO:0005623,GO:0005737,GO:0005886,GO:0007275,GO:0007399,GO:0007417,GO:0007422,GO:0007517,GO:0008150,GO:0009987,GO:0010720,GO:0010975,GO:0010976,GO:0016020,GO:0016043,GO:0016203,GO:0022008,GO:0030030,GO:0030154,GO:0030182,GO:0030424,GO:0031175,GO:0031344,GO:0031346,GO:0032501,GO:0032502,GO:0036477,GO:0042995,GO:0043005,GO:0043025,GO:0044297,GO:0044421,GO:…	-	KOG3627-Trypsin[E]
gene9857	21.1372	42.2903	-1.00054	1.9335e-05	0.000116544	down	LOC551200	product=coiled-coil domain-containing protein 12	-	K12871-ko03040 Spliceosome	KOG3407-Uncharacterized conserved protein[S]
gene12421	7.53805	15.8073	-1.06833	1.97458e-05	0.000118681	down	LOC413119	product=heparan-alpha-glucosaminide N-acetyltransferase-like%2C transcript variant X2	GO:0000323,GO:0001775,GO:0002252,GO:0002263,GO:0002274,GO:0002275,GO:0002283,GO:0002366,GO:0002376,GO:0002443,GO:0002444,GO:0002446,GO:0003674,GO:0003824,GO:0005575,GO:0005622,GO:0005623,GO:0005737,GO:0005764,GO:0005765,GO:0005773,GO:0005774,GO:0005886,GO:0006022,GO:0006026,GO:0006027,GO:0006807,GO:0006810,GO:0006887,GO:0006955,GO:0007034,GO:0007041,GO:0008080,GO:0008150,GO:0008152,GO:0009056,GO:…	K10532-ko00531 Glycosaminoglycan degradation;ko04142 Lysosome	KOG4683-Uncharacterized conserved protein[S]
gene6353	25.3207	51.0452	-1.01146	2.01628e-05	0.000121015	down	LOC409045	product=transcription elongation regulator 1%2C transcript variant X6	GO:0000122,GO:0000375,GO:0000377,GO:0000398,GO:0001085,GO:0001103,GO:0003674,GO:0003700,GO:0003712,GO:0003713,GO:0003714,GO:0005488,GO:0005515,GO:0005575,GO:0005622,GO:0005623,GO:0005634,GO:0005654,GO:0006139,GO:0006351,GO:0006355,GO:0006357,GO:0006366,GO:0006396,GO:0006397,GO:0006725,GO:0006807,GO:0008134,GO:0008150,GO:0008152,GO:0008380,GO:0009058,GO:0009059,GO:0009889,GO:0009890,GO:0009891,GO:…	K12824-ko03040 Spliceosome;ko04212 Longevity regulating pathway - worm	KOG0155-Transcription factor CA150[K]
gene8379	0.131248	2.83054	-4.4307	2.02896e-05	0.000121718	down	LOC107965070	product=uncharacterized LOC107965070	-	-	-
gene5258	2.98896	6.54743	-1.13128	2.07482e-05	0.000124293	down	LOC100577936	product=uncharacterized LOC100577936%2C transcript variant X1	-	-	-
gene7061	0.581593	2.6126	-2.1674	2.10169e-05	0.000125843	down	LOC107964836	product=uncharacterized LOC107964836	-	-	-
gene8593	0.940874	3.0408	-1.69238	2.11594e-05	0.000126577	down	LOC102656571	product=uncharacterized LOC102656571	-	-	-
gene11806	3.58654	10.2896	-1.52052	2.12817e-05	0.000127248	down	LOC726650	product=uncharacterized LOC726650	-	-	KOG0685-Flavin-containing amine oxidase[H]
gene3248	8.91938	23.2497	-1.3822	2.14683e-05	0.000128303	down	LOC100577675	product=trifunctional purine biosynthetic protein adenosine-3	GO:0001505,GO:0003674,GO:0003824,GO:0004637,GO:0004641,GO:0004644,GO:0005575,GO:0005622,GO:0005623,GO:0005737,GO:0005829,GO:0006082,GO:0006139,GO:0006144,GO:0006163,GO:0006164,GO:0006188,GO:0006189,GO:0006520,GO:0006544,GO:0006575,GO:0006725,GO:0006732,GO:0006753,GO:0006760,GO:0006793,GO:0006796,GO:0006807,GO:0008150,GO:0008152,GO:0009058,GO:0009069,GO:0009108,GO:0009112,GO:0009113,GO:0009117,GO:…	K11787-ko00230 Purine metabolism;ko00670 One carbon pool by folate	KOG0237-Glycinamide ribonucleotide synthetase (GARS)/Aminoimidazole ribonucleotide synthetase (AIRS)[F]
gene9071	0.0001	1.02854	-13.3283	2.16232e-05	0.000128985	down	LOC102656634	product=uncharacterized LOC102656634	-	-	-
gene3579	12.5376	36.9665	-1.55995	2.16205e-05	0.000128985	down	LOC552138	product=Mig-2-like GTPase Mtl	GO:0000003,GO:0000165,GO:0000902,GO:0000904,GO:0001654,GO:0001667,GO:0001700,GO:0001736,GO:0001737,GO:0001738,GO:0001745,GO:0001764,GO:0001932,GO:0002009,GO:0002165,GO:0002376,GO:0002520,GO:0003006,GO:0003674,GO:0003824,GO:0003924,GO:0005488,GO:0005515,GO:0005575,GO:0005622,GO:0005623,GO:0005737,GO:0005886,GO:0006464,GO:0006468,GO:0006793,GO:0006796,GO:0006807,GO:0006810,GO:0006897,GO:0006909,GO:…	K04392-ko04014 Ras signaling pathway;ko04015 Rap1 signaling pathway;ko04010 MAPK signaling pathway;ko04013 MAPK signaling pathway - fly;ko04310 Wnt signaling pathway;ko04370 VEGF signaling pathway;ko04071 Sphingolipid signaling pathway;ko04024 cAMP signaling pathway;ko04151 PI3K-Akt signaling pathway;ko04145 Phagosome;ko04810 Regulation of actin cytoskeleton;ko04510 Focal adhesion;ko04520 Adheren…	KOG0393-Ras-related small GTPase, Rho type[R]
gene2915	0.274	1.03462	-1.91685	2.18358e-05	0.00013007	down	LOC725664	product=uncharacterized LOC725664	-	-	KOG0907-Thioredoxin[O]
gene12849	4.94303	17.759	-1.84508	2.19545e-05	0.000130715	down	LOC727205	product=general transcription factor 3C polypeptide 5	GO:0000127,GO:0005575,GO:0005622,GO:0005623,GO:0005634,GO:0005654,GO:0005667,GO:0006139,GO:0006351,GO:0006383,GO:0006399,GO:0006725,GO:0006807,GO:0007275,GO:0007517,GO:0007519,GO:0008150,GO:0008152,GO:0009058,GO:0009059,GO:0009303,GO:0009304,GO:0009888,GO:0009987,GO:0010467,GO:0014706,GO:0016070,GO:0016072,GO:0018130,GO:0019438,GO:0030154,GO:0031974,GO:0031981,GO:0032501,GO:0032502,GO:0032774,GO:…	-	KOG2473-RNA polymerase III transcription factor (TF)IIIC subunit[K]
gene1219	19.118	46.1012	-1.26988	2.20152e-05	0.000130953	down	LOC408579	product=thrombospondin type-1 domain-containing protein 4-like%2C transcript variant X3	-	-	KOG3538-Disintegrin metalloproteinases with thrombospondin repeats[O]
gene6079	15.5922	37.8821	-1.28069	2.27545e-05	0.000135097	down	LOC107964762	product=uncharacterized LOC107964762	-	-	-
gene11942	14.6695	30.1396	-1.03884	2.28593e-05	0.000135656	down	LOC726353	product=uncharacterized LOC726353%2C transcript variant X2	GO:0000902,GO:0005575,GO:0008150,GO:0009653,GO:0009987,GO:0016020,GO:0016021,GO:0016043,GO:0031224,GO:0032502,GO:0032989,GO:0044425,GO:0048856,GO:0048869,GO:0071840	-	-
gene3647	36.8862	77.3431	-1.06819	2.39123e-05	0.000141572	down	LOC413117	product=proton-coupled amino acid transporter 1	GO:0003333,GO:0003674,GO:0005215,GO:0005342,GO:0005575,GO:0005622,GO:0005623,GO:0005737,GO:0005773,GO:0005774,GO:0006810,GO:0006811,GO:0006820,GO:0006865,GO:0008150,GO:0008509,GO:0008514,GO:0015075,GO:0015171,GO:0015318,GO:0015711,GO:0015849,GO:0016020,GO:0022857,GO:0031090,GO:0034220,GO:0043226,GO:0043227,GO:0043229,GO:0043231,GO:0044422,GO:0044424,GO:0044437,GO:0044444,GO:0044446,GO:0044464,GO:…	-	KOG1304-Amino acid transporters[E]
gene13626	29.9816	62.8606	-1.06808	2.45974e-05	0.000145153	down	LOC727584	product=peroxisomal multifunctional enzyme type 2-like	GO:0000003,GO:0000038,GO:0002064,GO:0003006,GO:0003674,GO:0003824,GO:0003857,GO:0004303,GO:0005102,GO:0005488,GO:0005515,GO:0005575,GO:0005622,GO:0005623,GO:0005737,GO:0005777,GO:0005782,GO:0006066,GO:0006082,GO:0006139,GO:0006163,GO:0006629,GO:0006631,GO:0006635,GO:0006637,GO:0006725,GO:0006732,GO:0006753,GO:0006790,GO:0006793,GO:0006796,GO:0006807,GO:0007275,GO:0007548,GO:0007568,GO:0008150,GO:…	K12405-ko00120 Primary bile acid biosynthesis;ko04146 Peroxisome	KOG1200-Mitochondrial/plastidial beta-ketoacyl-ACP reductase[I]
gene6268	2.1466	4.56081	-1.08723	2.61528e-05	0.000153616	down	LOC411201	product=discoidin domain-containing receptor 2%2C transcript variant X4	GO:0000003,GO:0000902,GO:0000904,GO:0001558,GO:0001763,GO:0001932,GO:0001934,GO:0001952,GO:0002009,GO:0002011,GO:0003416,GO:0003674,GO:0003824,GO:0004672,GO:0004713,GO:0004714,GO:0004888,GO:0005488,GO:0005515,GO:0005518,GO:0005575,GO:0005622,GO:0005623,GO:0005737,GO:0005856,GO:0005886,GO:0005887,GO:0005903,GO:0006355,GO:0006464,GO:0006468,GO:0006793,GO:0006796,GO:0006807,GO:0006928,GO:0006935,GO:…	-	KOG1094-Discoidin domain receptor DDR1[T]
gene3521	0.0125237	0.464023	-5.21147	2.6372e-05	0.00015476	down	LOC552078	product=glutamyl aminopeptidase-like%2C transcript variant X5	GO:0003674,GO:0003824,GO:0004177,GO:0005488,GO:0005575,GO:0005622,GO:0005623,GO:0005737,GO:0006403,GO:0006508,GO:0006518,GO:0006807,GO:0006810,GO:0008150,GO:0008152,GO:0008233,GO:0008235,GO:0008237,GO:0008238,GO:0008270,GO:0009056,GO:0009987,GO:0015931,GO:0016787,GO:0019538,GO:0033036,GO:0033218,GO:0033227,GO:0034641,GO:0042277,GO:0043167,GO:0043169,GO:0043170,GO:0043171,GO:0043603,GO:0044237,GO:…	K11141-ko04614 Renin-angiotensin system	KOG1046-Puromycin-sensitive aminopeptidase and related aminopeptidases[EO]
gene7557	2.46239	43.2247	-4.13372	2.64118e-05	0.000154921	down	LOC412767	product=protein takeout	GO:0000003,GO:0005575,GO:0005576,GO:0005615,GO:0007623,GO:0008150,GO:0032501,GO:0032504,GO:0044421,GO:0048511	-	-
gene8641	0.458292	2.10073	-2.19655	2.65373e-05	0.000155585	down	LOC100577165	product=uncharacterized LOC100577165	-	-	-
gene7550	5.85163	12.4187	-1.0856	2.76624e-05	0.000161882	down	LOC412770	product=transcription factor E2F2%2C transcript variant X6	GO:0000976,GO:0000981,GO:0000987,GO:0001047,GO:0001067,GO:0001228,GO:0003674,GO:0003676,GO:0003677,GO:0003690,GO:0003700,GO:0005488,GO:0005515,GO:0005575,GO:0005622,GO:0005623,GO:0005634,GO:0005654,GO:0005667,GO:0006139,GO:0006351,GO:0006352,GO:0006355,GO:0006357,GO:0006366,GO:0006367,GO:0006725,GO:0006807,GO:0006915,GO:0007154,GO:0007165,GO:0008134,GO:0008150,GO:0008152,GO:0008219,GO:0009058,GO:…	K09389-ko04110 Cell cycle;ko05200 Pathways in cancer;ko05206 MicroRNAs in cancer;ko05212 Pancreatic cancer;ko05214 Glioma;ko05220 Chronic myeloid leukemia;ko05218 Melanoma;ko05219 Bladder cancer;ko05215 Prostate cancer;ko05224 Breast cancer;ko05222 Small cell lung cancer;ko05223 Non-small cell lung cancer;ko05166 HTLV-I infection;ko05161 Hepatitis B;ko01522 Endocrine resistance	KOG2577-Transcription factor E2F/dimerization partner (TDP)[K]
gene6935	16.0299	32.2514	-1.0086	2.78694e-05	0.000163018	down	LOC411435	product=coiled-coil domain-containing protein 50%2C transcript variant X1	GO:0003008,GO:0003674,GO:0005488,GO:0005515,GO:0005575,GO:0005622,GO:0005623,GO:0005737,GO:0005829,GO:0007600,GO:0007605,GO:0008150,GO:0019899,GO:0031625,GO:0032501,GO:0044389,GO:0044424,GO:0044444,GO:0044464,GO:0050877,GO:0050954	-	-
gene9139	1.12921	3.99713	-1.82365	2.79618e-05	0.000163483	down	LOC725323	product=probable ATP-dependent DNA helicase DDX11	GO:0000228,GO:0000785,GO:0000790,GO:0000819,GO:0000922,GO:0001650,GO:0003674,GO:0003676,GO:0003677,GO:0003678,GO:0003682,GO:0003688,GO:0003690,GO:0003697,GO:0003723,GO:0003727,GO:0003824,GO:0004003,GO:0004386,GO:0005488,GO:0005575,GO:0005576,GO:0005615,GO:0005622,GO:0005623,GO:0005634,GO:0005654,GO:0005694,GO:0005730,GO:0005813,GO:0005815,GO:0005819,GO:0005856,GO:0006139,GO:0006259,GO:0006260,GO:…	-	KOG1133-Helicase of the DEAD superfamily[L]
gene6882	1.50143	13.6349	-3.18289	2.82917e-05	0.000165107	down	LOC100578949	product=uncharacterized LOC100578949	-	-	-
gene3387	5.24881	15.6894	-1.57972	2.8848e-05	0.000167966	down	LOC551918	product=chromatin assembly factor 1 subunit B	GO:0000228,GO:0000785,GO:0000790,GO:0003674,GO:0003682,GO:0005488,GO:0005515,GO:0005575,GO:0005622,GO:0005623,GO:0005634,GO:0005654,GO:0005694,GO:0005737,GO:0006323,GO:0006325,GO:0006333,GO:0006334,GO:0006335,GO:0006996,GO:0008150,GO:0008593,GO:0009966,GO:0009967,GO:0009987,GO:0010646,GO:0010647,GO:0016043,GO:0022607,GO:0023051,GO:0023056,GO:0031497,GO:0031974,GO:0031981,GO:0032991,GO:0033186,GO:…	-	KOG1009-Chromatin assembly complex 1 subunit B/CAC2 (contains WD40 repeats)[BL]
gene13098	6.04672	17.3262	-1.51873	2.94537e-05	0.000171335	down	LOC413592	product=probable ATP-dependent RNA helicase DHX34	GO:0000956,GO:0003674,GO:0003676,GO:0003723,GO:0003724,GO:0003824,GO:0004004,GO:0004386,GO:0005488,GO:0005575,GO:0005622,GO:0005623,GO:0005737,GO:0006139,GO:0006396,GO:0006401,GO:0006402,GO:0006725,GO:0006807,GO:0008026,GO:0008150,GO:0008152,GO:0008186,GO:0009056,GO:0009057,GO:0009892,GO:0009893,GO:0009894,GO:0009895,GO:0009987,GO:0010467,GO:0010468,GO:0010604,GO:0010605,GO:0010628,GO:0010629,GO:…	-	KOG0922-DEAH-box RNA helicase[A]
gene10426	0.899601	18.884	-4.39173	2.99846e-05	0.000174263	down	LOC409827	product=serine proteinase stubble%2C transcript variant X1	GO:0003674,GO:0003824,GO:0004175,GO:0004252,GO:0006508,GO:0006807,GO:0008150,GO:0008152,GO:0008233,GO:0008236,GO:0016787,GO:0017171,GO:0019538,GO:0043170,GO:0044238,GO:0070011,GO:0071704,GO:0140096,GO:1901564	-	KOG3627-Trypsin[E]
gene1125	27.2254	55.9607	-1.03946	3.00741e-05	0.000174703	down	LOC726218	product=acetyl-CoA acetyltransferase%2C mitochondrial	GO:0001655,GO:0001656,GO:0001822,GO:0001889,GO:0003674,GO:0003824,GO:0003985,GO:0003988,GO:0005488,GO:0005515,GO:0005575,GO:0005622,GO:0005623,GO:0005737,GO:0005739,GO:0005759,GO:0005777,GO:0006082,GO:0006084,GO:0006085,GO:0006090,GO:0006091,GO:0006139,GO:0006163,GO:0006164,GO:0006195,GO:0006520,GO:0006549,GO:0006550,GO:0006629,GO:0006631,GO:0006633,GO:0006635,GO:0006637,GO:0006725,GO:0006732,GO:…	K00626-ko01200 Carbon metabolism;ko01212 Fatty acid metabolism;ko00620 Pyruvate metabolism;ko00630 Glyoxylate and dicarboxylate metabolism;ko00640 Propanoate metabolism;ko00650 Butanoate metabolism;ko00720 Carbon fixation pathways in prokaryotes;ko00071 Fatty acid degradation;ko00072 Synthesis and degradation of ketone bodies;ko00280 Valine, leucine and isoleucine degradation;ko00310 Lysine degra…	KOG1390-Acetyl-CoA acetyltransferase[I]
gene12284	2.19438	8.06955	-1.87867	3.05751e-05	0.00017745	down	LOC100576554	product=cilia- and flagella-associated protein 69-like	-	-	-
gene7255	767.369	1544.56	-1.0092	3.08293e-05	0.000178844	down	LOC409637	product=60S ribosomal protein L23a	GO:0000027,GO:0002181,GO:0003674,GO:0003676,GO:0003723,GO:0003735,GO:0005198,GO:0005488,GO:0005575,GO:0005622,GO:0005623,GO:0005737,GO:0005829,GO:0005840,GO:0006412,GO:0006518,GO:0006807,GO:0006996,GO:0008150,GO:0008152,GO:0009058,GO:0009059,GO:0009987,GO:0010467,GO:0015934,GO:0016043,GO:0019538,GO:0022607,GO:0022613,GO:0022618,GO:0022625,GO:0022626,GO:0032991,GO:0034622,GO:0034641,GO:0034645,GO:…	K02893-ko03010 Ribosome	KOG1751-60s ribosomal protein L23[J]
gene7553	918.6	2084.78	-1.18239	3.18442e-05	0.000183973	down	LOC409602	product=circadian clock-controlled protein-like	GO:0000003,GO:0005575,GO:0005576,GO:0005615,GO:0007623,GO:0008150,GO:0032501,GO:0032504,GO:0044421,GO:0048511	-	-
gene5580	1.06434	2.76182	-1.37566	3.27688e-05	0.000188883	down	LOC107964555	product=uncharacterized LOC107964555	-	-	-
gene10340	5.38078	14.3602	-1.41619	3.31557e-05	0.000190853	down	LOC408406	product=cyclin-dependent kinase 4%2C transcript variant X6	GO:0000003,GO:0000079,GO:0000082,GO:0000122,GO:0000166,GO:0000278,GO:0000307,GO:0000785,GO:0001101,GO:0001558,GO:0001654,GO:0001726,GO:0001775,GO:0001932,GO:0001933,GO:0001952,GO:0001954,GO:0002064,GO:0002065,GO:0002066,GO:0002067,GO:0002068,GO:0002088,GO:0002119,GO:0002164,GO:0002237,GO:0002244,GO:0002376,GO:0002520,GO:0002521,GO:0002682,GO:0002683,GO:0002761,GO:0002762,GO:0003002,GO:0003006,GO:…	-	KOG0594-Protein kinase PCTAIRE and related kinases[R]
gene2138	28.3164	105.791	-1.90151	3.32004e-05	0.000191023	down	LOC102655100	product=protein Cep78 homolog	GO:0000086,GO:0000278,GO:0005575,GO:0005622,GO:0005623,GO:0005737,GO:0005813,GO:0005814,GO:0005815,GO:0005829,GO:0005856,GO:0005929,GO:0006996,GO:0007049,GO:0007346,GO:0008150,GO:0009987,GO:0010389,GO:0010564,GO:0015630,GO:0016043,GO:0022402,GO:0022406,GO:0022607,GO:0030030,GO:0030031,GO:0036064,GO:0042995,GO:0043226,GO:0043228,GO:0043229,GO:0043232,GO:0044085,GO:0044422,GO:0044424,GO:0044430,GO:…	-	-
gene4199	1.18289	4.18574	-1.82316	3.42197e-05	0.000196619	down	LOC552672	product=proclotting enzyme	GO:0003674,GO:0003824,GO:0006508,GO:0006807,GO:0008150,GO:0008152,GO:0008233,GO:0008236,GO:0016787,GO:0017171,GO:0019538,GO:0043170,GO:0044238,GO:0070011,GO:0071704,GO:0140096,GO:1901564	-	KOG3627-Trypsin[E]
gene8774	2.8677	8.32096	-1.53685	3.43794e-05	0.000197392	down	LOC107965266	product=glycoprotein 3-alpha-L-fucosyltransferase A-like%2C transcript variant X3	GO:0000139,GO:0003674,GO:0003824,GO:0005575,GO:0005622,GO:0005623,GO:0005737,GO:0005794,GO:0005795,GO:0005975,GO:0005996,GO:0006004,GO:0006464,GO:0006486,GO:0006807,GO:0008150,GO:0008152,GO:0008417,GO:0009056,GO:0009058,GO:0009059,GO:0009100,GO:0009101,GO:0009986,GO:0009987,GO:0012505,GO:0016020,GO:0016052,GO:0016740,GO:0016757,GO:0016758,GO:0019317,GO:0019318,GO:0019320,GO:0019538,GO:0031090,GO:…	-	KOG2619-Fucosyltransferase[GE]
gene5965	6.04923	13.7939	-1.1892	3.44009e-05	0.000197392	down	LOC100577781	product=uncharacterized LOC100577781%2C transcript variant X2	-	-	-
gene5430	10.8182	21.786	-1.00994	3.44395e-05	0.000197524	down	LOC551803	product=homeotic protein spalt-major%2C transcript variant X2	GO:0000003,GO:0000118,GO:0000122,GO:0000228,GO:0000381,GO:0000785,GO:0000790,GO:0000792,GO:0000976,GO:0000977,GO:0000981,GO:0001012,GO:0001067,GO:0001085,GO:0001158,GO:0001654,GO:0001655,GO:0001656,GO:0001657,GO:0001658,GO:0001667,GO:0001704,GO:0001707,GO:0001708,GO:0001709,GO:0001742,GO:0001745,GO:0001751,GO:0001754,GO:0001763,GO:0001822,GO:0001823,GO:0001838,GO:0001841,GO:0001843,GO:0002009,GO:…	-	KOG1074-Transcriptional repressor SALM[K]
gene2055	8.56764	19.0094	-1.14974	3.55137e-05	0.000203224	down	LOC100576571	product=uncharacterized LOC100576571	GO:0000122,GO:0000981,GO:0003674,GO:0003676,GO:0003677,GO:0003700,GO:0003712,GO:0003714,GO:0005488,GO:0005515,GO:0005575,GO:0005622,GO:0005623,GO:0005634,GO:0006355,GO:0006357,GO:0008134,GO:0008150,GO:0009889,GO:0009890,GO:0009892,GO:0010468,GO:0010556,GO:0010558,GO:0010605,GO:0010629,GO:0019219,GO:0019222,GO:0031323,GO:0031324,GO:0031326,GO:0031327,GO:0042802,GO:0043226,GO:0043227,GO:0043229,GO:…	-	KOG1659-Class 2 transcription repressor NC2, alpha subunit (DRAP1)[K]
gene7435	1.19743	3.80971	-1.66975	3.57376e-05	0.000204229	down	LOC100576864	product=myosin-2 heavy chain%2C transcript variant X2	GO:0000226,GO:0005575,GO:0005622,GO:0005623,GO:0005737,GO:0005814,GO:0005815,GO:0005856,GO:0006996,GO:0007010,GO:0007017,GO:0007049,GO:0007098,GO:0007099,GO:0008104,GO:0008150,GO:0009987,GO:0015630,GO:0016043,GO:0022402,GO:0022607,GO:0031023,GO:0031024,GO:0033036,GO:0033365,GO:0034613,GO:0043226,GO:0043228,GO:0043229,GO:0043232,GO:0044085,GO:0044380,GO:0044422,GO:0044424,GO:0044430,GO:0044444,GO:…	-	-
gene13434	4.96443	13.5114	-1.44448	3.58566e-05	0.000204816	down	LOC100577567	product=protein unc-93 homolog A-like	GO:0003008,GO:0003009,GO:0003012,GO:0003674,GO:0005575,GO:0005622,GO:0005623,GO:0005737,GO:0005886,GO:0005887,GO:0006936,GO:0006937,GO:0006941,GO:0008150,GO:0010959,GO:0015459,GO:0016020,GO:0016021,GO:0016247,GO:0031224,GO:0031226,GO:0032501,GO:0032879,GO:0043226,GO:0043228,GO:0043229,GO:0043232,GO:0043266,GO:0043269,GO:0043292,GO:0044057,GO:0044422,GO:0044424,GO:0044425,GO:0044444,GO:0044449,GO:…	-	-
gene8168	3.79577	13.8114	-1.86339	3.59021e-05	0.000204983	down	LOC552144	product=major facilitator superfamily domain-containing protein 8%2C transcript variant X2	GO:0000323,GO:0005575,GO:0005622,GO:0005623,GO:0005634,GO:0005654,GO:0005737,GO:0005764,GO:0005773,GO:0005886,GO:0005887,GO:0006996,GO:0007033,GO:0007040,GO:0007275,GO:0007399,GO:0008150,GO:0009894,GO:0009987,GO:0010506,GO:0014069,GO:0016020,GO:0016021,GO:0016043,GO:0019222,GO:0022008,GO:0030154,GO:0030182,GO:0031224,GO:0031226,GO:0031323,GO:0031329,GO:0031974,GO:0031981,GO:0032279,GO:0032501,GO:…	K12307-ko04142 Lysosome	KOG2325-Predicted transporter/transmembrane protein[R]
gene4750	11.2588	42.4775	-1.91565	3.62855e-05	0.000206986	down	LOC412227	product=protein SPT2 homolog	GO:0001042,GO:0001672,GO:0003674,GO:0003676,GO:0003677,GO:0005488,GO:0005515,GO:0005575,GO:0005622,GO:0005623,GO:0005634,GO:0005730,GO:0006139,GO:0006323,GO:0006325,GO:0006333,GO:0006334,GO:0006338,GO:0006351,GO:0006355,GO:0006360,GO:0006725,GO:0006807,GO:0006996,GO:0008150,GO:0008152,GO:0009058,GO:0009059,GO:0009889,GO:0009987,GO:0010467,GO:0010468,GO:0010556,GO:0010847,GO:0016043,GO:0016070,GO:…	-	-
gene6124	1.37689	5.74099	-2.05989	3.71181e-05	0.000211545	down	LOC413176	product=reticulocyte-binding protein 2 homolog a-like	GO:0002252,GO:0002376,GO:0005575,GO:0005622,GO:0005623,GO:0005634,GO:0005730,GO:0005737,GO:0005829,GO:0006950,GO:0006952,GO:0008150,GO:0009605,GO:0009607,GO:0009615,GO:0031974,GO:0031981,GO:0043207,GO:0043226,GO:0043227,GO:0043228,GO:0043229,GO:0043231,GO:0043232,GO:0043233,GO:0044422,GO:0044424,GO:0044428,GO:0044444,GO:0044446,GO:0044464,GO:0050896,GO:0051607,GO:0051704,GO:0051707,GO:0070013,GO:…	K12597-ko03018 RNA degradation	KOG4400-E3 ubiquitin ligase interacting with arginine methyltransferase[O]
gene3753	0.062951	0.538582	-3.09687	3.73257e-05	0.000212521	down	LOC102655408	product=cadherin-86C	GO:0003674,GO:0005488,GO:0005509,GO:0005575,GO:0005623,GO:0005886,GO:0005887,GO:0005911,GO:0007155,GO:0008150,GO:0008360,GO:0016020,GO:0016021,GO:0016339,GO:0022603,GO:0022604,GO:0022610,GO:0030054,GO:0031224,GO:0031226,GO:0032991,GO:0035003,GO:0043167,GO:0043169,GO:0043296,GO:0044331,GO:0044425,GO:0044459,GO:0044464,GO:0046872,GO:0050789,GO:0050793,GO:0050794,GO:0051128,GO:0065007,GO:0065008,GO:…	-	KOG4289-Cadherin EGF LAG seven-pass G-type receptor[T]
gene6319	4.76898	12.3269	-1.37006	3.73397e-05	0.000212521	down	LOC102654554	product=uncharacterized LOC102654554	-	-	-
gene11298	0.615267	3.30804	-2.42669	3.88445e-05	0.000220293	down	LOC100577362	product=uncharacterized LOC100577362	-	-	-
gene876	0.0001	9.83971	-16.5863	3.90332e-05	0.000221165	down	LOC102656611	product=glycine-rich cell wall structural protein-like	-	-	-
gene6536	11.8774	25.5939	-1.10758	3.93673e-05	0.000222958	down	LOC726504	product=UPF0609 protein C4orf27%2C transcript variant X6	GO:0003674,GO:0005488,GO:0005515,GO:0005575,GO:0005622,GO:0005623,GO:0005634,GO:0006464,GO:0006471,GO:0006807,GO:0006950,GO:0006974,GO:0008150,GO:0008152,GO:0008270,GO:0009987,GO:0010835,GO:0018193,GO:0018209,GO:0018312,GO:0019222,GO:0019538,GO:0031323,GO:0031399,GO:0032268,GO:0033554,GO:0036211,GO:0042393,GO:0043167,GO:0043169,GO:0043170,GO:0043226,GO:0043227,GO:0043229,GO:0043231,GO:0043412,GO:…	-	KOG3952-Uncharacterized conserved protein[S]
gene5432	0.0369203	0.884174	-4.58184	4.04228e-05	0.000228527	down	LOC100576253	product=DNA ligase 1%2C transcript variant X1	-	-	-
gene385	16.4383	34.5486	-1.07157	4.06796e-05	0.000229774	down	LOC409520	product=glucosamine-6-phosphate isomerase%2C transcript variant X2	GO:0000003,GO:0003674,GO:0003824,GO:0004342,GO:0005575,GO:0005622,GO:0005623,GO:0005737,GO:0005829,GO:0005975,GO:0005996,GO:0006000,GO:0006002,GO:0006040,GO:0006041,GO:0006043,GO:0006044,GO:0006091,GO:0006793,GO:0006796,GO:0007338,GO:0007340,GO:0008150,GO:0008152,GO:0009056,GO:0009058,GO:0009566,GO:0009987,GO:0016051,GO:0016787,GO:0016853,GO:0016860,GO:0016861,GO:0019239,GO:0019318,GO:0019319,GO:…	K02564-ko00520 Amino sugar and nucleotide sugar metabolism	KOG3148-Glucosamine-6-phosphate isomerase[G]
gene8756	2.60337	6.11158	-1.23117	4.0761e-05	0.000230028	down	LOC413309	product=uncharacterized LOC413309%2C transcript variant X2	GO:0000118,GO:0000228,GO:0000785,GO:0000790,GO:0005575,GO:0005622,GO:0005623,GO:0005634,GO:0005654,GO:0005694,GO:0008150,GO:0008284,GO:0016580,GO:0030334,GO:0030336,GO:0031974,GO:0031981,GO:0032879,GO:0032991,GO:0040012,GO:0040013,GO:0042127,GO:0043226,GO:0043227,GO:0043228,GO:0043229,GO:0043231,GO:0043232,GO:0043233,GO:0044422,GO:0044424,GO:0044427,GO:0044428,GO:0044446,GO:0044451,GO:0044454,GO:…	-	-
gene9752	0.0001	0.441417	-12.1079	4.21196e-05	0.000237272	down	LOC107965388	product=uncharacterized LOC107965388	-	-	-
gene5372	2.6846	6.50621	-1.27711	4.2855e-05	0.000241307	down	LOC100576666	product=uncharacterized LOC100576666	-	-	KOG4740-Uncharacterized conserved protein[S]
gene3693	3.34021	7.26858	-1.12174	4.36838e-05	0.000245646	down	LOC100577492	product=uncharacterized LOC100577492%2C transcript variant X4	GO:0003674,GO:0003824,GO:0004721,GO:0004725,GO:0005488,GO:0005515,GO:0005575,GO:0005622,GO:0005623,GO:0005634,GO:0005654,GO:0005737,GO:0005886,GO:0006464,GO:0006470,GO:0006629,GO:0006644,GO:0006650,GO:0006661,GO:0006793,GO:0006796,GO:0006807,GO:0008150,GO:0008152,GO:0008610,GO:0008654,GO:0009058,GO:0009966,GO:0009987,GO:0010033,GO:0010646,GO:0014066,GO:0016020,GO:0016311,GO:0016787,GO:0016788,GO:…	-	KOG0792-Protein tyrosine phosphatase PTPMEG, contains FERM domain[T]
gene11716	10.1223	25.985	-1.36015	4.43417e-05	0.000249014	down	LOC100576982	product=uncharacterized LOC100576982	-	-	-
gene2142	4.87517	10.973	-1.17043	4.43243e-05	0.000249014	down	LOC409871	product=WD repeat and HMG-box DNA-binding protein 1-like	GO:0000228,GO:0000278,GO:0000775,GO:0000981,GO:0003674,GO:0003676,GO:0003677,GO:0003682,GO:0003700,GO:0003723,GO:0005488,GO:0005515,GO:0005575,GO:0005622,GO:0005623,GO:0005634,GO:0005654,GO:0005657,GO:0005694,GO:0005737,GO:0006139,GO:0006259,GO:0006260,GO:0006261,GO:0006325,GO:0006355,GO:0006357,GO:0006396,GO:0006725,GO:0006807,GO:0006996,GO:0007049,GO:0007275,GO:0008150,GO:0008152,GO:0009058,GO:…	-	KOG1274-WD40 repeat protein[R]
gene10259	4.70829	11.1345	-1.24176	4.45543e-05	0.000250097	down	LOC409257	product=uncharacterized LOC409257	-	-	-
gene8653	0.744584	2.89303	-1.95807	4.63624e-05	0.000259671	down	LOC100576452	product=uncharacterized LOC100576452%2C transcript variant X1	-	-	-
gene1137	0.175128	0.883229	-2.33438	4.6461e-05	0.000260107	down	LOC102653680	product=centrosomal protein of 78 kDa-like	GO:0000086,GO:0000278,GO:0005575,GO:0005622,GO:0005623,GO:0005737,GO:0005813,GO:0005814,GO:0005815,GO:0005829,GO:0005856,GO:0005929,GO:0006996,GO:0007049,GO:0007346,GO:0008150,GO:0009987,GO:0010389,GO:0010564,GO:0015630,GO:0016043,GO:0022402,GO:0022406,GO:0022607,GO:0030030,GO:0030031,GO:0036064,GO:0042995,GO:0043226,GO:0043228,GO:0043229,GO:0043232,GO:0044085,GO:0044422,GO:0044424,GO:0044430,GO:…	-	-
gene10381	1.69133	4.91829	-1.54	4.73268e-05	0.000264604	down	LOC107965421	product=uncharacterized LOC107965421	-	-	-
gene7083	2.85926	7.3152	-1.35525	4.73601e-05	0.000264673	down	LOC411596	product=pachytene checkpoint protein 2 homolog	GO:0000003,GO:0000075,GO:0000166,GO:0000278,GO:0000280,GO:0000775,GO:0000776,GO:0000777,GO:0000779,GO:0000793,GO:0001556,GO:0001673,GO:0003006,GO:0003674,GO:0003712,GO:0005488,GO:0005515,GO:0005524,GO:0005575,GO:0005622,GO:0005623,GO:0005634,GO:0005694,GO:0006139,GO:0006259,GO:0006281,GO:0006302,GO:0006310,GO:0006351,GO:0006366,GO:0006725,GO:0006807,GO:0006950,GO:0006974,GO:0006996,GO:0007049,GO:…	-	KOG0744-AAA+-type ATPase[O]
gene1502	54.2243	116.274	-1.10052	4.75681e-05	0.000265718	down	MsrA	product=methionine sulphoxide reductase A%2C transcript variant X2 description=methionine sulphoxide reductase A	-	-	KOG1635-Peptide methionine sulfoxide reductase[O]
gene2680	3.44427	9.22685	-1.42164	4.8168e-05	0.00026895	down	LOC726857	product=MORN repeat-containing protein 3-like%2C transcript variant X2	-	-	KOG0231-Junctional membrane complex protein Junctophilin and related MORN repeat proteins[R]
gene5282	5.38757	11.7692	-1.12731	4.8487e-05	0.000270381	down	LOC100577712	product=uncharacterized LOC100577712%2C transcript variant X2	-	-	-
gene2445	31.1537	64.0713	-1.04028	4.88002e-05	0.000272	down	LOC409087	product=D-beta-hydroxybutyrate dehydrogenase%2C mitochondrial%2C transcript variant X2	GO:0001889,GO:0003674,GO:0003824,GO:0003858,GO:0005488,GO:0005543,GO:0005575,GO:0005622,GO:0005623,GO:0005634,GO:0005654,GO:0005737,GO:0005739,GO:0005740,GO:0005743,GO:0005759,GO:0006091,GO:0006950,GO:0007275,GO:0007399,GO:0007417,GO:0007420,GO:0007584,GO:0008150,GO:0008152,GO:0008289,GO:0009056,GO:0009058,GO:0009605,GO:0009636,GO:0009719,GO:0009725,GO:0009888,GO:0009987,GO:0009991,GO:0010033,GO:…	-	KOG1610-Corticosteroid 11-beta-dehydrogenase and related short chain-type dehydrogenases[QR]
gene9454	5.47834	11.7838	-1.105	4.97748e-05	0.000277311	down	LOC412944	product=VWFA and cache domain-containing protein 1	-	-	-
gene9307	0.623801	1.54861	-1.31182	5.07461e-05	0.000282225	down	LOC100578317	product=uncharacterized LOC100578317%2C transcript variant X7	-	-	-
gene4212	0.695169	1.61134	-1.21282	5.10937e-05	0.000283821	down	LOC411078	product=nephrin	-	-	KOG3515-Predicted transmembrane protein of the immunoglobulin family of cell adhesion molecules[R]
gene14035	2.41835	10.9903	-2.18413	5.22854e-05	0.000289641	down	LOC100577249	product=peroxidase-like	GO:0000003,GO:0002064,GO:0002065,GO:0002066,GO:0003006,GO:0003674,GO:0003824,GO:0004601,GO:0005575,GO:0005623,GO:0007276,GO:0007281,GO:0007292,GO:0007304,GO:0007306,GO:0008150,GO:0008152,GO:0009636,GO:0009653,GO:0009888,GO:0009987,GO:0010033,GO:0010927,GO:0016043,GO:0016209,GO:0016491,GO:0016684,GO:0019953,GO:0022412,GO:0022414,GO:0022607,GO:0030154,GO:0030312,GO:0030703,GO:0030707,GO:0030855,GO:…	-	KOG2408-Peroxidase/oxygenase[R]
gene9561	15.2017	41.4517	-1.4472	5.35586e-05	0.000296563	down	LOC411734	product=valine--tRNA ligase%2C transcript variant X1	GO:0003674,GO:0003824,GO:0004812,GO:0004832,GO:0005575,GO:0005622,GO:0005623,GO:0005737,GO:0005829,GO:0006082,GO:0006139,GO:0006399,GO:0006412,GO:0006418,GO:0006438,GO:0006518,GO:0006520,GO:0006725,GO:0006807,GO:0007275,GO:0007568,GO:0008150,GO:0008152,GO:0008340,GO:0009058,GO:0009059,GO:0009987,GO:0010259,GO:0010467,GO:0016070,GO:0016874,GO:0016875,GO:0019538,GO:0019752,GO:0032501,GO:0032502,GO:…	K01873-ko00970 Aminoacyl-tRNA biosynthesis	KOG0432-Valyl-tRNA synthetase[J]
gene3423	3.10952	7.12466	-1.19613	5.38305e-05	0.000297549	down	LOC726761	product=paired box protein Pax-2a-like%2C transcript variant X2	GO:0000003,GO:0000122,GO:0000302,GO:0000323,GO:0000902,GO:0000904,GO:0000976,GO:0000977,GO:0000978,GO:0000981,GO:0000982,GO:0000987,GO:0001012,GO:0001067,GO:0001077,GO:0001101,GO:0001228,GO:0001501,GO:0001650,GO:0001654,GO:0001655,GO:0001656,GO:0001657,GO:0001658,GO:0001678,GO:0001704,GO:0001707,GO:0001708,GO:0001709,GO:0001710,GO:0001763,GO:0001822,GO:0001823,GO:0001838,GO:0001841,GO:0001843,GO:…	-	KOG3862-Transcription factor PAX2/5/8, contains PAX domain[K]
gene13089	3.43264	8.23986	-1.2633	5.38192e-05	0.000297549	down	LOC100577905	product=probable serine/threonine-protein kinase DDB_G0282963	-	-	-
gene12386	4.97553	11.8571	-1.25283	5.5721e-05	0.000306926	down	LOC412608	product=serine/threonine-protein kinase D3%2C transcript variant X1	GO:0000421,GO:0001817,GO:0001819,GO:0001932,GO:0001934,GO:0001936,GO:0001938,GO:0002009,GO:0002253,GO:0002376,GO:0002429,GO:0002682,GO:0002684,GO:0002757,GO:0002764,GO:0002768,GO:0003158,GO:0003159,GO:0003674,GO:0003824,GO:0004672,GO:0004674,GO:0004697,GO:0005080,GO:0005488,GO:0005515,GO:0005575,GO:0005622,GO:0005623,GO:0005634,GO:0005654,GO:0005737,GO:0005773,GO:0005774,GO:0005776,GO:0005794,GO:…	K06070-ko04015 Rap1 signaling pathway;ko04925 Aldosterone synthesis and secretion	KOG4236-Serine/threonine protein kinase PKC mu/PKD and related proteins[T]
gene1098	2.02401	9.05655	-2.16174	5.614e-05	0.000308965	down	LOC725946	product=integrin alpha-9%2C transcript variant X2	GO:0000003,GO:0000902,GO:0000904,GO:0001555,GO:0001667,GO:0001700,GO:0001701,GO:0001704,GO:0001706,GO:0001775,GO:0001890,GO:0001892,GO:0001936,GO:0001938,GO:0001968,GO:0001974,GO:0002009,GO:0002011,GO:0002164,GO:0002376,GO:0002520,GO:0002521,GO:0002682,GO:0002684,GO:0002685,GO:0002687,GO:0002691,GO:0002693,GO:0003006,GO:0003008,GO:0003344,GO:0003366,GO:0003674,GO:0003823,GO:0005488,GO:0005515,GO:…	-	KOG3637-Vitronectin receptor, alpha subunit[W]
gene12515	5.85479	18.2468	-1.63995	5.71563e-05	0.000314422	down	LOC100578618	product=uncharacterized LOC100578618	-	-	-
gene461	8.00862	29.7038	-1.89102	5.81456e-05	0.000319448	down	LOC411406	product=zinc metalloproteinase nas-13-like%2C transcript variant X1	-	-	KOG3714-Meprin A metalloprotease[O]
gene5026	0.325857	0.697343	-1.09763	6.00565e-05	0.000328662	down	LOC102656853	product=uncharacterized LOC102656853	-	-	-
gene1809	11.9544	24.358	-1.02686	6.04203e-05	0.00033051	down	LOC100576174	product=uncharacterized LOC100576174	GO:0005575,GO:0005911,GO:0005918,GO:0006810,GO:0007043,GO:0007275,GO:0007424,GO:0008150,GO:0009987,GO:0016043,GO:0019991,GO:0022607,GO:0030054,GO:0032501,GO:0032502,GO:0034329,GO:0034330,GO:0035002,GO:0035150,GO:0035151,GO:0035152,GO:0042044,GO:0042045,GO:0043296,GO:0043297,GO:0044085,GO:0045216,GO:0048731,GO:0048856,GO:0051179,GO:0051234,GO:0060541,GO:0065007,GO:0065008,GO:0070160,GO:0070633,GO:…	-	-
gene7092	12.0166	26.0417	-1.1158	6.05276e-05	0.000330954	down	LOC413844	product=ATP-binding cassette sub-family G member 5	GO:0003674,GO:0003824,GO:0005215,GO:0005575,GO:0005623,GO:0005886,GO:0006810,GO:0008150,GO:0015399,GO:0015405,GO:0016020,GO:0016021,GO:0016462,GO:0016787,GO:0016817,GO:0016818,GO:0016887,GO:0017111,GO:0022804,GO:0022857,GO:0031224,GO:0042623,GO:0042626,GO:0043492,GO:0044425,GO:0044464,GO:0051179,GO:0051234,GO:0055085,GO:0071944	-	KOG0061-Transporter, ABC superfamily (Breast cancer resistance protein)[Q]
gene12289	0.74067	2.70954	-1.87114	6.07966e-05	0.000332281	down	LOC107965657	product=putative uncharacterized protein DDB_G0284695	-	-	-
gene915	8.5709	20.2414	-1.23979	6.12324e-05	0.00033423	down	LOC726972	product=uncharacterized LOC726972%2C transcript variant X1	-	-	-
gene6619	1.72958	5.07299	-1.55242	6.15382e-05	0.000335754	down	Twi	product=twist description=twist	-	-	KOG4447-Transcription factor TWIST[K]
gene652	14.1071	36.8245	-1.38424	6.28052e-05	0.000342078	down	LOC102654365	product=glutamyl-tRNA(Gln) amidotransferase subunit B%2C mitochondrial%2C transcript variant X2	GO:0003674,GO:0003676,GO:0003723,GO:0003824,GO:0005488,GO:0005575,GO:0005622,GO:0005623,GO:0005737,GO:0005739,GO:0006082,GO:0006139,GO:0006399,GO:0006412,GO:0006418,GO:0006425,GO:0006518,GO:0006520,GO:0006725,GO:0006807,GO:0008135,GO:0008150,GO:0008152,GO:0009058,GO:0009059,GO:0009987,GO:0010467,GO:0016070,GO:0016874,GO:0016879,GO:0016884,GO:0019538,GO:0019752,GO:0030956,GO:0032543,GO:0032991,GO:…	K02434-ko00970 Aminoacyl-tRNA biosynthesis	KOG2438-Glutamyl-tRNA amidotransferase subunit B[J]
gene6178	0.853177	2.54147	-1.57475	6.2951e-05	0.000342724	down	LOC411213	product=discoidin domain-containing receptor 2%2C transcript variant X2	GO:0000003,GO:0000902,GO:0000904,GO:0001558,GO:0001763,GO:0001932,GO:0001934,GO:0001952,GO:0002009,GO:0002011,GO:0003416,GO:0003674,GO:0003824,GO:0004672,GO:0004713,GO:0004714,GO:0004888,GO:0005488,GO:0005515,GO:0005518,GO:0005575,GO:0005622,GO:0005623,GO:0005737,GO:0005856,GO:0005886,GO:0005887,GO:0005903,GO:0005912,GO:0005924,GO:0005925,GO:0006355,GO:0006464,GO:0006468,GO:0006793,GO:0006796,GO:…	-	KOG1094-Discoidin domain receptor DDR1[T]
gene8203	8.28461	24.6347	-1.57218	6.93029e-05	0.000375208	down	LOC726016	product=chromosome transmission fidelity protein 8 homolog	GO:0000070,GO:0000278,GO:0000280,GO:0000819,GO:0005575,GO:0005622,GO:0005623,GO:0005634,GO:0005654,GO:0005694,GO:0006275,GO:0006996,GO:0007049,GO:0007059,GO:0007062,GO:0007064,GO:0008150,GO:0009889,GO:0009891,GO:0009893,GO:0009987,GO:0010556,GO:0010557,GO:0010604,GO:0016043,GO:0019219,GO:0019222,GO:0022402,GO:0031323,GO:0031325,GO:0031326,GO:0031328,GO:0031390,GO:0031974,GO:0031981,GO:0032991,GO:…	-	-
gene3964	2.60321	6.10823	-1.23046	7.26365e-05	0.000392585	down	LOC413590	product=alkylglycerol monooxygenase-like	GO:0003674,GO:0003824,GO:0004497,GO:0005488,GO:0005506,GO:0005575,GO:0005622,GO:0005623,GO:0005737,GO:0005783,GO:0005789,GO:0006629,GO:0006638,GO:0006639,GO:0006641,GO:0006643,GO:0006662,GO:0008150,GO:0008152,GO:0008610,GO:0009058,GO:0009987,GO:0012505,GO:0016020,GO:0016491,GO:0016705,GO:0016714,GO:0018904,GO:0019432,GO:0031984,GO:0042175,GO:0043167,GO:0043169,GO:0043226,GO:0043227,GO:0043229,GO:…	-	KOG0872-Sterol C5 desaturase[I]
gene7297	19.7666	66.3129	-1.74622	7.38801e-05	0.000398795	down	LOC412092	product=myosin heavy chain%2C non-muscle%2C transcript variant X6	GO:0000003,GO:0000146,GO:0000166,GO:0000212,GO:0000226,GO:0000278,GO:0000281,GO:0000287,GO:0000768,GO:0000902,GO:0000904,GO:0000910,GO:0001101,GO:0001525,GO:0001541,GO:0001568,GO:0001654,GO:0001655,GO:0001664,GO:0001667,GO:0001700,GO:0001701,GO:0001725,GO:0001726,GO:0001736,GO:0001738,GO:0001745,GO:0001764,GO:0001767,GO:0001768,GO:0001775,GO:0001778,GO:0001894,GO:0001931,GO:0001932,GO:0001934,GO:…	K10352-ko04530 Tight junction	KOG0161-Myosin class II heavy chain[Z]
gene6149	0.925376	3.97123	-2.10148	7.42676e-05	0.000400545	down	Or170	product=odorant receptor 170 description=odorant receptor 170	-	-	-
gene2444	14.2306	32.3963	-1.18683	7.4449e-05	0.000401352	down	LOC725070	product=DNA fragmentation factor subunit alpha	GO:0000003,GO:0003006,GO:0005575,GO:0005622,GO:0005623,GO:0005634,GO:0005737,GO:0005783,GO:0005811,GO:0005829,GO:0006915,GO:0006996,GO:0007276,GO:0007281,GO:0007292,GO:0008150,GO:0008219,GO:0009987,GO:0010623,GO:0010941,GO:0012501,GO:0012505,GO:0016043,GO:0019953,GO:0022412,GO:0022414,GO:0030154,GO:0032501,GO:0032502,GO:0032504,GO:0034389,GO:0042981,GO:0043066,GO:0043067,GO:0043069,GO:0043226,GO:…	K02310-ko04210 Apoptosis	-
gene7342	1.38875	8.95837	-2.68945	8.10873e-05	0.000434548	down	LOC100577071	product=uncharacterized LOC100577071%2C transcript variant X2	-	-	-
gene7769	0.0288153	34.1515	-10.2109	8.31609e-05	0.000444969	down	LOC100579047	product=cuticular protein 10	GO:0003674,GO:0005198,GO:0005214,GO:0005575,GO:0005576,GO:0007275,GO:0008010,GO:0008150,GO:0031012,GO:0032501,GO:0032502,GO:0040003,GO:0042302,GO:0042335,GO:0044421,GO:0048856	-	-
gene9639	30.3228	65.7148	-1.11582	8.33522e-05	0.000445554	down	LOC409976	product=transmembrane emp24 domain-containing protein 5	GO:0005575,GO:0005622,GO:0005623,GO:0005737,GO:0005783,GO:0005793,GO:0005794,GO:0005801,GO:0006996,GO:0007030,GO:0008150,GO:0009987,GO:0010256,GO:0012505,GO:0016043,GO:0043226,GO:0043227,GO:0043229,GO:0043231,GO:0044422,GO:0044424,GO:0044431,GO:0044432,GO:0044444,GO:0044446,GO:0044464,GO:0070971,GO:0071840,GO:0090161	-	KOG3287-Membrane trafficking protein, emp24/gp25L/p24 family[U]
gene2725	1.41494	4.63227	-1.71098	8.43826e-05	0.000450112	down	LOC725894	product=protein rhomboid%2C transcript variant X1	GO:0003674,GO:0003824,GO:0004175,GO:0004252,GO:0005575,GO:0006508,GO:0006807,GO:0008150,GO:0008152,GO:0008233,GO:0008236,GO:0010467,GO:0016020,GO:0016021,GO:0016485,GO:0016787,GO:0017171,GO:0019538,GO:0031224,GO:0043170,GO:0044238,GO:0044425,GO:0051604,GO:0070011,GO:0071704,GO:0140096,GO:1901564	-	KOG2289-Rhomboid family proteins[T]
gene10254	11.3137	25.9132	-1.19562	8.62032e-05	0.00045929	down	LOC726524	product=chromodomain-helicase-DNA-binding protein 7	GO:0000003,GO:0000122,GO:0000166,GO:0000902,GO:0000904,GO:0000976,GO:0000977,GO:0000978,GO:0000987,GO:0001012,GO:0001067,GO:0001501,GO:0001568,GO:0001654,GO:0001667,GO:0001701,GO:0001775,GO:0001944,GO:0001964,GO:0001974,GO:0002009,GO:0002039,GO:0002064,GO:0002065,GO:0002066,GO:0002165,GO:0002376,GO:0002520,GO:0002521,GO:0002791,GO:0003002,GO:0003006,GO:0003007,GO:0003008,GO:0003013,GO:0003205,GO:…	-	KOG0384-Chromodomain-helicase DNA-binding protein[K]
gene4671	10.6769	25.8769	-1.27717	8.68516e-05	0.000462308	down	LOC551903	product=DNA replication licensing factor Mcm5%2C transcript variant X1	GO:0000003,GO:0000082,GO:0000278,GO:0000280,GO:0000712,GO:0000785,GO:0005575,GO:0005622,GO:0005623,GO:0005634,GO:0005654,GO:0005694,GO:0006139,GO:0006259,GO:0006260,GO:0006261,GO:0006268,GO:0006275,GO:0006310,GO:0006323,GO:0006725,GO:0006807,GO:0006996,GO:0007049,GO:0007059,GO:0007127,GO:0007131,GO:0008150,GO:0008152,GO:0009058,GO:0009059,GO:0009889,GO:0009987,GO:0010556,GO:0016043,GO:0019219,GO:…	K02209-ko03030 DNA replication;ko04110 Cell cycle;ko04111 Cell cycle - yeast;ko04113 Meiosis - yeast	KOG0481-DNA replication licensing factor, MCM5 component[L]
gene7905	2.36287	8.08795	-1.77523	8.69174e-05	0.000462463	down	LOC552674	product=shugoshin-like 2	-	-	-
gene10150	0.826593	2.15214	-1.38052	8.76002e-05	0.0004652	down	LOC102654959	product=myb-like protein Q	-	-	KOG2462-C2H2-type Zn-finger protein[K]
gene9634	2.10512	8.18001	-1.9582	8.82546e-05	0.000468201	down	LOC724290	product=uncharacterized LOC724290 description=uncharacterized LOC724290	-	-	-
gene9275	41.6394	100.137	-1.26595	8.8599e-05	0.000469831	down	LOC408362	product=alpha-tocopherol transfer protein	GO:0008150,GO:0030431,GO:0032501	-	KOG1471-Phosphatidylinositol transfer protein SEC14 and related proteins[I]
gene15	0.873011	3.07996	-1.81884	8.91699e-05	0.000472265	down	LOC551646	product=MATH and LRR domain-containing protein PFE0570w-like	-	-	-
gene7480	1.68571	7.90567	-2.22954	8.98217e-05	0.000475319	down	LOC726642	product=DNA repair protein RAD50	GO:0000003,GO:0000018,GO:0000019,GO:0000228,GO:0000280,GO:0000722,GO:0000723,GO:0000724,GO:0000725,GO:0000726,GO:0000729,GO:0000781,GO:0000784,GO:0000785,GO:0000790,GO:0000793,GO:0000794,GO:0001932,GO:0001934,GO:0003674,GO:0003676,GO:0003677,GO:0003690,GO:0003691,GO:0003697,GO:0003824,GO:0004017,GO:0005488,GO:0005515,GO:0005575,GO:0005622,GO:0005623,GO:0005634,GO:0005654,GO:0005694,GO:0005737,GO:…	K10866-ko03440 Homologous recombination;ko03450 Non-homologous end-joining	KOG0962-DNA repair protein RAD50, ABC-type ATPase/SMC superfamily[L]
gene5356	0.944911	3.61837	-1.93709	8.99638e-05	0.000475733	down	LOC102654584	product=uncharacterized LOC102654584	-	-	-
gene7028	0.423071	2.29852	-2.44173	9.11734e-05	0.000481466	down	LOC102654761	product=uncharacterized LOC102654761%2C transcript variant X5	-	-	-
gene7885	2.47469	8.39518	-1.76231	9.19343e-05	0.000485281	down	LOC552546	product=protocadherin Fat 4%2C transcript variant X3	GO:0003674,GO:0005488,GO:0005509,GO:0005575,GO:0005623,GO:0005886,GO:0005887,GO:0007155,GO:0007275,GO:0007424,GO:0008150,GO:0016020,GO:0016021,GO:0016339,GO:0022610,GO:0031224,GO:0031226,GO:0032501,GO:0032502,GO:0043167,GO:0043169,GO:0044331,GO:0044425,GO:0044459,GO:0044464,GO:0046872,GO:0048731,GO:0048856,GO:0060541,GO:0071944,GO:0098609,GO:0098742	-	KOG4289-Cadherin EGF LAG seven-pass G-type receptor[T]
gene1427	2.76914	9.20245	-1.73258	9.23555e-05	0.000487302	down	LOC100578271	product=uncharacterized LOC100578271	GO:0000003,GO:0000228,GO:0000280,GO:0000706,GO:0000712,GO:0000729,GO:0001709,GO:0003674,GO:0005488,GO:0005515,GO:0005575,GO:0005622,GO:0005623,GO:0005634,GO:0005694,GO:0006139,GO:0006259,GO:0006281,GO:0006302,GO:0006310,GO:0006725,GO:0006807,GO:0006950,GO:0006974,GO:0006996,GO:0007049,GO:0007059,GO:0007127,GO:0007131,GO:0008150,GO:0008152,GO:0008283,GO:0009987,GO:0016043,GO:0022402,GO:0022414,GO:…	-	-
gene2282	5.27846	11.4387	-1.11574	9.5332e-05	0.000501751	down	LOC725930	product=retinol dehydrogenase 12-like	GO:0003674,GO:0003824,GO:0005575,GO:0005576,GO:0008150,GO:0008152,GO:0009893,GO:0009894,GO:0009896,GO:0010506,GO:0010508,GO:0016491,GO:0019222,GO:0031323,GO:0031325,GO:0031329,GO:0031331,GO:0048518,GO:0048522,GO:0050789,GO:0050794,GO:0055114,GO:0065007	-	KOG1208-Dehydrogenases with different specificities (related to short-chain alcohol dehydrogenases)[Q]
gene1215	1.14701	3.09299	-1.43113	9.6813e-05	0.0005087	down	LOC102655530	product=uncharacterized LOC102655530%2C transcript variant X2	-	-	-
gene6014	1.97609	5.09756	-1.36716	9.87303e-05	0.000518344	down	LOC100578207	product=pickpocket protein 19-like%2C transcript variant X1	GO:0003674,GO:0005215,GO:0005216,GO:0005261,GO:0005272,GO:0005575,GO:0006810,GO:0006811,GO:0006812,GO:0006814,GO:0008150,GO:0008324,GO:0015075,GO:0015077,GO:0015081,GO:0015267,GO:0015318,GO:0015672,GO:0016020,GO:0016021,GO:0022803,GO:0022838,GO:0022857,GO:0022890,GO:0030001,GO:0031224,GO:0034220,GO:0035725,GO:0044425,GO:0046873,GO:0051179,GO:0051234,GO:0055085,GO:0098655,GO:0098660,GO:0098662	-	KOG4294-Non voltage-gated ion channels (DEG/ENaC family)[PT]
gene10887	3.03478	6.28166	-1.04955	9.908e-05	0.000519964	down	LOC100578406	product=asparagine-rich zinc finger protein AZF1-like%2C transcript variant X1	-	-	-
gene10463	0.938697	3.05016	-1.70015	0.000100252	0.000525336	down	LOC102654023	product=uncharacterized LOC102654023%2C transcript variant X3	-	-	-
gene6705	3.32189	6.71203	-1.01475	0.000104931	0.000546815	down	LOC726636	product=WD repeat-containing and planar cell polarity effector protein fritz%2C transcript variant X3	GO:0000902,GO:0000904,GO:0001654,GO:0001655,GO:0001667,GO:0001736,GO:0001737,GO:0001738,GO:0001822,GO:0001952,GO:0002009,GO:0002064,GO:0002065,GO:0002066,GO:0002093,GO:0002165,GO:0005575,GO:0005622,GO:0005623,GO:0005737,GO:0005856,GO:0005929,GO:0005930,GO:0006928,GO:0006996,GO:0007010,GO:0007154,GO:0007163,GO:0007164,GO:0007165,GO:0007166,GO:0007224,GO:0007275,GO:0007399,GO:0007423,GO:0007444,GO:…	-	-
gene7334	11.0307	22.7642	-1.04524	0.000113807	0.000590154	down	LOC100576760	product=uncharacterized LOC100576760%2C transcript variant X2	-	-	-
gene7360	2.33081	6.12428	-1.39371	0.00011477	0.000594906	down	LCCH3	product=ligand-gated chloride channel homolog 3 description=ligand-gated chloride channel homolog 3	GO:0000003,GO:0003008,GO:0003674,GO:0004888,GO:0004890,GO:0005102,GO:0005215,GO:0005216,GO:0005230,GO:0005237,GO:0005253,GO:0005254,GO:0005488,GO:0005515,GO:0005575,GO:0005622,GO:0005623,GO:0005634,GO:0005635,GO:0005737,GO:0005829,GO:0005886,GO:0005887,GO:0006810,GO:0006811,GO:0006820,GO:0006821,GO:0007154,GO:0007165,GO:0007166,GO:0007186,GO:0007214,GO:0007267,GO:0007268,GO:0007275,GO:0007399,GO:…	K05181-ko04080 Neuroactive ligand-receptor interaction;ko04727 GABAergic synapse;ko04726 Serotonergic synapse;ko04723 Retrograde endocannabinoid signaling;ko05032 Morphine addiction;ko05033 Nicotine addiction	KOG3643-GABA receptor[T]
gene1452	0.700911	1.98549	-1.50219	0.000116832	0.000604606	down	LOC100576447	product=DNA damage-regulated autophagy modulator protein 2-like description=DNA damage-regulated autophagy modulator protein 2-like	GO:0000323,GO:0001894,GO:0001895,GO:0001917,GO:0003008,GO:0005575,GO:0005622,GO:0005623,GO:0005737,GO:0005764,GO:0005773,GO:0005794,GO:0005886,GO:0007600,GO:0007601,GO:0008150,GO:0009894,GO:0010506,GO:0012505,GO:0016020,GO:0016324,GO:0019222,GO:0031323,GO:0031329,GO:0032501,GO:0042592,GO:0043226,GO:0043227,GO:0043229,GO:0043231,GO:0044424,GO:0044425,GO:0044444,GO:0044459,GO:0044464,GO:0045177,GO:…	-	KOG4320-Uncharacterized conserved protein[S]
gene9811	0.0625987	1.67682	-4.74345	0.000117894	0.00060985	down	LOC100577559	product=uncharacterized LOC100577559	-	-	-
gene9917	4.78916	12.3073	-1.36167	0.000120148	0.00061999	down	LOC725690	product=tetraspanin-3	GO:0005575,GO:0005623,GO:0005886,GO:0005887,GO:0007154,GO:0007165,GO:0007166,GO:0008150,GO:0009987,GO:0016020,GO:0016021,GO:0023052,GO:0031224,GO:0031226,GO:0044425,GO:0044459,GO:0044464,GO:0050789,GO:0050794,GO:0050896,GO:0051716,GO:0065007,GO:0071944	-	KOG3882-Tetraspanin family integral membrane protein[R]
gene1844	4.65636	16.4837	-1.82377	0.000121025	0.000623496	down	LOC408712	product=BUD13 homolog%2C transcript variant X1	GO:0000375,GO:0000377,GO:0000398,GO:0003674,GO:0003676,GO:0003723,GO:0005488,GO:0005575,GO:0005622,GO:0005623,GO:0005634,GO:0006139,GO:0006396,GO:0006397,GO:0006725,GO:0006807,GO:0008150,GO:0008152,GO:0008380,GO:0009987,GO:0010467,GO:0016070,GO:0016071,GO:0032991,GO:0034641,GO:0043170,GO:0043226,GO:0043227,GO:0043229,GO:0043231,GO:0044237,GO:0044238,GO:0044422,GO:0044424,GO:0044428,GO:0044446,GO:…	-	KOG2654-Uncharacterized conserved protein[S]
gene5818	4.2653	14.9199	-1.80652	0.000125919	0.000646607	down	LOC725914	product=uncharacterized LOC725914	-	-	-
gene7523	9.63845	25.5859	-1.40847	0.000127804	0.000655485	down	LOC411923	product=alanine--tRNA ligase%2C cytoplasmic%2C transcript variant X1	GO:0000049,GO:0000166,GO:0002161,GO:0002196,GO:0003008,GO:0003674,GO:0003676,GO:0003723,GO:0003824,GO:0004812,GO:0004813,GO:0005488,GO:0005524,GO:0005575,GO:0005622,GO:0005623,GO:0005737,GO:0005829,GO:0006082,GO:0006139,GO:0006396,GO:0006399,GO:0006400,GO:0006412,GO:0006417,GO:0006418,GO:0006419,GO:0006448,GO:0006450,GO:0006518,GO:0006520,GO:0006725,GO:0006807,GO:0007275,GO:0007399,GO:0007417,GO:…	K01872-ko00970 Aminoacyl-tRNA biosynthesis	KOG0188-Alanyl-tRNA synthetase[J]
gene874	0.0001	0.919521	-13.1667	0.000128227	0.000657388	down	LOC102656669	product=ctenidin-1-like%2C transcript variant X1	-	-	-
gene13358	13.9663	37.6116	-1.42923	0.000130477	0.000667303	down	LOC725449	product=uncharacterized LOC725449	-	-	-
gene3574	10.5198	21.838	-1.05373	0.000130652	0.000667659	down	LOC102653955	product=protein NDUFAF4 homolog	GO:0005575,GO:0005622,GO:0005623,GO:0005737,GO:0005739,GO:0005740,GO:0005743,GO:0006996,GO:0007005,GO:0008150,GO:0008284,GO:0009987,GO:0010257,GO:0010941,GO:0016020,GO:0016043,GO:0019866,GO:0022607,GO:0031090,GO:0031966,GO:0031967,GO:0031975,GO:0032981,GO:0033108,GO:0034622,GO:0042127,GO:0042981,GO:0043066,GO:0043067,GO:0043069,GO:0043226,GO:0043227,GO:0043229,GO:0043231,GO:0043933,GO:0044085,GO:…	-	KOG4481-Uncharacterized conserved protein[S]
gene12605	3.88705	10.4199	-1.42259	0.000132209	0.000674258	down	LOC100577766	product=uncharacterized LOC100577766	-	-	-
gene10667	0.142301	1.1384	-2.99999	0.000133166	0.000678862	down	LOC724645	product=uncharacterized LOC724645%2C transcript variant X2	-	-	-
gene7706	5.02206	10.1134	-1.00991	0.000134478	0.000685274	down	brp	product=bruchpilot%2C transcript variant X1 description=bruchpilot	GO:0000139,GO:0001505,GO:0003008,GO:0003674,GO:0005488,GO:0005515,GO:0005575,GO:0005576,GO:0005604,GO:0005605,GO:0005622,GO:0005623,GO:0005737,GO:0005783,GO:0005794,GO:0005829,GO:0005856,GO:0005886,GO:0005938,GO:0006355,GO:0006464,GO:0006468,GO:0006793,GO:0006796,GO:0006807,GO:0006810,GO:0006836,GO:0006996,GO:0007010,GO:0007154,GO:0007165,GO:0007249,GO:0007252,GO:0007267,GO:0007268,GO:0007269,GO:…	-	KOG4809-Rab6 GTPase-interacting protein involved in endosome-to-TGN transport[U]
gene5588	4.60977	15.0105	-1.7032	0.000135341	0.00068912	down	LOC100576719	product=testis-specific gene 10 protein-like%2C transcript variant X1	-	-	-
gene11860	2.50228	7.09603	-1.50377	0.000136101	0.00069243	down	LOC100577394	product=uncharacterized LOC100577394%2C transcript variant X1	-	-	KOG1074-Transcriptional repressor SALM[K]
gene10431	0.928442	2.37358	-1.35418	0.000136245	0.000692887	down	LOC724803	product=membrane metallo-endopeptidase-like 1%2C transcript variant X1	-	-	KOG3624-M13 family peptidase[E]
gene8708	2.04897	5.06725	-1.3063	0.000136632	0.000694017	down	LOC100578466	product=uncharacterized LOC100578466	-	-	-
gene13532	1.82211	6.66511	-1.87102	0.000137842	0.00069988	down	LOC100576281	product=uncharacterized LOC100576281%2C transcript variant X2	-	-	-
gene3215	18.0277	40.9803	-1.18472	0.000137969	0.000699964	down	LOC107964134	product=mitotic-spindle organizing protein 2-like	-	-	-
gene3767	0.780163	2.743	-1.81391	0.000138106	0.000700378	down	LOC102656444	product=protein dopey homolog PFC0245c-like	-	-	-
gene8723	10.3448	22.3361	-1.11047	0.000138397	0.000701572	down	LOC410177	product=phosphatidylglycerophosphatase and protein-tyrosine phosphatase 1%2C transcript variant X2	GO:0002791,GO:0002792,GO:0003674,GO:0003824,GO:0004439,GO:0004721,GO:0005575,GO:0005622,GO:0005623,GO:0005737,GO:0005739,GO:0005740,GO:0005743,GO:0006464,GO:0006470,GO:0006629,GO:0006644,GO:0006650,GO:0006655,GO:0006793,GO:0006796,GO:0006807,GO:0008138,GO:0008150,GO:0008152,GO:0008610,GO:0008654,GO:0008962,GO:0009058,GO:0009966,GO:0009987,GO:0010646,GO:0010648,GO:0010817,GO:0010941,GO:0016020,GO:…	-	KOG1719-Dual specificity phosphatase[V]
gene8142	1.03075	3.07023	-1.57465	0.000139691	0.000707283	down	LOC102656145	product=uncharacterized LOC102656145	-	-	-
gene12749	9.52688	20.1279	-1.07912	0.000142266	0.000719744	down	LOC550692	product=TATA-box-binding protein	GO:0000126,GO:0000428,GO:0000976,GO:0000977,GO:0000978,GO:0000981,GO:0000987,GO:0000988,GO:0000989,GO:0000992,GO:0001006,GO:0001012,GO:0001016,GO:0001032,GO:0001034,GO:0001047,GO:0001067,GO:0001076,GO:0001085,GO:0001091,GO:0001092,GO:0001098,GO:0001099,GO:0001129,GO:0001132,GO:0002376,GO:0002520,GO:0003674,GO:0003676,GO:0003677,GO:0003680,GO:0003682,GO:0003690,GO:0003700,GO:0005488,GO:0005515,GO:…	K03120-ko03022 Basal transcription factors;ko05203 Viral carcinogenesis;ko05016 Huntington's disease;ko05166 HTLV-I infection;ko05168 Herpes simplex infection;ko05169 Epstein-Barr virus infection	KOG3302-TATA-box binding protein (TBP), component of TFIID and TFIIIB[K]
gene2521	9.23802	18.564	-1.00686	0.00014305	0.000723423	down	LOC726478	product=inhibin beta C chain	GO:0000902,GO:0000904,GO:0001932,GO:0001934,GO:0002791,GO:0003674,GO:0005102,GO:0005125,GO:0005126,GO:0005160,GO:0005488,GO:0005515,GO:0005575,GO:0005576,GO:0005615,GO:0006928,GO:0006935,GO:0007154,GO:0007165,GO:0007166,GO:0007167,GO:0007178,GO:0007179,GO:0007275,GO:0007399,GO:0007409,GO:0007411,GO:0007568,GO:0008150,GO:0008340,GO:0009605,GO:0009653,GO:0009719,GO:0009892,GO:0009893,GO:0009894,GO:…	-	KOG3900-Transforming growth factor beta, bone morphogenetic protein and related proteins[T]
gene11883	14.932	30.7342	-1.04144	0.000144326	0.000728712	down	LOC413964	product=serine/threonine-protein kinase grp%2C transcript variant X1	GO:0000018,GO:0000075,GO:0000076,GO:0000077,GO:0000086,GO:0000226,GO:0000228,GO:0000278,GO:0000724,GO:0000725,GO:0000785,GO:0000793,GO:0000794,GO:0001700,GO:0001701,GO:0001824,GO:0001832,GO:0001833,GO:0003674,GO:0003824,GO:0004672,GO:0004674,GO:0005488,GO:0005515,GO:0005575,GO:0005622,GO:0005623,GO:0005634,GO:0005654,GO:0005657,GO:0005694,GO:0005737,GO:0005813,GO:0005815,GO:0005829,GO:0005856,GO:…	K02216-ko04110 Cell cycle;ko04111 Cell cycle - yeast;ko04113 Meiosis - yeast;ko04115 p53 signaling pathway;ko05203 Viral carcinogenesis;ko05166 HTLV-I infection	KOG0583-Serine/threonine protein kinase[T]
gene7252	0.895936	3.239	-1.85408	0.000146916	0.000740904	down	LOC107964839	product=uncharacterized LOC107964839	GO:0000003,GO:0000226,GO:0001578,GO:0003006,GO:0005575,GO:0005622,GO:0005623,GO:0005737,GO:0005814,GO:0005815,GO:0005856,GO:0005929,GO:0006928,GO:0006996,GO:0007010,GO:0007017,GO:0007049,GO:0007098,GO:0007099,GO:0007275,GO:0007276,GO:0007281,GO:0007283,GO:0007286,GO:0007288,GO:0007399,GO:0008150,GO:0009987,GO:0015630,GO:0016043,GO:0019953,GO:0022008,GO:0022402,GO:0022412,GO:0022414,GO:0022607,GO:…	-	-
gene1325	3.09068	9.13954	-1.5642	0.000147746	0.000744199	down	LOC100576242	product=protein MAATS1-like	GO:0003341,GO:0005575,GO:0005622,GO:0005623,GO:0005737,GO:0005856,GO:0005929,GO:0005930,GO:0006928,GO:0007017,GO:0007018,GO:0008150,GO:0009987,GO:0031514,GO:0032838,GO:0042995,GO:0043226,GO:0043228,GO:0043229,GO:0043232,GO:0044422,GO:0044424,GO:0044430,GO:0044441,GO:0044444,GO:0044446,GO:0044463,GO:0044464,GO:0097014,GO:0099568,GO:0120025,GO:0120038	-	-
gene2904	3.093	6.47031	-1.06483	0.000148015	0.000745257	down	LOC410957	product=uncharacterized LOC410957%2C transcript variant X4	-	-	-
gene9984	0.380325	1.47349	-1.95393	0.000151804	0.000761941	down	LOC102655123	product=uncharacterized LOC102655123%2C transcript variant X6	-	-	-
gene12426	0.338475	1.27484	-1.91319	0.000154729	0.000774746	down	LOC102653780	product=uncharacterized LOC102653780	-	-	-
gene6574	27.9408	63.0372	-1.17383	0.000157435	0.000787053	down	LOC726872	product=LDLR chaperone boca	GO:0003674,GO:0005102,GO:0005488,GO:0005515,GO:0005575,GO:0005622,GO:0005623,GO:0005737,GO:0005783,GO:0005788,GO:0005886,GO:0006457,GO:0006605,GO:0006612,GO:0006810,GO:0006886,GO:0006888,GO:0006897,GO:0006909,GO:0007498,GO:0008104,GO:0008150,GO:0009888,GO:0009987,GO:0012505,GO:0015031,GO:0015833,GO:0016020,GO:0016192,GO:0031974,GO:0032502,GO:0032879,GO:0032880,GO:0033036,GO:0034394,GO:0034613,GO:…	-	KOG4357-Uncharacterized conserved protein (involved in mesoderm differentiation in humans)[R]
gene10577	6.45456	17.0473	-1.40115	0.000158452	0.000791823	down	LOC102656472	product=uncharacterized LOC102656472	-	-	-
gene8754	23.2656	47.2179	-1.02113	0.000162352	0.000809395	down	LOC409474	product=laminin subunit gamma-1	GO:0000902,GO:0000904,GO:0005575,GO:0005576,GO:0005604,GO:0005605,GO:0007155,GO:0007275,GO:0007431,GO:0007435,GO:0007494,GO:0008150,GO:0009653,GO:0009887,GO:0009987,GO:0016043,GO:0022607,GO:0022610,GO:0022612,GO:0030154,GO:0030198,GO:0031012,GO:0031589,GO:0032501,GO:0032502,GO:0032989,GO:0033627,GO:0034446,GO:0035239,GO:0035272,GO:0035295,GO:0040012,GO:0040017,GO:0043062,GO:0044085,GO:0044420,GO:…	K05635-ko04151 PI3K-Akt signaling pathway;ko04512 ECM-receptor interaction;ko04510 Focal adhesion;ko05200 Pathways in cancer;ko05222 Small cell lung cancer;ko05020 Prion diseases;ko05146 Amoebiasis;ko05145 Toxoplasmosis	KOG1836-Extracellular matrix glycoprotein Laminin subunits alpha and gamma[W]
gene5531	30.5765	101.297	-1.72809	0.000163091	0.000812758	down	LOC551600	product=endochitinase%2C transcript variant X2	GO:0003674,GO:0003824,GO:0004553,GO:0004568,GO:0005488,GO:0005575,GO:0005576,GO:0005615,GO:0005622,GO:0005623,GO:0005737,GO:0006022,GO:0006026,GO:0006030,GO:0006032,GO:0006040,GO:0006807,GO:0006950,GO:0007275,GO:0007591,GO:0008061,GO:0008144,GO:0008150,GO:0008152,GO:0009056,GO:0009057,GO:0009611,GO:0009987,GO:0016787,GO:0016798,GO:0017144,GO:0018990,GO:0022404,GO:0032501,GO:0032502,GO:0040003,GO:…	K01183-ko00520 Amino sugar and nucleotide sugar metabolism	KOG2806-Chitinase[G]
gene10349	4.19105	8.77359	-1.06585	0.000165812	0.00082502	down	LOC410417	product=receptor-type tyrosine-protein phosphatase kappa-like	-	-	KOG4228-Protein tyrosine phosphatase[T]
gene10700	0.184936	13.7136	-6.21244	0.00017243	0.000855928	down	TRNAS-CGA	product=tRNA-Ser	-	-	-
gene5238	8.43563	23.966	-1.50642	0.00017259	0.000856054	down	LOC411970	product=G kinase-anchoring protein 1-like	GO:0003674,GO:0005488,GO:0005515,GO:0005575,GO:0005622,GO:0005623,GO:0005737,GO:0005794,GO:0007154,GO:0007165,GO:0007186,GO:0007187,GO:0007199,GO:0008150,GO:0009987,GO:0012505,GO:0023052,GO:0042802,GO:0043226,GO:0043227,GO:0043229,GO:0043231,GO:0044424,GO:0044444,GO:0044464,GO:0050789,GO:0050794,GO:0050896,GO:0051716,GO:0065007	-	-
gene11237	4.35523	10.1678	-1.22319	0.000178467	0.000883473	down	LOC100576608	product=early endosome antigen 1	-	-	-
gene555	0.913957	2.48505	-1.44308	0.000185284	0.000913999	down	LOC102654160	product=uncharacterized LOC102654160%2C transcript variant X1	-	-	-
gene9226	4.31633	8.84872	-1.03566	0.00018795	0.000926069	down	LOC410324	product=villin-like protein quail%2C transcript variant X2	GO:0002009,GO:0002165,GO:0003674,GO:0003779,GO:0005488,GO:0005509,GO:0005515,GO:0005575,GO:0005622,GO:0005623,GO:0005737,GO:0006996,GO:0007010,GO:0007015,GO:0007275,GO:0007399,GO:0007444,GO:0007472,GO:0007476,GO:0007552,GO:0007560,GO:0008092,GO:0008150,GO:0008544,GO:0009653,GO:0009791,GO:0009886,GO:0009887,GO:0009888,GO:0009913,GO:0009987,GO:0016043,GO:0022008,GO:0030029,GO:0030030,GO:0030036,GO:…	-	KOG0443-Actin regulatory proteins (gelsolin/villin family)[Z]
gene7466	0.617956	2.60497	-2.07569	0.000189431	0.000931914	down	LOC100578726	product=protein kinase 4-like	-	-	-
gene11060	6.3982	13.2803	-1.05355	0.000196117	0.000962563	down	LOC410507	product=sodium-independent sulfate anion transporter-like%2C transcript variant X2	GO:0000323,GO:0003674,GO:0005215,GO:0005216,GO:0005253,GO:0005254,GO:0005310,GO:0005342,GO:0005575,GO:0005622,GO:0005623,GO:0005634,GO:0005654,GO:0005737,GO:0005764,GO:0005765,GO:0005773,GO:0005774,GO:0005783,GO:0005794,GO:0005886,GO:0005887,GO:0006810,GO:0006811,GO:0006820,GO:0006821,GO:0006835,GO:0006873,GO:0006885,GO:0008150,GO:0008272,GO:0008509,GO:0008514,GO:0009987,GO:0012505,GO:0015075,GO:…	-	KOG0236-Sulfate/bicarbonate/oxalate exchanger SAT-1 and related transporters (SLC26 family)[P]
gene325	20.062	42.4338	-1.08075	0.00020049	0.000982504	down	LOC413303	product=vascular endothelial growth factor receptor 1	GO:0000003,GO:0001655,GO:0001667,GO:0001932,GO:0001934,GO:0002009,GO:0002064,GO:0002065,GO:0002066,GO:0002164,GO:0002165,GO:0002376,GO:0002520,GO:0002682,GO:0003006,GO:0003674,GO:0003824,GO:0004672,GO:0004713,GO:0004714,GO:0004888,GO:0005021,GO:0005488,GO:0005515,GO:0005575,GO:0005623,GO:0005886,GO:0006464,GO:0006468,GO:0006793,GO:0006796,GO:0006807,GO:0006928,GO:0006950,GO:0006952,GO:0006955,GO:…	K05096-ko04014 Ras signaling pathway;ko04015 Rap1 signaling pathway;ko04066 HIF-1 signaling pathway;ko04151 PI3K-Akt signaling pathway;ko04060 Cytokine-cytokine receptor interaction;ko04144 Endocytosis;ko04510 Focal adhesion;ko05202 Transcriptional misregulation in cancers;ko05323 Rheumatoid arthritis	KOG0200-Fibroblast/platelet-derived growth factor receptor and related receptor tyrosine kinases[T]
gene10062	4.82698	13.4391	-1.47725	0.000204827	0.00100182	down	LOC725656	product=uncharacterized protein DDB_G0288805-like%2C transcript variant X2	GO:0008150,GO:0009892,GO:0010563,GO:0010921,GO:0010923,GO:0019220,GO:0019222,GO:0031323,GO:0031324,GO:0035303,GO:0035305,GO:0043086,GO:0044092,GO:0045936,GO:0048519,GO:0048523,GO:0050789,GO:0050790,GO:0050794,GO:0051174,GO:0051336,GO:0051346,GO:0065007,GO:0065009	-	KOG4400-E3 ubiquitin ligase interacting with arginine methyltransferase[O]
gene7772	15.538	40.3832	-1.37795	0.000207198	0.00101224	down	LOC551133	product=methyltransferase-like protein 6%2C transcript variant X1	GO:0001510,GO:0002946,GO:0003674,GO:0003824,GO:0006139,GO:0006396,GO:0006399,GO:0006400,GO:0006725,GO:0006807,GO:0008033,GO:0008150,GO:0008152,GO:0008168,GO:0008173,GO:0008175,GO:0008757,GO:0009451,GO:0009987,GO:0010467,GO:0016070,GO:0016427,GO:0016428,GO:0016740,GO:0016741,GO:0030488,GO:0032259,GO:0034470,GO:0034641,GO:0034660,GO:0043170,GO:0043412,GO:0043414,GO:0044237,GO:0044238,GO:0044260,GO:…	-	KOG2361-Predicted methyltransferase[R]
gene1491	5.66917	12.8559	-1.18122	0.000207467	0.00101316	down	LOC100577450	product=uncharacterized LOC100577450	-	-	-
gene3892	25.3239	53.1862	-1.07055	0.000208282	0.00101675	down	LOC408792	product=protein 4.1 homolog	GO:0001700,GO:0002009,GO:0002165,GO:0003002,GO:0003007,GO:0003008,GO:0003013,GO:0003015,GO:0003674,GO:0005198,GO:0005200,GO:0005488,GO:0005515,GO:0005575,GO:0005622,GO:0005623,GO:0005856,GO:0005886,GO:0005911,GO:0005918,GO:0005920,GO:0006605,GO:0006612,GO:0006810,GO:0006886,GO:0006996,GO:0007010,GO:0007043,GO:0007155,GO:0007163,GO:0007275,GO:0007389,GO:0007391,GO:0007399,GO:0007424,GO:0007431,GO:…	K06107-ko04530 Tight junction	KOG3527-Erythrocyte membrane protein 4.1 and related proteins of the ERM family[R]
gene1613	0.085448	1.24176	-3.8612	0.000208541	0.00101762	down	LOC100578543	product=uncharacterized LOC100578543	-	-	-
gene5377	3.36708	6.91032	-1.03725	0.000209847	0.00102281	down	LOC102656846	product=cyclin-A2	GO:0000003,GO:0003674,GO:0005488,GO:0005515,GO:0007049,GO:0008150,GO:0009987,GO:0022414,GO:0051321	K06627-ko04152 AMPK signaling pathway;ko04110 Cell cycle;ko04914 Progesterone-mediated oocyte maturation;ko05203 Viral carcinogenesis;ko05161 Hepatitis B;ko05169 Epstein-Barr virus infection	KOG0654-G2/Mitotic-specific cyclin A[D]
gene7143	2.40139	6.53427	-1.44416	0.000211623	0.00103067	down	LOC107964843	product=uncharacterized LOC107964843	-	-	-
gene11923	19.4673	40.0517	-1.04081	0.000212101	0.0010326	down	LOC552633	product=stAR-related lipid transfer protein 7%2C mitochondrial-like%2C transcript variant X1	GO:0005575,GO:0005622,GO:0005623,GO:0005737,GO:0005739,GO:0005740,GO:0005741,GO:0006629,GO:0006644,GO:0006650,GO:0006656,GO:0006793,GO:0006796,GO:0006807,GO:0008150,GO:0008152,GO:0008610,GO:0008654,GO:0009058,GO:0009987,GO:0016020,GO:0019637,GO:0019867,GO:0031090,GO:0031966,GO:0031967,GO:0031968,GO:0031975,GO:0043226,GO:0043227,GO:0043229,GO:0043231,GO:0044237,GO:0044238,GO:0044249,GO:0044255,GO:…	-	KOG2761-START domain-containing proteins involved in steroidogenesis/phosphatidylcholine transfer[I]
gene12574	7.41881	15.93	-1.10249	0.00021415	0.00104138	down	LOC412100	product=ribonuclease H1	GO:0000002,GO:0003674,GO:0003676,GO:0003723,GO:0003824,GO:0004518,GO:0004519,GO:0004521,GO:0004523,GO:0004540,GO:0005488,GO:0005515,GO:0005575,GO:0005622,GO:0005623,GO:0005634,GO:0005737,GO:0005739,GO:0006139,GO:0006259,GO:0006260,GO:0006261,GO:0006264,GO:0006271,GO:0006273,GO:0006401,GO:0006725,GO:0006807,GO:0006996,GO:0007005,GO:0008150,GO:0008152,GO:0009056,GO:0009057,GO:0009058,GO:0009059,GO:…	K03469-ko03030 DNA replication	KOG3752-Ribonuclease H[L]
gene11838	0.240292	1.78076	-2.88963	0.000214303	0.00104172	down	LOC102655798	product=isoaspartyl peptidase/L-asparaginase-like	-	-	KOG1592-Asparaginase[E]
gene10582	0.81853	1.84401	-1.17174	0.00021475	0.00104349	down	LOC410464	product=protein escargot	GO:0000122,GO:0000976,GO:0000977,GO:0000981,GO:0000982,GO:0001012,GO:0001067,GO:0001078,GO:0001227,GO:0001654,GO:0001655,GO:0001667,GO:0001703,GO:0001704,GO:0001707,GO:0001708,GO:0001709,GO:0001710,GO:0001763,GO:0002009,GO:0002165,GO:0003002,GO:0003674,GO:0003676,GO:0003677,GO:0003690,GO:0003700,GO:0005488,GO:0005515,GO:0005575,GO:0005622,GO:0005623,GO:0005634,GO:0006275,GO:0006355,GO:0006357,GO:…	K05706-ko04390 Hippo signaling pathway;ko04520 Adherens junction	KOG2462-C2H2-type Zn-finger protein[K]
gene8551	1.61963	4.86073	-1.58551	0.000218128	0.00105828	down	LOC100577308	product=dystrotelin-like%2C transcript variant X2	GO:0000910,GO:0000912,GO:0000915,GO:0005575,GO:0006996,GO:0007010,GO:0007049,GO:0007275,GO:0007349,GO:0008150,GO:0009653,GO:0009987,GO:0016020,GO:0016043,GO:0019898,GO:0022402,GO:0022607,GO:0030029,GO:0030036,GO:0030865,GO:0030866,GO:0031032,GO:0032501,GO:0032502,GO:0032506,GO:0044085,GO:0044425,GO:0044837,GO:0048646,GO:0048856,GO:0051301,GO:0061640,GO:0071840	-	KOG4286-Dystrophin-like protein[NTZ]
gene4673	1.75392	5.6361	-1.68411	0.000223011	0.00108115	down	LOC413451	product=rho GTPase-activating protein gacF-like%2C transcript variant X1	GO:0003674,GO:0005096,GO:0005575,GO:0005622,GO:0005623,GO:0005737,GO:0005829,GO:0007275,GO:0007399,GO:0007417,GO:0007420,GO:0008047,GO:0008150,GO:0009966,GO:0010646,GO:0021537,GO:0021543,GO:0021987,GO:0023051,GO:0030234,GO:0030695,GO:0030900,GO:0032501,GO:0032502,GO:0043085,GO:0043087,GO:0043547,GO:0044093,GO:0044424,GO:0044444,GO:0044464,GO:0048513,GO:0048583,GO:0048731,GO:0048856,GO:0050789,GO:…	-	KOG1451-Oligophrenin-1 and related Rho GTPase-activating proteins[T]
gene3741	0.0001	1.60339	-13.9688	0.00022757	0.00110198	down	LOC107964320	product=uncharacterized LOC107964320	-	-	-
gene4913	4.4419	9.60996	-1.11335	0.00023589	0.00113835	down	LOC552810	product=protein FAM161A	GO:0000235,GO:0000922,GO:0001917,GO:0003674,GO:0005488,GO:0005515,GO:0005575,GO:0005622,GO:0005623,GO:0005737,GO:0005813,GO:0005814,GO:0005815,GO:0005818,GO:0005819,GO:0005856,GO:0005874,GO:0005876,GO:0005881,GO:0005929,GO:0006996,GO:0008017,GO:0008092,GO:0008150,GO:0009893,GO:0009987,GO:0010604,GO:0015630,GO:0015631,GO:0016043,GO:0019222,GO:0022607,GO:0030030,GO:0030031,GO:0031323,GO:0031325,GO:…	-	-
gene7444	0.0301403	0.23419	-2.95791	0.000241612	0.0011633	down	LOC102654535	product=uncharacterized LOC102654535	-	-	-
gene7142	15.1868	30.9078	-1.02515	0.000241965	0.00116456	down	LOC551553	product=facilitated trehalose transporter Tret1-like	GO:0003674,GO:0005215,GO:0005351,GO:0005355,GO:0005402,GO:0006810,GO:0006811,GO:0006812,GO:0008150,GO:0008324,GO:0008643,GO:0008645,GO:0015075,GO:0015077,GO:0015078,GO:0015144,GO:0015145,GO:0015149,GO:0015291,GO:0015293,GO:0015294,GO:0015295,GO:0015318,GO:0015672,GO:0015749,GO:0022804,GO:0022857,GO:0022890,GO:0034219,GO:0034220,GO:0046323,GO:0051119,GO:0051179,GO:0051234,GO:0055085,GO:0071702,GO:…	-	KOG0254-Predicted transporter (major facilitator superfamily)[R]
gene9856	1.01687	15.3304	-3.91418	0.000242919	0.00116871	down	LOC107965368	product=basic-leucine zipper transcription factor A-like	-	-	-
gene12292	0.772414	2.32886	-1.59218	0.000247513	0.00118945	down	LOC552019	product=rootletin%2C transcript variant X3	GO:0000226,GO:0001894,GO:0001895,GO:0001917,GO:0003008,GO:0003674,GO:0003779,GO:0005198,GO:0005488,GO:0005515,GO:0005575,GO:0005622,GO:0005623,GO:0005737,GO:0005813,GO:0005814,GO:0005815,GO:0005829,GO:0005856,GO:0005886,GO:0005929,GO:0006996,GO:0007010,GO:0007017,GO:0007049,GO:0007098,GO:0007600,GO:0007605,GO:0007610,GO:0007638,GO:0008092,GO:0008104,GO:0008150,GO:0009605,GO:0009612,GO:0009628,GO:…	-	-
gene11449	23.7219	50.9077	-1.10167	0.000250083	0.00120044	down	LOC552757	product=probable peroxisomal acyl-coenzyme A oxidase 1	GO:0000003,GO:0000038,GO:0000166,GO:0001676,GO:0003674,GO:0003824,GO:0003995,GO:0003997,GO:0005102,GO:0005488,GO:0005504,GO:0005515,GO:0005575,GO:0005622,GO:0005623,GO:0005634,GO:0005654,GO:0005730,GO:0005737,GO:0005777,GO:0005778,GO:0005782,GO:0005829,GO:0005886,GO:0006082,GO:0006091,GO:0006605,GO:0006625,GO:0006629,GO:0006631,GO:0006635,GO:0006690,GO:0006692,GO:0006693,GO:0006694,GO:0006699,GO:…	K00232-ko01212 Fatty acid metabolism;ko00071 Fatty acid degradation;ko00592 alpha-Linolenic acid metabolism;ko01040 Biosynthesis of unsaturated fatty acids;ko04024 cAMP signaling pathway;ko04146 Peroxisome;ko03320 PPAR signaling pathway	-
gene11694	0.0273913	0.581037	-4.40684	0.000255263	0.00122437	down	LOC107965630	product=tetra-peptide repeat homeobox protein 1-like%2C transcript variant X2	-	-	-
gene1333	8.93806	18.7534	-1.06912	0.000257829	0.00123575	down	LOC725976	product=46 kDa FK506-binding nuclear protein	GO:0000785,GO:0000792,GO:0000976,GO:0000977,GO:0000978,GO:0000987,GO:0001012,GO:0001067,GO:0003674,GO:0003676,GO:0003677,GO:0003690,GO:0005488,GO:0005515,GO:0005527,GO:0005528,GO:0005575,GO:0005622,GO:0005623,GO:0005694,GO:0007154,GO:0007165,GO:0008144,GO:0008150,GO:0009719,GO:0009725,GO:0009755,GO:0009892,GO:0009894,GO:0009895,GO:0009987,GO:0010033,GO:0010506,GO:0010507,GO:0016241,GO:0016242,GO:…	-	KOG0552-FKBP-type peptidyl-prolyl cis-trans isomerase[O]
gene4712	0.0201407	0.712435	-5.14458	0.000265698	0.0012725	down	LOC102655959	product=uncharacterized LOC102655959%2C transcript variant X2	-	-	-
gene5725	3.00251	7.04806	-1.23105	0.000273289	0.0013049	down	LOC102656888	product=uncharacterized LOC102656888	-	-	-
gene6463	3.26156	9.84631	-1.59402	0.000273814	0.00130642	down	LOC551513	product=citron Rho-interacting kinase-like%2C transcript variant X4	-	-	KOG0976-Rho/Rac1-interacting serine/threonine kinase Citron[T]
gene13392	3.25793	8.56665	-1.39478	0.000274819	0.00130985	down	LOC100576811	product=harmonin-like%2C transcript variant X1	GO:0000086,GO:0000278,GO:0003674,GO:0005488,GO:0005515,GO:0005575,GO:0005623,GO:0007049,GO:0008092,GO:0008150,GO:0009987,GO:0022402,GO:0030507,GO:0044464,GO:0044770,GO:0044772,GO:0044839,GO:0045177,GO:1903047	-	KOG3209-WW domain-containing protein[R]
gene7804	5.58125	11.9184	-1.09453	0.000276418	0.00131636	down	LOC100578529	product=zinc finger protein 701-like	GO:0000976,GO:0000977,GO:0001012,GO:0001067,GO:0003674,GO:0003676,GO:0003677,GO:0003690,GO:0005488,GO:0005575,GO:0005622,GO:0005623,GO:0005634,GO:0008270,GO:0043167,GO:0043169,GO:0043226,GO:0043227,GO:0043229,GO:0043231,GO:0043565,GO:0044212,GO:0044424,GO:0044464,GO:0046872,GO:0046914,GO:0097159,GO:1901363,GO:1990837	-	KOG2462-C2H2-type Zn-finger protein[K]
gene2049	20.9652	42.5316	-1.02054	0.000281446	0.0013383	down	LOC726711	product=ribonuclease H2 subunit C	GO:0005575,GO:0005622,GO:0005623,GO:0006139,GO:0006401,GO:0006725,GO:0006807,GO:0008150,GO:0008152,GO:0009056,GO:0009057,GO:0009987,GO:0016070,GO:0019439,GO:0032299,GO:0032991,GO:0034641,GO:0034655,GO:0043170,GO:0044237,GO:0044238,GO:0044248,GO:0044260,GO:0044265,GO:0044270,GO:0044424,GO:0044464,GO:0046483,GO:0046700,GO:0071704,GO:0090304,GO:1901360,GO:1901361,GO:1901575	K10745-ko03030 DNA replication	-
gene7232	0.759012	1.92716	-1.34428	0.000282262	0.00134117	down	LOC100576746	product=uncharacterized LOC100576746%2C transcript variant X3	-	-	-
gene13989	5.58595	11.1856	-1.00177	0.000282684	0.00134267	down	LOC107966021	product=uncharacterized LOC107966021	-	-	-
gene5938	1.86025	4.14947	-1.15743	0.000285847	0.00135464	down	LOC100577220	product=regulatory protein MIG1-like	GO:0003674,GO:0003700,GO:0005575,GO:0005622,GO:0005623,GO:0005634,GO:0005654,GO:0006355,GO:0006357,GO:0008150,GO:0009889,GO:0010468,GO:0010556,GO:0019219,GO:0019222,GO:0031323,GO:0031326,GO:0031974,GO:0031981,GO:0043226,GO:0043227,GO:0043229,GO:0043231,GO:0043233,GO:0044422,GO:0044424,GO:0044428,GO:0044446,GO:0044464,GO:0050789,GO:0050794,GO:0051171,GO:0051252,GO:0060255,GO:0065007,GO:0070013,GO:…	-	KOG3623-Homeobox transcription factor SIP1[K]
gene5889	1.19638	4.00231	-1.74216	0.000287383	0.0013611	down	LOC411802	product=biorientation of chromosomes in cell division protein 1-like 1%2C transcript variant X1	GO:0003008,GO:0005575,GO:0005622,GO:0005623,GO:0005634,GO:0005654,GO:0006139,GO:0006259,GO:0006260,GO:0006261,GO:0006725,GO:0006807,GO:0006950,GO:0006974,GO:0007275,GO:0007399,GO:0007416,GO:0007528,GO:0007610,GO:0007611,GO:0007612,GO:0008150,GO:0008152,GO:0009058,GO:0009059,GO:0009987,GO:0016043,GO:0022607,GO:0031297,GO:0031974,GO:0031981,GO:0032501,GO:0032502,GO:0033554,GO:0034641,GO:0034645,GO:…	-	-
gene7989	0.186347	1.39772	-2.90701	0.000288217	0.00136434	down	LOC102656138	product=uncharacterized LOC102656138	-	-	-
gene4531	10.9604	27.0742	-1.30462	0.000289388	0.00136886	down	LOC413935	product=nucleolar protein 58	GO:0000154,GO:0001085,GO:0001091,GO:0001094,GO:0001098,GO:0001099,GO:0001650,GO:0003674,GO:0003676,GO:0003723,GO:0005488,GO:0005515,GO:0005575,GO:0005622,GO:0005623,GO:0005634,GO:0005654,GO:0005730,GO:0005732,GO:0005737,GO:0005829,GO:0006139,GO:0006364,GO:0006396,GO:0006403,GO:0006725,GO:0006807,GO:0008134,GO:0008150,GO:0008152,GO:0009451,GO:0009987,GO:0010467,GO:0015030,GO:0016049,GO:0016070,GO:…	K14565-ko03008 Ribosome biogenesis in eukaryotes	KOG2572-Ribosome biogenesis protein - Nop58p/Nop5p[AJ]
gene3288	15.5499	36.7397	-1.24043	0.000290043	0.00137145	down	LOC726283	product=neuronal calcium sensor 2%2C transcript variant X3	-	-	KOG0044-Ca2+ sensor (EF-Hand superfamily)[T]
gene2987	7.14961	14.9002	-1.05939	0.000290223	0.00137179	down	LOC551215	product=uncharacterized LOC551215	GO:0003205,GO:0003231,GO:0005575,GO:0005622,GO:0005623,GO:0005737,GO:0005739,GO:0005740,GO:0005743,GO:0005886,GO:0005911,GO:0007275,GO:0007507,GO:0008016,GO:0008150,GO:0014704,GO:0016020,GO:0019866,GO:0023051,GO:0030054,GO:0031090,GO:0031966,GO:0031967,GO:0031975,GO:0032501,GO:0032502,GO:0043226,GO:0043227,GO:0043229,GO:0043231,GO:0044057,GO:0044291,GO:0044422,GO:0044424,GO:0044429,GO:0044444,GO:…	-	KOG4619-Uncharacterized conserved protein[S]
gene1415	3.57281	7.51911	-1.0735	0.000291586	0.00137617	down	LOC100576938	product=centromere protein L-like%2C transcript variant X2	-	-	-
gene6975	4.01998	10.625	-1.4022	0.000291578	0.00137617	down	LOC726212	product=25S rRNA (cytosine-C(5))-methyltransferase nop2	GO:0000154,GO:0000470,GO:0001510,GO:0003674,GO:0003824,GO:0005575,GO:0005622,GO:0005623,GO:0005634,GO:0005730,GO:0006139,GO:0006364,GO:0006396,GO:0006725,GO:0006807,GO:0008150,GO:0008152,GO:0008168,GO:0008169,GO:0008173,GO:0008649,GO:0008757,GO:0009383,GO:0009451,GO:0009987,GO:0010467,GO:0016070,GO:0016072,GO:0016434,GO:0016740,GO:0016741,GO:0022613,GO:0031167,GO:0031974,GO:0031981,GO:0032259,GO:…	-	KOG1122-tRNA and rRNA cytosine-C5-methylase (nucleolar protein NOL1/NOP2)[A]
gene12537	8.09286	18.8644	-1.22094	0.000292448	0.0013787	down	LOC413980	product=CD109 antigen%2C transcript variant X2	GO:0001700,GO:0002009,GO:0003674,GO:0005198,GO:0005575,GO:0005576,GO:0005615,GO:0005623,GO:0005886,GO:0005911,GO:0005918,GO:0006810,GO:0006897,GO:0006909,GO:0006910,GO:0006950,GO:0006952,GO:0007043,GO:0007275,GO:0007391,GO:0007424,GO:0008037,GO:0008150,GO:0008258,GO:0009605,GO:0009607,GO:0009620,GO:0009653,GO:0009790,GO:0009792,GO:0009888,GO:0009987,GO:0016020,GO:0016021,GO:0016043,GO:0016192,GO:…	-	KOG1366-Alpha-macroglobulin[O]
gene9428	1.51037	3.65145	-1.27356	0.00029395	0.00138527	down	LOC726506	product=kinesin 14%2C transcript variant X1	GO:0000003,GO:0000022,GO:0000070,GO:0000166,GO:0000212,GO:0000226,GO:0000278,GO:0000280,GO:0000819,GO:0000922,GO:0001578,GO:0003674,GO:0003774,GO:0003777,GO:0003824,GO:0005488,GO:0005515,GO:0005524,GO:0005575,GO:0005622,GO:0005623,GO:0005634,GO:0005737,GO:0005813,GO:0005815,GO:0005819,GO:0005856,GO:0005871,GO:0005874,GO:0005875,GO:0005876,GO:0006403,GO:0006810,GO:0006928,GO:0006996,GO:0007010,GO:…	-	KOG0239-Kinesin (KAR3 subfamily)[Z]
gene7418	0.0630767	0.535667	-3.08616	0.000295328	0.00139072	down	LOC413256	product=uncharacterized LOC413256%2C transcript variant X2	GO:0000902,GO:0000904,GO:0002064,GO:0003382,GO:0003383,GO:0005575,GO:0006928,GO:0008150,GO:0008360,GO:0009653,GO:0009888,GO:0009987,GO:0016020,GO:0016021,GO:0016043,GO:0016476,GO:0022603,GO:0022604,GO:0030029,GO:0030048,GO:0030154,GO:0030855,GO:0031224,GO:0032502,GO:0032989,GO:0044425,GO:0045995,GO:0048468,GO:0048856,GO:0048869,GO:0050789,GO:0050793,GO:0050794,GO:0051128,GO:0051239,GO:0060429,GO:…	-	-
gene5459	3.13974	7.36861	-1.23075	0.000300425	0.00141315	down	LOC552204	product=beta-1%2C3-glucosyltransferase	GO:0003674,GO:0003824,GO:0005575,GO:0005622,GO:0005623,GO:0005737,GO:0005783,GO:0005789,GO:0006464,GO:0006486,GO:0006493,GO:0006807,GO:0008150,GO:0008152,GO:0009058,GO:0009059,GO:0009100,GO:0009101,GO:0009987,GO:0012505,GO:0016020,GO:0016740,GO:0016757,GO:0019538,GO:0031984,GO:0034645,GO:0036065,GO:0036066,GO:0036211,GO:0042175,GO:0043170,GO:0043226,GO:0043227,GO:0043229,GO:0043231,GO:0043412,GO:…	K13675-ko00514 Other types of O-glycan biosynthesis	KOG2246-Galactosyltransferases[G]
gene1441	0.790249	2.13302	-1.43252	0.000309724	0.00145096	down	LOC107963993	product=palmitoleoyl-protein carboxylesterase NOTUM-like%2C transcript variant X3	GO:0000902,GO:0000904,GO:0003002,GO:0003674,GO:0003824,GO:0004620,GO:0004629,GO:0005575,GO:0005576,GO:0005615,GO:0005622,GO:0005623,GO:0005737,GO:0005783,GO:0005788,GO:0006464,GO:0006505,GO:0006507,GO:0006629,GO:0006643,GO:0006644,GO:0006650,GO:0006664,GO:0006793,GO:0006796,GO:0006807,GO:0006928,GO:0006935,GO:0007275,GO:0007389,GO:0007399,GO:0007409,GO:0007411,GO:0007444,GO:0007447,GO:0007450,GO:…	K19882-ko04310 Wnt signaling pathway	KOG4287-Pectin acetylesterase and similar proteins[M]
gene13134	2.54051	7.1683	-1.49651	0.00031179	0.0014601	down	LOC727119	product=uncharacterized LOC727119%2C transcript variant X3	GO:0005575,GO:0005622,GO:0005623,GO:0005634,GO:0005635,GO:0012505,GO:0016020,GO:0031090,GO:0031965,GO:0031967,GO:0031975,GO:0043226,GO:0043227,GO:0043229,GO:0043231,GO:0044422,GO:0044424,GO:0044428,GO:0044446,GO:0044464	-	-
gene4774	2.518	8.38275	-1.73515	0.000313817	0.00146895	down	LOC100576346	product=myb-like protein D	-	-	-
gene9587	0.038242	1.07763	-4.81656	0.000315116	0.00147258	down	LOC100576947	product=protein hold'em%2C transcript variant X1	GO:0000003,GO:0000280,GO:0000712,GO:0000724,GO:0000725,GO:0001709,GO:0003674,GO:0003676,GO:0003677,GO:0003682,GO:0003697,GO:0003824,GO:0004518,GO:0004527,GO:0004529,GO:0004536,GO:0005488,GO:0005515,GO:0005575,GO:0005622,GO:0005623,GO:0005634,GO:0005694,GO:0005737,GO:0006139,GO:0006259,GO:0006281,GO:0006302,GO:0006310,GO:0006725,GO:0006807,GO:0006950,GO:0006974,GO:0006996,GO:0007049,GO:0007059,GO:…	-	-
gene6250	1.99221	9.17899	-2.20396	0.00032014	0.00149202	down	LOC102656570	product=glucose dehydrogenase [FAD%2C quinone]	GO:0002165,GO:0003674,GO:0003824,GO:0006066,GO:0006629,GO:0007275,GO:0007498,GO:0008150,GO:0008152,GO:0008202,GO:0008205,GO:0009791,GO:0009888,GO:0009987,GO:0010817,GO:0016125,GO:0016491,GO:0016614,GO:0016899,GO:0032501,GO:0032502,GO:0034754,GO:0042180,GO:0042445,GO:0044237,GO:0044238,GO:0044281,GO:0045455,GO:0047875,GO:0048856,GO:0055114,GO:0065007,GO:0065008,GO:0071704,GO:1901360,GO:1901615,GO:…	-	KOG1238-Glucose dehydrogenase/choline dehydrogenase/mandelonitrile lyase (GMC oxidoreductase family)[R]
gene4060	6.86911	13.9379	-1.02082	0.000320311	0.00149227	down	LOC412443	product=regulator of microtubule dynamics protein 1-like%2C transcript variant X2	-	-	-
gene317	0.0945807	1.7029	-4.1703	0.000330045	0.00153254	down	LOC102654518	product=uncharacterized LOC102654518	-	-	-
gene4670	2.36817	8.00025	-1.75627	0.000351171	0.00161817	down	LOC727450	product=uncharacterized LOC727450	-	-	-
gene9823	0.287077	3.87666	-3.75531	0.000352442	0.00162336	down	LOC107965324	product=uncharacterized LOC107965324%2C transcript variant X1	-	-	-
gene11717	3.99131	9.53591	-1.25651	0.000353962	0.00162925	down	LOC100577028	product=uncharacterized LOC100577028	-	-	-
gene8717	1.61525	4.40912	-1.44873	0.000355992	0.001638	down	LOC725461	product=leucine-rich repeat protein 1	GO:0005575,GO:0005576,GO:0005622,GO:0005623,GO:0005634,GO:0005737,GO:0005829,GO:0005886,GO:0006464,GO:0006807,GO:0007154,GO:0007165,GO:0007264,GO:0007265,GO:0008150,GO:0008152,GO:0009987,GO:0016020,GO:0019538,GO:0019898,GO:0023052,GO:0035556,GO:0036211,GO:0043170,GO:0043226,GO:0043227,GO:0043229,GO:0043231,GO:0043412,GO:0043687,GO:0044237,GO:0044238,GO:0044260,GO:0044267,GO:0044424,GO:0044425,GO:…	-	KOG0472-Leucine-rich repeat protein[S]
gene11061	2.19878	5.85183	-1.41218	0.000363937	0.00167092	down	LOC100578563	product=putative uncharacterized protein DDB_G0286901%2C transcript variant X1	-	-	-
gene2857	3.53092	7.31048	-1.04992	0.000373208	0.00170852	down	LOC551365	product=lymphokine-activated killer T-cell-originated protein kinase%2C transcript variant X1	GO:0000278,GO:0001932,GO:0001933,GO:0003674,GO:0003824,GO:0004672,GO:0004674,GO:0005575,GO:0005622,GO:0005623,GO:0005634,GO:0006464,GO:0006468,GO:0006793,GO:0006796,GO:0006807,GO:0007049,GO:0008150,GO:0008152,GO:0009314,GO:0009411,GO:0009416,GO:0009628,GO:0009892,GO:0009894,GO:0009895,GO:0009966,GO:0009968,GO:0009987,GO:0010563,GO:0010605,GO:0010646,GO:0010648,GO:0016301,GO:0016310,GO:0016740,GO:…	-	KOG0192-Tyrosine kinase specific for activated (GTP-bound) p21cdc42Hs[T]
gene1961	1.171	2.53568	-1.11463	0.000374618	0.00171359	down	LOC102655500	product=dual specificity tyrosine-phosphorylation-regulated kinase 2-like	-	K18669-ko04111 Cell cycle - yeast	KOG0667-Dual-specificity tyrosine-phosphorylation regulated kinase[R]
gene6487	1.42072	6.14531	-2.11286	0.000375922	0.00171846	down	LOC725065	product=lisH domain-containing protein ARMC9-like	GO:0005575,GO:0005622,GO:0005623,GO:0005815,GO:0005856,GO:0005929,GO:0006996,GO:0008150,GO:0009987,GO:0015630,GO:0016043,GO:0022607,GO:0030030,GO:0030031,GO:0036064,GO:0042995,GO:0043226,GO:0043228,GO:0043229,GO:0043232,GO:0044085,GO:0044422,GO:0044424,GO:0044430,GO:0044441,GO:0044446,GO:0044463,GO:0044464,GO:0044782,GO:0060271,GO:0070925,GO:0071840,GO:0120025,GO:0120031,GO:0120036,GO:0120038	-	-
gene13748	3.1103	7.34227	-1.23917	0.000376452	0.00172026	down	LOC725487	product=polypeptide N-acetylgalactosaminyltransferase 3	GO:0003674,GO:0003824,GO:0004653,GO:0005575,GO:0005622,GO:0005623,GO:0005737,GO:0005794,GO:0005795,GO:0005975,GO:0006464,GO:0006486,GO:0006493,GO:0006807,GO:0006810,GO:0007155,GO:0008150,GO:0008152,GO:0008194,GO:0008376,GO:0009058,GO:0009059,GO:0009100,GO:0009101,GO:0009311,GO:0009312,GO:0009987,GO:0012505,GO:0016043,GO:0016051,GO:0016266,GO:0016740,GO:0016757,GO:0016758,GO:0019538,GO:0022610,GO:…	K00710-ko00512 Mucin type O-glycan biosynthesis	KOG3736-Polypeptide N-acetylgalactosaminyltransferase[O]
gene10820	0.997028	2.00896	-1.01074	0.000381646	0.00174337	down	LOC412926	product=dipeptidase 1-like%2C transcript variant X2	GO:0003674,GO:0003824,GO:0006508,GO:0006807,GO:0008150,GO:0008152,GO:0008233,GO:0008238,GO:0016787,GO:0016805,GO:0019538,GO:0043170,GO:0044238,GO:0070011,GO:0071704,GO:0140096,GO:1901564	-	KOG4127-Renal dipeptidase[O]
gene2046	5.3178	12.4587	-1.22825	0.000383347	0.00174988	down	LOC107964031	product=uncharacterized LOC107964031	-	-	-
gene6087	14.4405	34.1512	-1.24182	0.000383681	0.00175077	down	LOC725406	product=serine/threonine-protein kinase PRP4 homolog	GO:0000375,GO:0000377,GO:0000398,GO:0003674,GO:0003824,GO:0004672,GO:0005575,GO:0005622,GO:0005623,GO:0005634,GO:0005654,GO:0005681,GO:0005694,GO:0006139,GO:0006396,GO:0006397,GO:0006464,GO:0006468,GO:0006725,GO:0006793,GO:0006796,GO:0006807,GO:0008150,GO:0008152,GO:0008380,GO:0009987,GO:0010467,GO:0016070,GO:0016071,GO:0016301,GO:0016310,GO:0016604,GO:0016607,GO:0016740,GO:0016772,GO:0016773,GO:…	-	-
gene5139	0.047695	0.925458	-4.27826	0.000386614	0.00176352	down	LOC100577698	product=uncharacterized LOC100577698	-	-	-
gene6409	2.99231	7.5501	-1.33523	0.00038826	0.00177039	down	LOC102654335	product=uncharacterized LOC102654335%2C transcript variant X3	-	-	-
gene12077	4.51656	11.5061	-1.3491	0.000390738	0.00177976	down	LOC724917	product=uncharacterized LOC724917	GO:0000003,GO:0000902,GO:0001700,GO:0002009,GO:0002165,GO:0003006,GO:0005575,GO:0005576,GO:0005615,GO:0005622,GO:0005623,GO:0005737,GO:0007163,GO:0007275,GO:0007390,GO:0007391,GO:0007392,GO:0007394,GO:0007444,GO:0007472,GO:0007477,GO:0007483,GO:0007484,GO:0007485,GO:0007548,GO:0007552,GO:0007560,GO:0008150,GO:0008360,GO:0009653,GO:0009790,GO:0009791,GO:0009792,GO:0009826,GO:0009886,GO:0009887,GO:…	-	KOG3627-Trypsin[E]
gene3328	0.780598	2.22955	-1.5141	0.00039504	0.00179807	down	LOC102653803	product=uncharacterized LOC102653803%2C transcript variant X2	-	-	-
gene9283	3.84664	8.07787	-1.07038	0.000395402	0.00179906	down	LOC100577789	product=uncharacterized LOC100577789%2C transcript variant X3	-	-	-
gene1957	5.22513	12.2102	-1.22455	0.000409593	0.00186162	down	LOC410879	product=U3 small nucleolar RNA-interacting protein 2	GO:0003674,GO:0003676,GO:0003723,GO:0005488,GO:0005575,GO:0005622,GO:0005623,GO:0005634,GO:0005654,GO:0005730,GO:0005732,GO:0006139,GO:0006364,GO:0006396,GO:0006725,GO:0006807,GO:0008150,GO:0008152,GO:0009987,GO:0010467,GO:0016070,GO:0016072,GO:0022613,GO:0030515,GO:0030684,GO:0031428,GO:0031974,GO:0031981,GO:0032040,GO:0032991,GO:0034470,GO:0034511,GO:0034641,GO:0034660,GO:0042254,GO:0043170,GO:…	-	-
gene13167	1.92238	6.13576	-1.67435	0.000420421	0.00190947	down	LOC412355	product=diacylglycerol kinase eta	GO:0001775,GO:0003674,GO:0003824,GO:0004143,GO:0005488,GO:0005515,GO:0005575,GO:0005622,GO:0005623,GO:0005634,GO:0005737,GO:0005768,GO:0005829,GO:0005886,GO:0006629,GO:0006638,GO:0006639,GO:0006644,GO:0006650,GO:0006793,GO:0006796,GO:0006950,GO:0007154,GO:0007165,GO:0007166,GO:0007167,GO:0007169,GO:0007173,GO:0007186,GO:0007205,GO:0007275,GO:0007596,GO:0007599,GO:0008150,GO:0008152,GO:0008289,GO:…	K00901-ko00561 Glycerolipid metabolism;ko00564 Glycerophospholipid metabolism;ko04070 Phosphatidylinositol signaling system;ko04072 Phospholipase D signaling pathway;ko05231 Choline metabolism in cancer	KOG1170-Diacylglycerol kinase[I]
gene11963	0.534374	2.15923	-2.0146	0.000422501	0.00191754	down	LOC726651	product=Fanconi anemia group I protein	GO:0000075,GO:0000077,GO:0000278,GO:0003674,GO:0005488,GO:0005515,GO:0005575,GO:0005622,GO:0005623,GO:0005634,GO:0005654,GO:0005737,GO:0005829,GO:0006139,GO:0006259,GO:0006281,GO:0006725,GO:0006807,GO:0006950,GO:0006974,GO:0007049,GO:0007093,GO:0007095,GO:0007346,GO:0008150,GO:0008152,GO:0009893,GO:0009987,GO:0010389,GO:0010564,GO:0010604,GO:0010948,GO:0010972,GO:0019222,GO:0019899,GO:0022402,GO:…	K10895-ko03460 Fanconi anemia pathway	KOG4553-Uncharacterized conserved protein[S]
gene11051	5.56357	11.1908	-1.00824	0.000423043	0.00191862	down	LOC102654839	product=uncharacterized LOC102654839	-	-	-
gene11475	11.0756	26.4005	-1.25319	0.000423884	0.00192106	down	LOC552179	product=signal transducer and activator of transcription C-like%2C transcript variant X1	-	-	KOG3570-MAPK-activating protein DENN[T]
gene8072	4.449	10.0668	-1.17806	0.000428513	0.00193857	down	LOC107965043	product=uncharacterized LOC107965043	-	-	-
gene6416	11.9106	31.6474	-1.40984	0.000432285	0.00195494	down	LOC724706	product=myosin-10%2C transcript variant X3	-	-	KOG4787-Uncharacterized conserved protein [S]
gene4566	2.55866	7.08445	-1.46926	0.000433979	0.00196189	down	LOC102656464	product=uncharacterized LOC102656464	-	-	-
gene8183	0.614799	2.74191	-2.15699	0.000461248	0.00207641	down	LOC725562	product=uncharacterized LOC725562	-	-	KOG3623-Homeobox transcription factor SIP1[K]
gene3638	0.0001	0.4322	-12.0775	0.000462827	0.00208116	down	LOC102656931	product=uncharacterized LOC102656931	-	-	-
gene7117	5.06226	11.6308	-1.2001	0.000464699	0.00208883	down	LOC100578705	product=titin homolog	-	-	-
gene5310	2.85367	6.20874	-1.12148	0.000477752	0.00213915	down	LOC102654088	product=uncharacterized LOC102654088	-	-	-
gene9753	0.0001	0.725419	-12.8246	0.000479862	0.00214632	down	LOC102654963	product=uncharacterized LOC102654963	-	-	-
gene1175	0.021713	0.343826	-3.98505	0.000482604	0.00215554	down	LOC725457	product=sodium channel protein Nach	GO:0003674,GO:0005215,GO:0005216,GO:0005261,GO:0005272,GO:0005575,GO:0006810,GO:0006811,GO:0006812,GO:0006814,GO:0008150,GO:0008324,GO:0015075,GO:0015077,GO:0015081,GO:0015267,GO:0015318,GO:0015672,GO:0016020,GO:0016021,GO:0022803,GO:0022838,GO:0022857,GO:0022890,GO:0030001,GO:0031224,GO:0034220,GO:0035725,GO:0044425,GO:0046873,GO:0051179,GO:0051234,GO:0055085,GO:0098655,GO:0098660,GO:0098662	-	KOG4294-Non voltage-gated ion channels (DEG/ENaC family)[PT]
gene3880	0.517037	1.74307	-1.75329	0.000493393	0.00220063	down	LOC724698	product=uncharacterized LOC724698%2C transcript variant X2	-	-	-
gene2238	2.80985	8.34146	-1.56981	0.000495486	0.00220918	down	LOC551122	product=coiled-coil domain-containing protein 42 like-2-like%2C transcript variant X2	GO:0000003,GO:0003006,GO:0007276,GO:0007281,GO:0007283,GO:0007286,GO:0008150,GO:0009987,GO:0019953,GO:0022412,GO:0022414,GO:0030154,GO:0032501,GO:0032502,GO:0032504,GO:0044703,GO:0048232,GO:0048468,GO:0048515,GO:0048609,GO:0048856,GO:0048869,GO:0051704	-	-
gene1959	1.049	2.95049	-1.49194	0.000496282	0.0022114	down	LOC408703	product=uncharacterized LOC408703	GO:0000902,GO:0000904,GO:0001525,GO:0001568,GO:0001654,GO:0001655,GO:0001667,GO:0001756,GO:0001822,GO:0001944,GO:0001945,GO:0002009,GO:0002040,GO:0002042,GO:0002376,GO:0002682,GO:0002684,GO:0002694,GO:0002696,GO:0003002,GO:0003404,GO:0003674,GO:0003824,GO:0004672,GO:0004713,GO:0005102,GO:0005488,GO:0005515,GO:0005575,GO:0005623,GO:0005886,GO:0005887,GO:0006464,GO:0006468,GO:0006793,GO:0006796,GO:…	K05463-ko04360 Axon guidance	KOG3858-Ephrin, ligand for Eph receptor tyrosine kinase[T]
gene7111	0.18455	1.22119	-2.7262	0.000517533	0.00229777	down	LOC102656572	product=uncharacterized LOC102656572%2C transcript variant X1	-	-	-
gene11454	1.53457	3.85904	-1.33041	0.000521817	0.00231598	down	LOC107965599	product=uncharacterized LOC107965599%2C transcript variant X2	-	-	-
gene4638	8.89859	18.557	-1.06032	0.000523954	0.00232383	down	LOC411105	product=luciferin 4-monooxygenase	GO:0001676,GO:0003674,GO:0003824,GO:0004321,GO:0004467,GO:0005575,GO:0005622,GO:0005623,GO:0005737,GO:0005777,GO:0006082,GO:0006139,GO:0006163,GO:0006164,GO:0006629,GO:0006631,GO:0006633,GO:0006637,GO:0006725,GO:0006732,GO:0006753,GO:0006790,GO:0006793,GO:0006796,GO:0006807,GO:0008150,GO:0008152,GO:0008610,GO:0009058,GO:0009108,GO:0009117,GO:0009150,GO:0009152,GO:0009165,GO:0009259,GO:0009260,GO:…	-	KOG1176-Acyl-CoA synthetase[I]
gene4521	26.3047	52.9269	-1.00868	0.000528179	0.00234093	down	LOC107964436	product=uncharacterized LOC107964436	-	-	-
gene55	0.256053	1.63876	-2.67809	0.000535996	0.00237075	down	LOC107964063	product=uncharacterized LOC107964063	-	-	-
gene7398	1.69788	7.44308	-2.13216	0.000536423	0.00237165	down	LOC411358	product=trypsin-1%2C transcript variant X2	-	-	KOG3627-Trypsin[E]
gene5226	2.59648	7.34564	-1.50033	0.000538105	0.00237826	down	LOC107964613	product=uncharacterized LOC107964613	-	-	-
gene451	0.295389	1.65957	-2.49013	0.000543484	0.00239785	down	Pcl	product=polycomblike description=polycomblike	-	K01647-ko01200 Carbon metabolism;ko01210 2-Oxocarboxylic acid metabolism;ko01230 Biosynthesis of amino acids;ko00020 Citrate cycle (TCA cycle);ko00630 Glyoxylate and dicarboxylate metabolism	KOG2617-Citrate synthase[C]
gene13629	4.87861	9.77197	-1.00218	0.000548087	0.00241647	down	LOC552530	product=NGFI-A-binding protein homolog%2C transcript variant X3	GO:0003002,GO:0003674,GO:0003712,GO:0005488,GO:0005515,GO:0007275,GO:0007389,GO:0007399,GO:0007444,GO:0007447,GO:0007610,GO:0007626,GO:0008150,GO:0008283,GO:0009888,GO:0009889,GO:0009987,GO:0010556,GO:0014016,GO:0014019,GO:0019219,GO:0019222,GO:0022008,GO:0030154,GO:0030182,GO:0031323,GO:0031326,GO:0032501,GO:0032502,GO:0035220,GO:0035222,GO:0035295,GO:0048468,GO:0048513,GO:0048666,GO:0048699,GO:…	-	KOG3835-Transcriptional corepressor NAB1[K]
gene11479	1.30827	4.53871	-1.79462	0.00055904	0.00245962	down	LOC100577640	product=ATP-dependent DNA helicase Q5-like%2C transcript variant X5	GO:0000018,GO:0000070,GO:0000122,GO:0000166,GO:0000278,GO:0000280,GO:0000428,GO:0000724,GO:0000725,GO:0000726,GO:0000819,GO:0000993,GO:0001098,GO:0001099,GO:0001882,GO:0001883,GO:0003674,GO:0003676,GO:0003677,GO:0003678,GO:0003824,GO:0003924,GO:0004003,GO:0004386,GO:0005488,GO:0005515,GO:0005525,GO:0005575,GO:0005622,GO:0005623,GO:0005634,GO:0005654,GO:0005694,GO:0005737,GO:0005829,GO:0006139,GO:…	-	KOG0352-ATP-dependent DNA helicase[L]
gene3234	0.597415	2.60574	-2.12489	0.00057674	0.00253221	down	LOC410913	product=sodium/potassium-transporting ATPase subunit alpha-like%2C transcript variant X3	-	K01539-ko04024 cAMP signaling pathway;ko04022 cGMP - PKG signaling pathway;ko04911 Insulin secretion;ko04918 Thyroid hormone synthesis;ko04919 Thyroid hormone signaling pathway;ko04260 Cardiac muscle contraction;ko04261 Adrenergic signaling in cardiomyocytes;ko04970 Salivary secretion;ko04971 Gastric acid secretion;ko04972 Pancreatic secretion;ko04976 Bile secretion;ko04973 Carbohydrate digestion…	KOG0203-Na+/K+ ATPase, alpha subunit[P]
gene4249	2.34925	5.16115	-1.13549	0.000585582	0.00256747	down	LOC411073	product=cilia- and flagella-associated protein 57	GO:0003008,GO:0007600,GO:0007605,GO:0008150,GO:0032501,GO:0050877,GO:0050954	-	KOG0272-U4/U6 small nuclear ribonucleoprotein Prp4 (contains WD40 repeats)[A]
gene4101	3.08397	7.8954	-1.35622	0.000609236	0.00266013	down	LOC724561	product=DC-STAMP domain-containing protein 1-like	GO:0000003,GO:0001669,GO:0001959,GO:0001960,GO:0002682,GO:0002683,GO:0003674,GO:0003824,GO:0004842,GO:0005488,GO:0005575,GO:0005622,GO:0005623,GO:0005737,GO:0005886,GO:0006325,GO:0006338,GO:0006464,GO:0006508,GO:0006511,GO:0006807,GO:0006996,GO:0006997,GO:0007009,GO:0007338,GO:0008150,GO:0008152,GO:0008270,GO:0009056,GO:0009057,GO:0009566,GO:0009966,GO:0009968,GO:0009987,GO:0010256,GO:0010646,GO:…	-	KOG3726-Uncharacterized conserved protein[S]
gene3774	0.331962	1.13652	-1.77553	0.000625118	0.00272102	down	LOC100578254	product=uncharacterized LOC100578254	-	-	-
gene3289	0.151491	2.7079	-4.15987	0.000637347	0.00276854	down	LOC102655801	product=uncharacterized LOC102655801	-	-	-
gene11386	0.0001	0.662966	-12.6947	0.000640766	0.00278244	down	LOC102656039	product=uncharacterized LOC102656039	-	-	-
gene7584	6.20325	13.7109	-1.14423	0.000644545	0.00279789	down	LOC724267	product=ribosomal RNA-processing protein 7 homolog A	GO:0000028,GO:0001701,GO:0001824,GO:0001825,GO:0005575,GO:0005622,GO:0005623,GO:0005634,GO:0005654,GO:0005730,GO:0005737,GO:0006139,GO:0006364,GO:0006396,GO:0006725,GO:0006807,GO:0006996,GO:0007275,GO:0008150,GO:0008152,GO:0009653,GO:0009790,GO:0009792,GO:0009987,GO:0010467,GO:0016043,GO:0016070,GO:0016072,GO:0022607,GO:0022613,GO:0022618,GO:0030684,GO:0030686,GO:0031974,GO:0031981,GO:0032501,GO:…	K14545-ko03008 Ribosome biogenesis in eukaryotes	KOG4008-rRNA processing protein RRP7[A]
gene2963	3.62376	10.0571	-1.47265	0.000683451	0.00295059	down	LOC724695	product=DNA excision repair protein ERCC-6-like%2C transcript variant X4	GO:0000166,GO:0001932,GO:0001934,GO:0003674,GO:0003676,GO:0003677,GO:0003682,GO:0003824,GO:0005488,GO:0005515,GO:0005524,GO:0005575,GO:0005622,GO:0005623,GO:0005634,GO:0005654,GO:0005730,GO:0006139,GO:0006259,GO:0006281,GO:0006283,GO:0006284,GO:0006289,GO:0006351,GO:0006355,GO:0006366,GO:0006725,GO:0006807,GO:0006950,GO:0006974,GO:0006979,GO:0008022,GO:0008023,GO:0008047,GO:0008094,GO:0008144,GO:…	K10841-ko03420 Nucleotide excision repair	KOG0387-Transcription-coupled repair protein CSB/RAD26 (contains SNF2 family DNA-dependent ATPase domain)[KL]
gene11929	0.967714	2.39198	-1.30555	0.000702719	0.00302346	down	LOC107965595	product=uncharacterized LOC107965595	-	-	-
gene12283	0.695173	2.73617	-1.97671	0.000706576	0.00303799	down	LOC100576590	product=cilia- and flagella-associated protein 69-like	-	-	-
gene10301	0.747459	3.49856	-2.22669	0.000708189	0.00304286	down	LOC726677	product=uncharacterized LOC726677%2C transcript variant X2	GO:0000768,GO:0005575,GO:0006949,GO:0007520,GO:0007525,GO:0007527,GO:0008150,GO:0009653,GO:0009987,GO:0014902,GO:0016020,GO:0016021,GO:0030154,GO:0031224,GO:0032502,GO:0042692,GO:0044425,GO:0048646,GO:0048856,GO:0048869,GO:0051146,GO:0061061	-	-
gene8462	1.51863	4.23562	-1.47981	0.000716167	0.00307505	down	LOC725613	product=serine-protein kinase ATM	GO:0000003,GO:0000075,GO:0000077,GO:0000278,GO:0000280,GO:0000706,GO:0000723,GO:0000724,GO:0000725,GO:0000726,GO:0000729,GO:0000785,GO:0000956,GO:0001541,GO:0001666,GO:0001756,GO:0001775,GO:0001894,GO:0001895,GO:0001932,GO:0001934,GO:0002200,GO:0002327,GO:0002329,GO:0002331,GO:0002376,GO:0002377,GO:0002440,GO:0002520,GO:0002521,GO:0002562,GO:0002682,GO:0002683,GO:0002694,GO:0002695,GO:0003002,GO:…	K04728-ko04064 NF-kappa B signaling pathway;ko04068 FoxO signaling pathway;ko04110 Cell cycle;ko04210 Apoptosis;ko04214 Apoptosis - fly;ko04115 p53 signaling pathway;ko05202 Transcriptional misregulation in cancers;ko05206 MicroRNAs in cancer;ko05166 HTLV-I infection;ko01524 Platinum drug resistance	KOG0892-Protein kinase ATM/Tel1, involved in telomere length regulation and DNA repair[TBLD]
gene712	7.63957	16.3969	-1.10186	0.00072506	0.00310796	down	LOC413713	product=glycosyltransferase 25 family member	-	K11703-ko00310 Lysine degradation;ko00514 Other types of O-glycan biosynthesis	KOG4179-Lysyl hydrolase/glycosyltransferase family 25[O]
gene877	0.0001	1.23162	-13.5883	0.00073554	0.00314862	down	LOC100576473	product=uncharacterized LOC100576473%2C transcript variant X1	-	-	-
gene5791	1.95274	5.97555	-1.61357	0.000735949	0.00314931	down	LOC725707	product=centrosomal protein of 135 kDa-like%2C transcript variant X1	GO:0000003,GO:0000226,GO:0000278,GO:0000280,GO:0001578,GO:0003006,GO:0003674,GO:0005488,GO:0005515,GO:0005575,GO:0005622,GO:0005623,GO:0005737,GO:0005813,GO:0005814,GO:0005815,GO:0005856,GO:0005929,GO:0006928,GO:0006996,GO:0007010,GO:0007017,GO:0007026,GO:0007049,GO:0007098,GO:0007099,GO:0007100,GO:0007275,GO:0007276,GO:0007281,GO:0007283,GO:0007286,GO:0007288,GO:0007399,GO:0007405,GO:0008017,GO:…	-	-
gene9234	10.3778	24.7614	-1.25459	0.000745104	0.00318415	down	LOC412750	product=DNA topoisomerase 1%2C transcript variant X1	GO:0000003,GO:0000166,GO:0000228,GO:0000785,GO:0000790,GO:0000791,GO:0000922,GO:0000932,GO:0000976,GO:0000977,GO:0000978,GO:0000987,GO:0001012,GO:0001046,GO:0001047,GO:0001067,GO:0001650,GO:0001651,GO:0002164,GO:0002165,GO:0002168,GO:0003006,GO:0003674,GO:0003676,GO:0003677,GO:0003682,GO:0003690,GO:0003697,GO:0003824,GO:0003916,GO:0003917,GO:0004672,GO:0004674,GO:0005488,GO:0005515,GO:0005524,GO:…	-	KOG0981-DNA topoisomerase I[L]
gene8678	1.51356	3.03395	-1.00325	0.000759992	0.00324123	down	LOC100578780	product=helix-loop-helix protein delilah-like	GO:0000003,GO:0000122,GO:0000976,GO:0000977,GO:0000978,GO:0000981,GO:0000982,GO:0000987,GO:0000988,GO:0000989,GO:0001012,GO:0001067,GO:0001078,GO:0001101,GO:0001227,GO:0001558,GO:0001701,GO:0001708,GO:0001709,GO:0001764,GO:0001890,GO:0001892,GO:0002064,GO:0002065,GO:0002067,GO:0002070,GO:0002119,GO:0002164,GO:0003002,GO:0003006,GO:0003357,GO:0003358,GO:0003359,GO:0003674,GO:0003676,GO:0003677,GO:…	-	KOG4029-Transcription factor HAND2/Transcription factor TAL1/TAL2/LYL1[K]
gene12391	1.77263	6.10629	-1.7844	0.000760777	0.00324349	down	LOC102654289	product=uncharacterized LOC102654289	-	-	-
gene4022	1.39849	4.00787	-1.51897	0.000765265	0.00325604	down	LOC102655503	product=probable WRKY transcription factor protein 1	GO:0002376,GO:0002520,GO:0005575,GO:0005622,GO:0005623,GO:0005634,GO:0005654,GO:0007275,GO:0008150,GO:0008283,GO:0009987,GO:0016604,GO:0030097,GO:0030154,GO:0031974,GO:0031981,GO:0032501,GO:0032502,GO:0035172,GO:0035363,GO:0042386,GO:0043226,GO:0043227,GO:0043229,GO:0043231,GO:0043233,GO:0044422,GO:0044424,GO:0044428,GO:0044446,GO:0044451,GO:0044464,GO:0048513,GO:0048534,GO:0048731,GO:0048856,GO:…	-	-
gene1267	0.432042	2.29236	-2.40759	0.000784737	0.00332891	down	LOC413500	product=protein Wnt-10b%2C transcript variant X2	GO:0000086,GO:0000122,GO:0000278,GO:0001101,GO:0001501,GO:0001664,GO:0001942,GO:0002009,GO:0002062,GO:0002376,GO:0002520,GO:0003002,GO:0003008,GO:0003674,GO:0005102,GO:0005109,GO:0005488,GO:0005515,GO:0005575,GO:0005576,GO:0005615,GO:0006355,GO:0006357,GO:0006629,GO:0006950,GO:0007049,GO:0007050,GO:0007154,GO:0007165,GO:0007166,GO:0007224,GO:0007267,GO:0007275,GO:0007346,GO:0007389,GO:0007399,GO:…	K01357-ko04310 Wnt signaling pathway;ko04390 Hippo signaling pathway;ko04150 mTOR signaling pathway;ko04550 Signaling pathways regulating pluripotency of stem cells;ko04916 Melanogenesis;ko05200 Pathways in cancer;ko05205 Proteoglycans in cancer;ko05217 Basal cell carcinoma;ko05224 Breast cancer;ko05166 HTLV-I infection	KOG3913-Wnt family of developmental regulators[T]
gene12969	3.56519	9.90239	-1.4738	0.000784757	0.00332891	down	LOC412643	product=uncharacterized LOC412643 description=uncharacterized LOC412643	GO:0000151,GO:0003674,GO:0005488,GO:0005515,GO:0005575,GO:0005622,GO:0005623,GO:0005737,GO:0006508,GO:0006511,GO:0006807,GO:0006810,GO:0006897,GO:0006898,GO:0007275,GO:0007399,GO:0008021,GO:0008150,GO:0008152,GO:0009056,GO:0009057,GO:0009987,GO:0010498,GO:0012505,GO:0016043,GO:0016192,GO:0019005,GO:0019222,GO:0019538,GO:0019899,GO:0019941,GO:0022008,GO:0030030,GO:0030133,GO:0030154,GO:0030162,GO:…	-	KOG4350-Uncharacterized conserved protein, contains BTB/POZ domain[R]
[truncated: 1,837 more rows]
