# Supplementary material for: Salivary Cystatin-L2-like of Varroa destructor Causes Lower Metabolism Activity and Abnormal Development in Apis mellifera Pupae
Source: Animals (Basel). 2023 Nov 27;13(23):3660. doi: 10.3390/ani13233660 (PMC10705198; doi:10.3390/ani13233660)
Supplement: Supplementary file 1 [file animals-13-03660-s001.zip › Table S3 GO enrichment of the different expressed genes from the pupae bees between the Cys200 group and the PBS group.xlsx]

## Sheet: Table S3 GO enrichment
GO.ID	Ontology	Term	Qvalue	Significant	Annotated	Pvalue	Signi_id	Signi_symbol
GO:0055114	biological process	oxidation-reduction process	3.46584e-19	194/1402	505/6999	2.4e-23	gene10054(2.37804894375),gene10098(2.01695601926),gene1011(3.38723166485),gene10149(3.45942001918),gene10165(-1.46791507442),gene10190(2.46945308026),gene10282(-7.32772570137),gene10297(2.9559605596),gene10338(-2.0153024282),gene1036(1.34804945168),gene10414(3.15256680704),gene1044(1.35334572824),gene10604(1.15051586446),gene10862(1.92620029219),gene11073(-3.32911268121),gene11116(1.732000998),ge…	LOC410042(2.37804894375),LOC552286(2.01695601926),LOC100576414(3.38723166485),CYP6AQ1(3.45942001918),LOC725618(-1.46791507442),LOC410059(2.46945308026),LOC410405(-7.32772570137),LOC551533(2.9559605596),LOC410422(-2.0153024282),LOC412948(1.34804945168),LOC410432(3.15256680704),LOC410022(1.35334572824),LOC409066(1.15051586446),LOC408446(1.92620029219),LOC410515(-3.32911268121),LOC409549(1.732000998…
GO:0006091	biological process	generation of precursor metabolites and energy	8.6646e-13	119/1402	294/6999	1.7e-16	gene10042(1.01457167617),gene10098(2.01695601926),gene10165(-1.46791507442),gene10190(2.46945308026),gene1044(1.35334572824),gene10862(1.92620029219),gene11107(1.31436868953),gene11116(1.732000998),gene1125(-1.03946124048),gene11281(1.39037387367),gene11283(1.60173097752),gene11358(1.6676820429),gene11399(1.75572405752),gene114(1.02849020212),gene11449(-1.1016663952),gene11467(2.10861083926),gene…	LOC552699(1.01457167617),LOC552286(2.01695601926),LOC725618(-1.46791507442),LOC410059(2.46945308026),LOC410022(1.35334572824),LOC408446(1.92620029219),LOC551766(1.31436868953),LOC409549(1.732000998),LOC726218(-1.03946124048),LOC410557(1.39037387367),LOC552671(1.60173097752),LOC551005(1.6676820429),LOC552736(1.75572405752),LOC409930(1.02849020212),LOC552757(-1.1016663952),LOC551958(2.10861083926),…
GO:0017144	biological process	drug metabolic process	8.6646e-13	155/1402	423/6999	1.8e-16	gene10042(1.01457167617),gene10127(-1.01557657838),gene10190(2.46945308026),gene1025(-3.6410059246),gene10297(2.9559605596),gene1044(1.35334572824),gene10604(1.15051586446),gene10758(-3.22474408959),gene10862(1.92620029219),gene10944(2.30680080791),gene11079(1.40074533133),gene11107(1.31436868953),gene11116(1.732000998),gene11221(1.86883186626),gene1125(-1.03946124048),gene11281(1.39037387367),ge…	LOC552699(1.01457167617),LOC412460(-1.01557657838),LOC410059(2.46945308026),LOC408586(-3.6410059246),LOC551533(2.9559605596),LOC410022(1.35334572824),LOC409066(1.15051586446),LOC413481(-3.22474408959),LOC408446(1.92620029219),LOC409299(2.30680080791),LOC410517(1.40074533133),LOC551766(1.31436868953),LOC409549(1.732000998),LOC408441(1.86883186626),LOC726218(-1.03946124048),LOC410557(1.39037387367)…
GO:0044281	biological process	small molecule metabolic process	1.22748e-12	312/1402	1053/6999	3.4e-16	gene10042(1.01457167617),gene10098(2.01695601926),gene1011(3.38723166485),gene10127(-1.01557657838),gene10148(1.12728505789),gene10149(3.45942001918),gene10190(2.46945308026),gene1025(-3.6410059246),gene1026(2.07619729478),gene10282(-7.32772570137),gene10297(2.9559605596),gene1036(1.34804945168),gene10414(3.15256680704),gene1044(1.35334572824),gene10526(1.07024912618),gene10567(1.18345497397),gen…	LOC552699(1.01457167617),LOC552286(2.01695601926),LOC100576414(3.38723166485),LOC412460(-1.01557657838),LOC410379(1.12728505789),CYP6AQ1(3.45942001918),LOC410059(2.46945308026),LOC408586(-3.6410059246),LOC408587(2.07619729478),LOC410405(-7.32772570137),LOC551533(2.9559605596),LOC412948(1.34804945168),LOC410432(3.15256680704),LOC410022(1.35334572824),LOC410039(1.07024912618),LOC411396(1.1834549739…
GO:0015980	biological process	energy derivation by oxidation of organic compounds	1.09752e-10	86/1402	199/6999	3.8e-14	gene10098(2.01695601926),gene10165(-1.46791507442),gene10190(2.46945308026),gene1044(1.35334572824),gene10862(1.92620029219),gene11116(1.732000998),gene11283(1.60173097752),gene11358(1.6676820429),gene11467(2.10861083926),gene11580(2.65703417204),gene1182(-2.5496575333),gene12035(1.28211143297),gene12080(1.75794269482),gene12139(2.8925783224),gene12276(1.08760042627),gene12351(2.1922858875),gene1…	LOC552286(2.01695601926),LOC725618(-1.46791507442),LOC410059(2.46945308026),LOC410022(1.35334572824),LOC408446(1.92620029219),LOC409549(1.732000998),LOC552671(1.60173097752),LOC551005(1.6676820429),LOC551958(2.10861083926),LOC724295(2.65703417204),LOC107963961(-2.5496575333),LOC551078(1.28211143297),LOC413891(1.75794269482),LOC552328(2.8925783224),LOC551039(1.08760042627),LOC552610(2.1922858875),…
GO:0046034	biological process	ATP metabolic process	1.54037e-10	81/1402	184/6999	6.4e-14	gene10042(1.01457167617),gene1044(1.35334572824),gene11079(1.40074533133),gene11107(1.31436868953),gene11116(1.732000998),gene11281(1.39037387367),gene11283(1.60173097752),gene11358(1.6676820429),gene11399(1.75572405752),gene114(1.02849020212),gene11674(1.14298450823),gene1199(-1.20728364773),gene12035(1.28211143297),gene12080(1.75794269482),gene12086(1.73659434205),gene12120(-2.7551362201),gene1…	LOC552699(1.01457167617),LOC410022(1.35334572824),LOC410517(1.40074533133),LOC551766(1.31436868953),LOC409549(1.732000998),LOC410557(1.39037387367),LOC552671(1.60173097752),LOC551005(1.6676820429),LOC552736(1.75572405752),LOC409930(1.02849020212),LOC551861(1.14298450823),LOC725348(-1.20728364773),LOC551078(1.28211143297),LOC413891(1.75794269482),LOC411576(1.73659434205),LOC551080(-2.7551362201),L…
GO:0042773	biological process	ATP synthesis coupled electron transport	3.53002e-10	45/1402	78/6999	2.1e-13	gene1044(1.35334572824),gene11116(1.732000998),gene11283(1.60173097752),gene12035(1.28211143297),gene12080(1.75794269482),gene12276(1.08760042627),gene12351(2.1922858875),gene12462(2.04861458177),gene12553(1.00835141979),gene12746(1.1339784157),gene13052(1.59755716204),gene13105(1.14125160487),gene13280(1.45580542364),gene1336(1.97995010532),gene14060(2.26947237941),gene14062(1.00361247672),gene1…	LOC410022(1.35334572824),LOC409549(1.732000998),LOC552671(1.60173097752),LOC551078(1.28211143297),LOC413891(1.75794269482),LOC551039(1.08760042627),LOC552610(2.1922858875),LOC725566(2.04861458177),Ndufs1(1.00835141979),LOC727599(1.1339784157),LOC727049(1.59755716204),LOC412396(1.14125160487),LOC409793(1.45580542364),Uqcr11(1.97995010532),LOC725843(2.26947237941),COX1(1.00361247672),COX2(1.4532963…
GO:0042775	biological process	mitochondrial ATP synthesis coupled electron transport	3.53002e-10	45/1402	78/6999	2.1e-13	gene1044(1.35334572824),gene11116(1.732000998),gene11283(1.60173097752),gene12035(1.28211143297),gene12080(1.75794269482),gene12276(1.08760042627),gene12351(2.1922858875),gene12462(2.04861458177),gene12553(1.00835141979),gene12746(1.1339784157),gene13052(1.59755716204),gene13105(1.14125160487),gene13280(1.45580542364),gene1336(1.97995010532),gene14060(2.26947237941),gene14062(1.00361247672),gene1…	LOC410022(1.35334572824),LOC409549(1.732000998),LOC552671(1.60173097752),LOC551078(1.28211143297),LOC413891(1.75794269482),LOC551039(1.08760042627),LOC552610(2.1922858875),LOC725566(2.04861458177),Ndufs1(1.00835141979),LOC727599(1.1339784157),LOC727049(1.59755716204),LOC412396(1.14125160487),LOC409793(1.45580542364),Uqcr11(1.97995010532),LOC725843(2.26947237941),COX1(1.00361247672),COX2(1.4532963…
GO:0022900	biological process	electron transport chain	3.53002e-10	61/1402	124/6999	2.2e-13	gene10165(-1.46791507442),gene1044(1.35334572824),gene11116(1.732000998),gene11283(1.60173097752),gene11967(-1.18633041993),gene12035(1.28211143297),gene12041(1.2232130036),gene12080(1.75794269482),gene12276(1.08760042627),gene12351(2.1922858875),gene12462(2.04861458177),gene12553(1.00835141979),gene12746(1.1339784157),gene13052(1.59755716204),gene13105(1.14125160487),gene1318(2.7498841189),gene1…	LOC725618(-1.46791507442),LOC410022(1.35334572824),LOC409549(1.732000998),LOC552671(1.60173097752),LOC409712(-1.18633041993),LOC551078(1.28211143297),LOC412231(1.2232130036),LOC413891(1.75794269482),LOC551039(1.08760042627),LOC552610(2.1922858875),LOC725566(2.04861458177),Ndufs1(1.00835141979),LOC727599(1.1339784157),LOC727049(1.59755716204),LOC412396(1.14125160487),LOC552128(2.7498841189),LOC409…
GO:0022904	biological process	respiratory electron transport chain	4.04348e-10	52/1402	98/6999	2.8e-13	gene10165(-1.46791507442),gene1044(1.35334572824),gene11116(1.732000998),gene11283(1.60173097752),gene12035(1.28211143297),gene12080(1.75794269482),gene12276(1.08760042627),gene12351(2.1922858875),gene12462(2.04861458177),gene12553(1.00835141979),gene12746(1.1339784157),gene13052(1.59755716204),gene13105(1.14125160487),gene13280(1.45580542364),gene1336(1.97995010532),gene14060(2.26947237941),gene…	LOC725618(-1.46791507442),LOC410022(1.35334572824),LOC409549(1.732000998),LOC552671(1.60173097752),LOC551078(1.28211143297),LOC413891(1.75794269482),LOC551039(1.08760042627),LOC552610(2.1922858875),LOC725566(2.04861458177),Ndufs1(1.00835141979),LOC727599(1.1339784157),LOC727049(1.59755716204),LOC412396(1.14125160487),LOC409793(1.45580542364),Uqcr11(1.97995010532),LOC725843(2.26947237941),COX1(1.0…
GO:0009205	biological process	purine ribonucleoside triphosphate metabolic process	1.08964e-09	83/1402	198/6999	8.3e-13	gene10042(1.01457167617),gene1044(1.35334572824),gene10526(1.07024912618),gene11079(1.40074533133),gene11107(1.31436868953),gene11116(1.732000998),gene11281(1.39037387367),gene11283(1.60173097752),gene11358(1.6676820429),gene11399(1.75572405752),gene114(1.02849020212),gene11674(1.14298450823),gene1199(-1.20728364773),gene12035(1.28211143297),gene12080(1.75794269482),gene12086(1.73659434205),gene1…	LOC552699(1.01457167617),LOC410022(1.35334572824),LOC410039(1.07024912618),LOC410517(1.40074533133),LOC551766(1.31436868953),LOC409549(1.732000998),LOC410557(1.39037387367),LOC552671(1.60173097752),LOC551005(1.6676820429),LOC552736(1.75572405752),LOC409930(1.02849020212),LOC551861(1.14298450823),LOC725348(-1.20728364773),LOC551078(1.28211143297),LOC413891(1.75794269482),LOC411576(1.73659434205),L…
GO:0009144	biological process	purine nucleoside triphosphate metabolic process	1.4441e-09	83/1402	199/6999	1.2e-12	gene10042(1.01457167617),gene1044(1.35334572824),gene10526(1.07024912618),gene11079(1.40074533133),gene11107(1.31436868953),gene11116(1.732000998),gene11281(1.39037387367),gene11283(1.60173097752),gene11358(1.6676820429),gene11399(1.75572405752),gene114(1.02849020212),gene11674(1.14298450823),gene1199(-1.20728364773),gene12035(1.28211143297),gene12080(1.75794269482),gene12086(1.73659434205),gene1…	LOC552699(1.01457167617),LOC410022(1.35334572824),LOC410039(1.07024912618),LOC410517(1.40074533133),LOC551766(1.31436868953),LOC409549(1.732000998),LOC410557(1.39037387367),LOC552671(1.60173097752),LOC551005(1.6676820429),LOC552736(1.75572405752),LOC409930(1.02849020212),LOC551861(1.14298450823),LOC725348(-1.20728364773),LOC551078(1.28211143297),LOC413891(1.75794269482),LOC411576(1.73659434205),L…
GO:0009199	biological process	ribonucleoside triphosphate metabolic process	1.77735e-09	83/1402	200/6999	1.6e-12	gene10042(1.01457167617),gene1044(1.35334572824),gene10526(1.07024912618),gene11079(1.40074533133),gene11107(1.31436868953),gene11116(1.732000998),gene11281(1.39037387367),gene11283(1.60173097752),gene11358(1.6676820429),gene11399(1.75572405752),gene114(1.02849020212),gene11674(1.14298450823),gene1199(-1.20728364773),gene12035(1.28211143297),gene12080(1.75794269482),gene12086(1.73659434205),gene1…	LOC552699(1.01457167617),LOC410022(1.35334572824),LOC410039(1.07024912618),LOC410517(1.40074533133),LOC551766(1.31436868953),LOC409549(1.732000998),LOC410557(1.39037387367),LOC552671(1.60173097752),LOC551005(1.6676820429),LOC552736(1.75572405752),LOC409930(1.02849020212),LOC551861(1.14298450823),LOC725348(-1.20728364773),LOC551078(1.28211143297),LOC413891(1.75794269482),LOC411576(1.73659434205),L…
GO:0072521	biological process	purine-containing compound metabolic process	2.07589e-09	129/1402	366/6999	2.1e-12	gene10042(1.01457167617),gene1011(3.38723166485),gene10148(1.12728505789),gene10190(2.46945308026),gene1025(-3.6410059246),gene1044(1.35334572824),gene10526(1.07024912618),gene10944(2.30680080791),gene11079(1.40074533133),gene11107(1.31436868953),gene11116(1.732000998),gene11221(1.86883186626),gene1125(-1.03946124048),gene11281(1.39037387367),gene11283(1.60173097752),gene11358(1.6676820429),gene1…	LOC552699(1.01457167617),LOC100576414(3.38723166485),LOC410379(1.12728505789),LOC410059(2.46945308026),LOC408586(-3.6410059246),LOC410022(1.35334572824),LOC410039(1.07024912618),LOC409299(2.30680080791),LOC410517(1.40074533133),LOC551766(1.31436868953),LOC409549(1.732000998),LOC408441(1.86883186626),LOC726218(-1.03946124048),LOC410557(1.39037387367),LOC552671(1.60173097752),LOC551005(1.6676820429…
GO:0009126	biological process	purine nucleoside monophosphate metabolic process	2.07589e-09	85/1402	208/6999	2.3e-12	gene10042(1.01457167617),gene1044(1.35334572824),gene10944(2.30680080791),gene11079(1.40074533133),gene11107(1.31436868953),gene11116(1.732000998),gene11221(1.86883186626),gene11281(1.39037387367),gene11283(1.60173097752),gene11358(1.6676820429),gene11399(1.75572405752),gene114(1.02849020212),gene11674(1.14298450823),gene1199(-1.20728364773),gene12035(1.28211143297),gene12080(1.75794269482),gene1…	LOC552699(1.01457167617),LOC410022(1.35334572824),LOC409299(2.30680080791),LOC410517(1.40074533133),LOC551766(1.31436868953),LOC409549(1.732000998),LOC408441(1.86883186626),LOC410557(1.39037387367),LOC552671(1.60173097752),LOC551005(1.6676820429),LOC552736(1.75572405752),LOC409930(1.02849020212),LOC551861(1.14298450823),LOC725348(-1.20728364773),LOC551078(1.28211143297),LOC413891(1.75794269482),L…
GO:0009167	biological process	purine ribonucleoside monophosphate metabolic process	2.07589e-09	85/1402	208/6999	2.3e-12	gene10042(1.01457167617),gene1044(1.35334572824),gene10944(2.30680080791),gene11079(1.40074533133),gene11107(1.31436868953),gene11116(1.732000998),gene11221(1.86883186626),gene11281(1.39037387367),gene11283(1.60173097752),gene11358(1.6676820429),gene11399(1.75572405752),gene114(1.02849020212),gene11674(1.14298450823),gene1199(-1.20728364773),gene12035(1.28211143297),gene12080(1.75794269482),gene1…	LOC552699(1.01457167617),LOC410022(1.35334572824),LOC409299(2.30680080791),LOC410517(1.40074533133),LOC551766(1.31436868953),LOC409549(1.732000998),LOC408441(1.86883186626),LOC410557(1.39037387367),LOC552671(1.60173097752),LOC551005(1.6676820429),LOC552736(1.75572405752),LOC409930(1.02849020212),LOC551861(1.14298450823),LOC725348(-1.20728364773),LOC551078(1.28211143297),LOC413891(1.75794269482),L…
GO:0019693	biological process	ribose phosphate metabolic process	2.12368e-09	128/1402	363/6999	2.5e-12	gene10042(1.01457167617),gene1011(3.38723166485),gene10148(1.12728505789),gene10190(2.46945308026),gene1025(-3.6410059246),gene1044(1.35334572824),gene10526(1.07024912618),gene10944(2.30680080791),gene11079(1.40074533133),gene11107(1.31436868953),gene11116(1.732000998),gene11221(1.86883186626),gene1125(-1.03946124048),gene11281(1.39037387367),gene11283(1.60173097752),gene11358(1.6676820429),gene1…	LOC552699(1.01457167617),LOC100576414(3.38723166485),LOC410379(1.12728505789),LOC410059(2.46945308026),LOC408586(-3.6410059246),LOC410022(1.35334572824),LOC410039(1.07024912618),LOC409299(2.30680080791),LOC410517(1.40074533133),LOC551766(1.31436868953),LOC409549(1.732000998),LOC408441(1.86883186626),LOC726218(-1.03946124048),LOC410557(1.39037387367),LOC552671(1.60173097752),LOC551005(1.6676820429…
GO:0045333	biological process	cellular respiration	2.20415e-09	68/1402	152/6999	2.8e-12	gene10165(-1.46791507442),gene10190(2.46945308026),gene1044(1.35334572824),gene10862(1.92620029219),gene11116(1.732000998),gene11283(1.60173097752),gene11467(2.10861083926),gene1182(-2.5496575333),gene12035(1.28211143297),gene12080(1.75794269482),gene12276(1.08760042627),gene12351(2.1922858875),gene12462(2.04861458177),gene12553(1.00835141979),gene12746(1.1339784157),gene12922(1.5639280514),gene1…	LOC725618(-1.46791507442),LOC410059(2.46945308026),LOC410022(1.35334572824),LOC408446(1.92620029219),LOC409549(1.732000998),LOC552671(1.60173097752),LOC551958(2.10861083926),LOC107963961(-2.5496575333),LOC551078(1.28211143297),LOC413891(1.75794269482),LOC551039(1.08760042627),LOC552610(2.1922858875),LOC725566(2.04861458177),Ndufs1(1.00835141979),LOC727599(1.1339784157),LOC551103(1.5639280514),LOC…
GO:0009150	biological process	purine ribonucleotide metabolic process	2.20415e-09	123/1402	345/6999	2.9e-12	gene10042(1.01457167617),gene1011(3.38723166485),gene10148(1.12728505789),gene10190(2.46945308026),gene1025(-3.6410059246),gene1044(1.35334572824),gene10526(1.07024912618),gene10944(2.30680080791),gene11079(1.40074533133),gene11107(1.31436868953),gene11116(1.732000998),gene11221(1.86883186626),gene1125(-1.03946124048),gene11281(1.39037387367),gene11283(1.60173097752),gene11358(1.6676820429),gene1…	LOC552699(1.01457167617),LOC100576414(3.38723166485),LOC410379(1.12728505789),LOC410059(2.46945308026),LOC408586(-3.6410059246),LOC410022(1.35334572824),LOC410039(1.07024912618),LOC409299(2.30680080791),LOC410517(1.40074533133),LOC551766(1.31436868953),LOC409549(1.732000998),LOC408441(1.86883186626),LOC726218(-1.03946124048),LOC410557(1.39037387367),LOC552671(1.60173097752),LOC551005(1.6676820429…
GO:0009161	biological process	ribonucleoside monophosphate metabolic process	2.38277e-09	87/1402	216/6999	3.3e-12	gene10042(1.01457167617),gene1044(1.35334572824),gene10944(2.30680080791),gene11079(1.40074533133),gene11107(1.31436868953),gene11116(1.732000998),gene11221(1.86883186626),gene11281(1.39037387367),gene11283(1.60173097752),gene11358(1.6676820429),gene11399(1.75572405752),gene114(1.02849020212),gene11674(1.14298450823),gene1199(-1.20728364773),gene12035(1.28211143297),gene12080(1.75794269482),gene1…	LOC552699(1.01457167617),LOC410022(1.35334572824),LOC409299(2.30680080791),LOC410517(1.40074533133),LOC551766(1.31436868953),LOC409549(1.732000998),LOC408441(1.86883186626),LOC410557(1.39037387367),LOC552671(1.60173097752),LOC551005(1.6676820429),LOC552736(1.75572405752),LOC409930(1.02849020212),LOC551861(1.14298450823),LOC725348(-1.20728364773),LOC551078(1.28211143297),LOC413891(1.75794269482),L…
GO:0009123	biological process	nucleoside monophosphate metabolic process	2.75067e-09	90/1402	227/6999	4e-12	gene10042(1.01457167617),gene1044(1.35334572824),gene10944(2.30680080791),gene11079(1.40074533133),gene11107(1.31436868953),gene11116(1.732000998),gene11221(1.86883186626),gene11281(1.39037387367),gene11283(1.60173097752),gene11358(1.6676820429),gene11399(1.75572405752),gene114(1.02849020212),gene11674(1.14298450823),gene1199(-1.20728364773),gene12035(1.28211143297),gene12080(1.75794269482),gene1…	LOC552699(1.01457167617),LOC410022(1.35334572824),LOC409299(2.30680080791),LOC410517(1.40074533133),LOC551766(1.31436868953),LOC409549(1.732000998),LOC408441(1.86883186626),LOC410557(1.39037387367),LOC552671(1.60173097752),LOC551005(1.6676820429),LOC552736(1.75572405752),LOC409930(1.02849020212),LOC551861(1.14298450823),LOC725348(-1.20728364773),LOC551078(1.28211143297),LOC413891(1.75794269482),L…
GO:0006163	biological process	purine nucleotide metabolic process	5.97332e-09	123/1402	350/6999	9.1e-12	gene10042(1.01457167617),gene1011(3.38723166485),gene10148(1.12728505789),gene10190(2.46945308026),gene1025(-3.6410059246),gene1044(1.35334572824),gene10526(1.07024912618),gene10944(2.30680080791),gene11079(1.40074533133),gene11107(1.31436868953),gene11116(1.732000998),gene11221(1.86883186626),gene1125(-1.03946124048),gene11281(1.39037387367),gene11283(1.60173097752),gene11358(1.6676820429),gene1…	LOC552699(1.01457167617),LOC100576414(3.38723166485),LOC410379(1.12728505789),LOC410059(2.46945308026),LOC408586(-3.6410059246),LOC410022(1.35334572824),LOC410039(1.07024912618),LOC409299(2.30680080791),LOC410517(1.40074533133),LOC551766(1.31436868953),LOC409549(1.732000998),LOC408441(1.86883186626),LOC726218(-1.03946124048),LOC410557(1.39037387367),LOC552671(1.60173097752),LOC551005(1.6676820429…
GO:0009259	biological process	ribonucleotide metabolic process	7.53443e-09	124/1402	355/6999	1.2e-11	gene10042(1.01457167617),gene1011(3.38723166485),gene10148(1.12728505789),gene10190(2.46945308026),gene1025(-3.6410059246),gene1044(1.35334572824),gene10526(1.07024912618),gene10944(2.30680080791),gene11079(1.40074533133),gene11107(1.31436868953),gene11116(1.732000998),gene11221(1.86883186626),gene1125(-1.03946124048),gene11281(1.39037387367),gene11283(1.60173097752),gene11358(1.6676820429),gene1…	LOC552699(1.01457167617),LOC100576414(3.38723166485),LOC410379(1.12728505789),LOC410059(2.46945308026),LOC408586(-3.6410059246),LOC410022(1.35334572824),LOC410039(1.07024912618),LOC409299(2.30680080791),LOC410517(1.40074533133),LOC551766(1.31436868953),LOC409549(1.732000998),LOC408441(1.86883186626),LOC726218(-1.03946124048),LOC410557(1.39037387367),LOC552671(1.60173097752),LOC551005(1.6676820429…
GO:0006119	biological process	oxidative phosphorylation	1.38393e-08	53/1402	110/6999	2.3e-11	gene10042(1.01457167617),gene1044(1.35334572824),gene11107(1.31436868953),gene11116(1.732000998),gene11281(1.39037387367),gene11283(1.60173097752),gene114(1.02849020212),gene1199(-1.20728364773),gene12035(1.28211143297),gene12080(1.75794269482),gene12276(1.08760042627),gene12351(2.1922858875),gene12462(2.04861458177),gene12553(1.00835141979),gene12746(1.1339784157),gene13052(1.59755716204),gene13…	LOC552699(1.01457167617),LOC410022(1.35334572824),LOC551766(1.31436868953),LOC409549(1.732000998),LOC410557(1.39037387367),LOC552671(1.60173097752),LOC409930(1.02849020212),LOC725348(-1.20728364773),LOC551078(1.28211143297),LOC413891(1.75794269482),LOC551039(1.08760042627),LOC552610(2.1922858875),LOC725566(2.04861458177),Ndufs1(1.00835141979),LOC727599(1.1339784157),LOC727049(1.59755716204),LOC41…
GO:0009141	biological process	nucleoside triphosphate metabolic process	1.96398e-08	83/1402	210/6999	3.4e-11	gene10042(1.01457167617),gene1044(1.35334572824),gene10526(1.07024912618),gene11079(1.40074533133),gene11107(1.31436868953),gene11116(1.732000998),gene11281(1.39037387367),gene11283(1.60173097752),gene11358(1.6676820429),gene11399(1.75572405752),gene114(1.02849020212),gene11674(1.14298450823),gene1199(-1.20728364773),gene12035(1.28211143297),gene12080(1.75794269482),gene12086(1.73659434205),gene1…	LOC552699(1.01457167617),LOC410022(1.35334572824),LOC410039(1.07024912618),LOC410517(1.40074533133),LOC551766(1.31436868953),LOC409549(1.732000998),LOC410557(1.39037387367),LOC552671(1.60173097752),LOC551005(1.6676820429),LOC552736(1.75572405752),LOC409930(1.02849020212),LOC551861(1.14298450823),LOC725348(-1.20728364773),LOC551078(1.28211143297),LOC413891(1.75794269482),LOC411576(1.73659434205),L…
GO:0006753	biological process	nucleoside phosphate metabolic process	1.66627e-07	139/1402	429/6999	3e-10	gene10042(1.01457167617),gene1011(3.38723166485),gene10148(1.12728505789),gene10190(2.46945308026),gene1025(-3.6410059246),gene1044(1.35334572824),gene10526(1.07024912618),gene10944(2.30680080791),gene11079(1.40074533133),gene11107(1.31436868953),gene11116(1.732000998),gene11221(1.86883186626),gene1125(-1.03946124048),gene11281(1.39037387367),gene11283(1.60173097752),gene11358(1.6676820429),gene1…	LOC552699(1.01457167617),LOC100576414(3.38723166485),LOC410379(1.12728505789),LOC410059(2.46945308026),LOC408586(-3.6410059246),LOC410022(1.35334572824),LOC410039(1.07024912618),LOC409299(2.30680080791),LOC410517(1.40074533133),LOC551766(1.31436868953),LOC409549(1.732000998),LOC408441(1.86883186626),LOC726218(-1.03946124048),LOC410557(1.39037387367),LOC552671(1.60173097752),LOC551005(1.6676820429…
GO:0019752	biological process	carboxylic acid metabolic process	1.71153e-07	150/1402	473/6999	3.2e-10	gene10098(2.01695601926),gene10127(-1.01557657838),gene10190(2.46945308026),gene1026(2.07619729478),gene1036(1.34804945168),gene10414(3.15256680704),gene10526(1.07024912618),gene10652(1.01417981666),gene1079(1.68295824809),gene10862(1.92620029219),gene10993(-1.30429964719),gene11014(-1.3021214662),gene11116(1.732000998),gene11204(1.80783792901),gene1125(-1.03946124048),gene11358(1.6676820429),gen…	LOC552286(2.01695601926),LOC412460(-1.01557657838),LOC410059(2.46945308026),LOC408587(2.07619729478),LOC412948(1.34804945168),LOC410432(3.15256680704),LOC410039(1.07024912618),LOC412541(1.01417981666),LOC409261(1.68295824809),LOC408446(1.92620029219),LOC726922(-1.30429964719),LOC552532(-1.3021214662),LOC409549(1.732000998),LOC410120(1.80783792901),LOC726218(-1.03946124048),LOC551005(1.6676820429)…
GO:0009117	biological process	nucleotide metabolic process	1.80513e-07	138/1402	426/6999	3.5e-10	gene10042(1.01457167617),gene1011(3.38723166485),gene10148(1.12728505789),gene10190(2.46945308026),gene1025(-3.6410059246),gene1044(1.35334572824),gene10526(1.07024912618),gene10944(2.30680080791),gene11079(1.40074533133),gene11107(1.31436868953),gene11116(1.732000998),gene11221(1.86883186626),gene1125(-1.03946124048),gene11281(1.39037387367),gene11283(1.60173097752),gene11358(1.6676820429),gene1…	LOC552699(1.01457167617),LOC100576414(3.38723166485),LOC410379(1.12728505789),LOC410059(2.46945308026),LOC408586(-3.6410059246),LOC410022(1.35334572824),LOC410039(1.07024912618),LOC409299(2.30680080791),LOC410517(1.40074533133),LOC551766(1.31436868953),LOC409549(1.732000998),LOC408441(1.86883186626),LOC726218(-1.03946124048),LOC410557(1.39037387367),LOC552671(1.60173097752),LOC551005(1.6676820429…
GO:0055086	biological process	nucleobase-containing small molecule metabolic process	8.46541e-07	149/1402	479/6999	1.7e-09	gene10042(1.01457167617),gene1011(3.38723166485),gene10148(1.12728505789),gene10190(2.46945308026),gene1025(-3.6410059246),gene1044(1.35334572824),gene10526(1.07024912618),gene10944(2.30680080791),gene11079(1.40074533133),gene11107(1.31436868953),gene11116(1.732000998),gene11221(1.86883186626),gene1125(-1.03946124048),gene11281(1.39037387367),gene11283(1.60173097752),gene11358(1.6676820429),gene1…	LOC552699(1.01457167617),LOC100576414(3.38723166485),LOC410379(1.12728505789),LOC410059(2.46945308026),LOC408586(-3.6410059246),LOC410022(1.35334572824),LOC410039(1.07024912618),LOC409299(2.30680080791),LOC410517(1.40074533133),LOC551766(1.31436868953),LOC409549(1.732000998),LOC408441(1.86883186626),LOC726218(-1.03946124048),LOC410557(1.39037387367),LOC552671(1.60173097752),LOC551005(1.6676820429…
GO:0034754	biological process	cellular hormone metabolic process	1.86335e-06	35/1402	67/6999	4e-09	gene10149(3.45942001918),gene10282(-7.32772570137),gene13202(-13.2885892716),gene13595(7.31345650802),gene13626(-1.06808062794),gene1521(-1.13664853052),gene1649(-1.28080713798),gene1764(1.52021319998),gene2956(1.48710599715),gene3186(-1.18233359776),gene329(-1.99293141132),gene3747(2.04931703322),gene3867(4.30801642913),gene3890(1.89020808762),gene4061(-1.32322330176),gene521(-3.92821497415),gen…	CYP6AQ1(3.45942001918),LOC410405(-7.32772570137),LOC725442(-13.2885892716),LOC727367(7.31345650802),LOC727584(-1.06808062794),LOC551320(-1.13664853052),ecd(-1.28080713798),LOC552105(1.52021319998),LOC413997(1.48710599715),LOC100578109(-1.18233359776),LOC102656812(-1.99293141132),LOC552635(2.04931703322),LOC408788(4.30801642913),LOC724216(1.89020808762),LOC412442(-1.32322330176),LOC410748(-3.92821…
GO:1902600	biological process	proton transmembrane transport	1.86335e-06	42/1402	88/6999	4e-09	gene10042(1.01457167617),gene10263(2.14738044337),gene11107(1.31436868953),gene11281(1.39037387367),gene114(1.02849020212),gene11503(2.65894413441),gene11573(1.3341838899),gene11674(1.14298450823),gene12351(2.1922858875),gene1258(1.63254717323),gene12674(1.01478005046),gene13105(1.14125160487),gene1311(3.75416338582),gene13233(1.29986746952),gene13459(2.35381712717),gene14060(2.26947237941),gene1…	LOC552699(1.01457167617),LOC551053(2.14738044337),LOC551766(1.31436868953),LOC410557(1.39037387367),LOC409930(1.02849020212),LOC413517(2.65894413441),LOC551721(1.3341838899),LOC551861(1.14298450823),LOC552610(2.1922858875),LOC409792(1.63254717323),LOC552720(1.01478005046),LOC412396(1.14125160487),LOC413575(3.75416338582),LOC551936(1.29986746952),LOC100577994(2.35381712717),LOC725843(2.26947237941…
GO:0042445	biological process	hormone metabolic process	1.89538e-06	52/1402	120/6999	4.2e-09	gene10149(3.45942001918),gene10282(-7.32772570137),gene10545(1.6697626465),gene10567(1.18345497397),gene11232(1.06198884549),gene11449(-1.1016663952),gene11953(-3.37542958647),gene12110(-5.47218825033),gene13202(-13.2885892716),gene13295(1.96489089616),gene13595(7.31345650802),gene13626(-1.06808062794),gene1521(-1.13664853052),gene1649(-1.28080713798),gene1764(1.52021319998),gene2468(-1.129588670…	CYP6AQ1(3.45942001918),LOC410405(-7.32772570137),LOC410438(1.6697626465),LOC411396(1.18345497397),LOC408500(1.06198884549),LOC552757(-1.1016663952),LOC726495(-3.37542958647),LOC102655009(-5.47218825033),LOC725442(-13.2885892716),LOC412166(1.96489089616),LOC727367(7.31345650802),LOC727584(-1.06808062794),LOC551320(-1.13664853052),ecd(-1.28080713798),LOC552105(1.52021319998),LOC551535(-1.1295886706…
GO:0043436	biological process	oxoacid metabolic process	2.10051e-06	155/1402	510/6999	4.8e-09	gene10098(2.01695601926),gene10127(-1.01557657838),gene10190(2.46945308026),gene1026(2.07619729478),gene1036(1.34804945168),gene10414(3.15256680704),gene10526(1.07024912618),gene10652(1.01417981666),gene10751(-1.95747723846),gene1079(1.68295824809),gene10862(1.92620029219),gene10993(-1.30429964719),gene11014(-1.3021214662),gene11116(1.732000998),gene11204(1.80783792901),gene1125(-1.03946124048),g…	LOC552286(2.01695601926),LOC412460(-1.01557657838),LOC410059(2.46945308026),LOC408587(2.07619729478),LOC412948(1.34804945168),LOC410432(3.15256680704),LOC410039(1.07024912618),LOC412541(1.01417981666),LOC100578307(-1.95747723846),LOC409261(1.68295824809),LOC408446(1.92620029219),LOC726922(-1.30429964719),LOC552532(-1.3021214662),LOC409549(1.732000998),LOC410120(1.80783792901),LOC726218(-1.0394612…
GO:0042335	biological process	cuticle development	2.29357e-06	61/1402	151/6999	5.4e-09	gene10220(-6.69605275528),gene10406(2.2121287598),gene10456(-2.08710532097),gene1067(-1.90068866814),gene10758(-3.22474408959),gene11094(-1.28117394658),gene11300(-3.46761970968),gene11731(2.6580717418),gene11834(-2.49439956105),gene12018(-1.31759515938),gene12134(-5.74030418598),gene12455(3.0854812285),gene12465(-10.1238297837),gene12481(-1.1616502732),gene12512(-1.33270751419),gene12585(-8.2376…	LOC102654867(-6.69605275528),LOC408411(2.2121287598),LOC408434(-2.08710532097),LOC551109(-1.90068866814),LOC413481(-3.22474408959),LOC100578515(-1.28117394658),LOC107963969(-3.46761970968),LOC107965562(2.6580717418),LOC410606(-2.49439956105),LOC408508(-1.31759515938),LOC726864(-5.74030418598),Y-f(3.0854812285),LOC409176(-10.1238297837),LOC410638(-1.1616502732),LOC413408(-1.33270751419),LOC726995(…
GO:0006082	biological process	organic acid metabolic process	2.31056e-06	155/1402	511/6999	5.6e-09	gene10098(2.01695601926),gene10127(-1.01557657838),gene10190(2.46945308026),gene1026(2.07619729478),gene1036(1.34804945168),gene10414(3.15256680704),gene10526(1.07024912618),gene10652(1.01417981666),gene10751(-1.95747723846),gene1079(1.68295824809),gene10862(1.92620029219),gene10993(-1.30429964719),gene11014(-1.3021214662),gene11116(1.732000998),gene11204(1.80783792901),gene1125(-1.03946124048),g…	LOC552286(2.01695601926),LOC412460(-1.01557657838),LOC410059(2.46945308026),LOC408587(2.07619729478),LOC412948(1.34804945168),LOC410432(3.15256680704),LOC410039(1.07024912618),LOC412541(1.01417981666),LOC100578307(-1.95747723846),LOC409261(1.68295824809),LOC408446(1.92620029219),LOC726922(-1.30429964719),LOC552532(-1.3021214662),LOC409549(1.732000998),LOC410120(1.80783792901),LOC726218(-1.0394612…
GO:0006811	biological process	ion transport	7.62164e-06	196/1402	691/6999	1.9e-08	gene10042(1.01457167617),gene10070(1.60240512908),gene10076(1.92258165816),gene1020(1.83241414388),gene10254(-1.19561528788),gene10263(2.14738044337),gene1027(1.10080245695),gene1039(-1.28228056503),gene10459(1.5816396945),gene1053(1.1263970177),gene10587(-1.25924560921),gene10666(-2.11740475364),gene10683(1.21942311609),gene10915(1.6802370341),gene10983(1.01865706495),gene11060(-1.05355064743),g…	LOC552699(1.01457167617),LOC410371(1.60240512908),LOC552711(1.92258165816),LOC100577239(1.83241414388),LOC726524(-1.19561528788),LOC551053(2.14738044337),LOC100577019(1.10080245695),LOC412949(-1.28228056503),LOC552354(1.5816396945),LOC410710(1.1263970177),LOC410465(-1.25924560921),LOC412934(-2.11740475364),LOC409715(1.21942311609),GluCl(1.6802370341),LOC726867(1.01865706495),LOC410507(-1.05355064…
GO:0034220	biological process	ion transmembrane transport	7.80595e-06	158/1402	532/6999	2e-08	gene10042(1.01457167617),gene10070(1.60240512908),gene10076(1.92258165816),gene10254(-1.19561528788),gene10263(2.14738044337),gene1027(1.10080245695),gene1039(-1.28228056503),gene1053(1.1263970177),gene10666(-2.11740475364),gene10683(1.21942311609),gene10915(1.6802370341),gene10983(1.01865706495),gene11060(-1.05355064743),gene11085(1.07524443446),gene11107(1.31436868953),gene11137(2.68175325131),…	LOC552699(1.01457167617),LOC410371(1.60240512908),LOC552711(1.92258165816),LOC726524(-1.19561528788),LOC551053(2.14738044337),LOC100577019(1.10080245695),LOC412949(-1.28228056503),LOC410710(1.1263970177),LOC412934(-2.11740475364),LOC409715(1.21942311609),GluCl(1.6802370341),LOC726867(1.01865706495),LOC410507(-1.05355064743),LOC408462(1.07524443446),LOC551766(1.31436868953),LOC410532(2.68175325131…
GO:0051186	biological process	cofactor metabolic process	1.14008e-05	105/1402	321/6999	3e-08	gene1011(3.38723166485),gene10127(-1.01557657838),gene10190(2.46945308026),gene10297(2.9559605596),gene10526(1.07024912618),gene10604(1.15051586446),gene10983(1.01865706495),gene1125(-1.03946124048),gene11358(1.6676820429),gene11399(1.75572405752),gene11404(-1.23358208721),gene11446(1.05176468645),gene11467(2.10861083926),gene11483(1.04534862423),gene11967(-1.18633041993),gene12057(1.71327898638)…	LOC100576414(3.38723166485),LOC412460(-1.01557657838),LOC410059(2.46945308026),LOC551533(2.9559605596),LOC410039(1.07024912618),LOC409066(1.15051586446),LOC726867(1.01865706495),LOC726218(-1.03946124048),LOC551005(1.6676820429),LOC552736(1.75572405752),LOC409485(-1.23358208721),LOC409090(1.05176468645),LOC551958(2.10861083926),LOC727622(1.04534862423),LOC409712(-1.18633041993),LOC552616(1.7132789…
GO:0051188	biological process	cofactor biosynthetic process	1.1849e-05	68/1402	182/6999	3.2e-08	gene10127(-1.01557657838),gene10297(2.9559605596),gene10526(1.07024912618),gene10604(1.15051586446),gene10983(1.01865706495),gene1125(-1.03946124048),gene11358(1.6676820429),gene11399(1.75572405752),gene11404(-1.23358208721),gene11446(1.05176468645),gene11467(2.10861083926),gene12057(1.71327898638),gene12086(1.73659434205),gene12101(1.43527450081),gene12120(-2.7551362201),gene12276(1.08760042627)…	LOC412460(-1.01557657838),LOC551533(2.9559605596),LOC410039(1.07024912618),LOC409066(1.15051586446),LOC726867(1.01865706495),LOC726218(-1.03946124048),LOC551005(1.6676820429),LOC552736(1.75572405752),LOC409485(-1.23358208721),LOC409090(1.05176468645),LOC551958(2.10861083926),LOC552616(1.71327898638),LOC411576(1.73659434205),LOC550828(1.43527450081),LOC551080(-2.7551362201),LOC551039(1.08760042627…
GO:0009060	biological process	aerobic respiration	1.62461e-05	34/1402	69/6999	4.5e-08	gene10190(2.46945308026),gene1044(1.35334572824),gene10862(1.92620029219),gene11116(1.732000998),gene11283(1.60173097752),gene11467(2.10861083926),gene1182(-2.5496575333),gene12276(1.08760042627),gene12351(2.1922858875),gene12462(2.04861458177),gene12922(1.5639280514),gene13105(1.14125160487),gene1318(2.7498841189),gene13910(3.13553886678),gene14060(2.26947237941),gene14062(1.00361247672),gene140…	LOC410059(2.46945308026),LOC410022(1.35334572824),LOC408446(1.92620029219),LOC409549(1.732000998),LOC552671(1.60173097752),LOC551958(2.10861083926),LOC107963961(-2.5496575333),LOC551039(1.08760042627),LOC552610(2.1922858875),LOC725566(2.04861458177),LOC551103(1.5639280514),LOC412396(1.14125160487),LOC552128(2.7498841189),LOC102654575(3.13553886678),LOC725843(2.26947237941),COX1(1.00361247672),COX…
GO:0006123	biological process	mitochondrial electron transport, cytochrome c to oxygen	1.92547e-05	13/1402	15/6999	5.6e-08	gene12351(2.1922858875),gene13105(1.14125160487),gene14060(2.26947237941),gene14062(1.00361247672),gene14063(1.45329630557),gene3987(2.24939913539),gene4608(1.37176408389),gene4974(1.40697237825),gene6607(2.41615013054),gene743(1.12344257733),gene8567(2.29969522045),gene8679(3.54090089817),gene8687(2.52326879322)	LOC552610(2.1922858875),LOC412396(1.14125160487),LOC725843(2.26947237941),COX1(1.00361247672),COX2(1.45329630557),LOC551541(2.24939913539),LOC408837(1.37176408389),Cox6c(1.40697237825),LOC726297(2.41615013054),LOC409103(1.12344257733),LOC552015(2.29969522045),LOC724543(3.54090089817),CytC(2.52326879322)
GO:0019646	biological process	aerobic electron transport chain	1.92547e-05	13/1402	15/6999	5.6e-08	gene12351(2.1922858875),gene13105(1.14125160487),gene14060(2.26947237941),gene14062(1.00361247672),gene14063(1.45329630557),gene3987(2.24939913539),gene4608(1.37176408389),gene4974(1.40697237825),gene6607(2.41615013054),gene743(1.12344257733),gene8567(2.29969522045),gene8679(3.54090089817),gene8687(2.52326879322)	LOC552610(2.1922858875),LOC412396(1.14125160487),LOC725843(2.26947237941),COX1(1.00361247672),COX2(1.45329630557),LOC551541(2.24939913539),LOC408837(1.37176408389),Cox6c(1.40697237825),LOC726297(2.41615013054),LOC409103(1.12344257733),LOC552015(2.29969522045),LOC724543(3.54090089817),CytC(2.52326879322)
GO:1901135	biological process	carbohydrate derivative metabolic process	3.35837e-05	192/1402	688/6999	1e-07	gene10042(1.01457167617),gene1011(3.38723166485),gene10148(1.12728505789),gene10160(-4.74820278477),gene10190(2.46945308026),gene1025(-3.6410059246),gene1044(1.35334572824),gene10456(-2.08710532097),gene10526(1.07024912618),gene10758(-3.22474408959),gene1079(1.68295824809),gene10876(-1.03254032895),gene10944(2.30680080791),gene11079(1.40074533133),gene11107(1.31436868953),gene11116(1.732000998),g…	LOC552699(1.01457167617),LOC100576414(3.38723166485),LOC410379(1.12728505789),LOC408394(-4.74820278477),LOC410059(2.46945308026),LOC408586(-3.6410059246),LOC410022(1.35334572824),LOC408434(-2.08710532097),LOC410039(1.07024912618),LOC413481(-3.22474408959),LOC409261(1.68295824809),LOC413579(-1.03254032895),LOC409299(2.30680080791),LOC410517(1.40074533133),LOC551766(1.31436868953),LOC409549(1.73200…
GO:0040003	biological process	chitin-based cuticle development	7.5487e-05	36/1402	79/6999	2.3e-07	gene10406(2.2121287598),gene10456(-2.08710532097),gene10758(-3.22474408959),gene11094(-1.28117394658),gene11300(-3.46761970968),gene11834(-2.49439956105),gene12465(-10.1238297837),gene12585(-8.23769380648),gene1265(-1.30781373234),gene13013(-7.54168112484),gene13328(1.10791600051),gene1649(-1.28080713798),gene2805(-2.86911866739),gene3184(-2.35023002572),gene3297(-3.98174140036),gene3634(-3.32552…	LOC408411(2.2121287598),LOC408434(-2.08710532097),LOC413481(-3.22474408959),LOC100578515(-1.28117394658),LOC107963969(-3.46761970968),LOC410606(-2.49439956105),LOC409176(-10.1238297837),LOC726995(-8.23769380648),LOC413502(-1.30781373234),Grp(-7.54168112484),LOC724987(1.10791600051),ecd(-1.28080713798),LOC551970(-2.86911866739),Cpap3-c(-2.35023002572),LOC724382(-3.98174140036),LOC725547(-3.3255294…
GO:0045455	biological process	ecdysteroid metabolic process	7.70187e-05	21/1402	35/6999	2.4e-07	gene10149(3.45942001918),gene10282(-7.32772570137),gene13202(-13.2885892716),gene13595(7.31345650802),gene1649(-1.28080713798),gene1764(1.52021319998),gene3747(2.04931703322),gene521(-3.92821497415),gene522(-2.51615954111),gene524(3.1950250343),gene526(-8.14103883849),gene527(-2.61303652644),gene528(-4.20373839261),gene529(-2.65697878774),gene611(4.68398001421),gene613(6.8130301791),gene6130(1.24…	CYP6AQ1(3.45942001918),LOC410405(-7.32772570137),LOC725442(-13.2885892716),LOC727367(7.31345650802),ecd(-1.28080713798),LOC552105(1.52021319998),LOC552635(2.04931703322),LOC410748(-3.92821497415),LOC552395(-2.51615954111),LOC552425(3.1950250343),LOC552457(-8.14103883849),LOC410745(-2.61303652644),LOC410744(-4.20373839261),LOC410743(-2.65697878774),LOC410733(4.68398001421),LOC408603(6.8130301791),…
GO:0098660	biological process	inorganic ion transmembrane transport	0.000119295	115/1402	376/6999	3.8e-07	gene10042(1.01457167617),gene10070(1.60240512908),gene10076(1.92258165816),gene10254(-1.19561528788),gene10263(2.14738044337),gene1053(1.1263970177),gene10666(-2.11740475364),gene10915(1.6802370341),gene10983(1.01865706495),gene11060(-1.05355064743),gene11085(1.07524443446),gene11107(1.31436868953),gene11137(2.68175325131),gene11255(1.35024316576),gene1126(-1.39551639603),gene11281(1.39037387367)…	LOC552699(1.01457167617),LOC410371(1.60240512908),LOC552711(1.92258165816),LOC726524(-1.19561528788),LOC551053(2.14738044337),LOC410710(1.1263970177),LOC412934(-2.11740475364),GluCl(1.6802370341),LOC726867(1.01865706495),LOC410507(-1.05355064743),LOC408462(1.07524443446),LOC551766(1.31436868953),LOC410532(2.68175325131),LOC410567(1.35024316576),LOC412081(-1.39551639603),LOC410557(1.39037387367),L…
GO:0044283	biological process	small molecule biosynthetic process	0.00011983	112/1402	364/6999	3.9e-07	gene10098(2.01695601926),gene10127(-1.01557657838),gene10148(1.12728505789),gene10149(3.45942001918),gene10297(2.9559605596),gene1036(1.34804945168),gene10604(1.15051586446),gene10652(1.01417981666),gene11165(7.68418933794),gene11221(1.86883186626),gene1125(-1.03946124048),gene11358(1.6676820429),gene11399(1.75572405752),gene11449(-1.1016663952),gene11467(2.10861083926),gene11483(1.04534862423),g…	LOC552286(2.01695601926),LOC412460(-1.01557657838),LOC410379(1.12728505789),CYP6AQ1(3.45942001918),LOC551533(2.9559605596),LOC412948(1.34804945168),LOC409066(1.15051586446),LOC412541(1.01417981666),LOC410521(7.68418933794),LOC408441(1.86883186626),LOC726218(-1.03946124048),LOC551005(1.6676820429),LOC552736(1.75572405752),LOC552757(-1.1016663952),LOC551958(2.10861083926),LOC727622(1.04534862423),L…
GO:0055085	biological process	transmembrane transport	0.00014441	187/1402	680/6999	4.8e-07	gene10042(1.01457167617),gene10070(1.60240512908),gene10076(1.92258165816),gene10254(-1.19561528788),gene10263(2.14738044337),gene1027(1.10080245695),gene1039(-1.28228056503),gene1053(1.1263970177),gene10666(-2.11740475364),gene10683(1.21942311609),gene10915(1.6802370341),gene10983(1.01865706495),gene11060(-1.05355064743),gene11085(1.07524443446),gene11107(1.31436868953),gene11137(2.68175325131),…	LOC552699(1.01457167617),LOC410371(1.60240512908),LOC552711(1.92258165816),LOC726524(-1.19561528788),LOC551053(2.14738044337),LOC100577019(1.10080245695),LOC412949(-1.28228056503),LOC410710(1.1263970177),LOC412934(-2.11740475364),LOC409715(1.21942311609),GluCl(1.6802370341),LOC726867(1.01865706495),LOC410507(-1.05355064743),LOC408462(1.07524443446),LOC551766(1.31436868953),LOC410532(2.68175325131…
GO:0006732	biological process	coenzyme metabolic process	0.000209247	74/1402	218/6999	7.1e-07	gene1011(3.38723166485),gene10190(2.46945308026),gene10297(2.9559605596),gene10526(1.07024912618),gene10604(1.15051586446),gene1125(-1.03946124048),gene11358(1.6676820429),gene11399(1.75572405752),gene11467(2.10861083926),gene11967(-1.18633041993),gene12086(1.73659434205),gene12101(1.43527450081),gene12276(1.08760042627),gene12334(1.99990958734),gene12587(1.22131191648),gene12589(1.06765821726),g…	LOC100576414(3.38723166485),LOC410059(2.46945308026),LOC551533(2.9559605596),LOC410039(1.07024912618),LOC409066(1.15051586446),LOC726218(-1.03946124048),LOC551005(1.6676820429),LOC552736(1.75572405752),LOC551958(2.10861083926),LOC409712(-1.18633041993),LOC411576(1.73659434205),LOC550828(1.43527450081),LOC551039(1.08760042627),LOC413789(1.99990958734),LOC552417(1.22131191648),LOC551527(1.067658217…
GO:0019637	biological process	organophosphate metabolic process	0.000265714	181/1402	660/6999	9.2e-07	gene10042(1.01457167617),gene1011(3.38723166485),gene10148(1.12728505789),gene10174(1.70654790281),gene10190(2.46945308026),gene1025(-3.6410059246),gene10297(2.9559605596),gene1044(1.35334572824),gene10526(1.07024912618),gene10604(1.15051586446),gene10751(-1.95747723846),gene1079(1.68295824809),gene10944(2.30680080791),gene11079(1.40074533133),gene11107(1.31436868953),gene11116(1.732000998),gene1…	LOC552699(1.01457167617),LOC100576414(3.38723166485),LOC410379(1.12728505789),LOC410393(1.70654790281),LOC410059(2.46945308026),LOC408586(-3.6410059246),LOC551533(2.9559605596),LOC410022(1.35334572824),LOC410039(1.07024912618),LOC409066(1.15051586446),LOC100578307(-1.95747723846),LOC409261(1.68295824809),LOC409299(2.30680080791),LOC410517(1.40074533133),LOC551766(1.31436868953),LOC409549(1.732000…
GO:0016053	biological process	organic acid biosynthetic process	0.000610965	62/1402	178/6999	2.2e-06	gene10098(2.01695601926),gene10127(-1.01557657838),gene1036(1.34804945168),gene10652(1.01417981666),gene1125(-1.03946124048),gene11358(1.6676820429),gene11399(1.75572405752),gene11449(-1.1016663952),gene11467(2.10861083926),gene11483(1.04534862423),gene11917(2.82944111181),gene12086(1.73659434205),gene12101(1.43527450081),gene12110(-5.47218825033),gene12334(1.99990958734),gene12587(1.22131191648)…	LOC552286(2.01695601926),LOC412460(-1.01557657838),LOC412948(1.34804945168),LOC412541(1.01417981666),LOC726218(-1.03946124048),LOC551005(1.6676820429),LOC552736(1.75572405752),LOC552757(-1.1016663952),LOC551958(2.10861083926),LOC727622(1.04534862423),LOC410582(2.82944111181),LOC411576(1.73659434205),LOC550828(1.43527450081),LOC102655009(-5.47218825033),LOC413789(1.99990958734),LOC552417(1.2213119…
GO:0046394	biological process	carboxylic acid biosynthetic process	0.000610965	62/1402	178/6999	2.2e-06	gene10098(2.01695601926),gene10127(-1.01557657838),gene1036(1.34804945168),gene10652(1.01417981666),gene1125(-1.03946124048),gene11358(1.6676820429),gene11399(1.75572405752),gene11449(-1.1016663952),gene11467(2.10861083926),gene11483(1.04534862423),gene11917(2.82944111181),gene12086(1.73659434205),gene12101(1.43527450081),gene12110(-5.47218825033),gene12334(1.99990958734),gene12587(1.22131191648)…	LOC552286(2.01695601926),LOC412460(-1.01557657838),LOC412948(1.34804945168),LOC412541(1.01417981666),LOC726218(-1.03946124048),LOC551005(1.6676820429),LOC552736(1.75572405752),LOC552757(-1.1016663952),LOC551958(2.10861083926),LOC727622(1.04534862423),LOC410582(2.82944111181),LOC411576(1.73659434205),LOC550828(1.43527450081),LOC102655009(-5.47218825033),LOC413789(1.99990958734),LOC552417(1.2213119…
GO:0007603	biological process	phototransduction, visible light	0.00122612	20/1402	37/6999	4.5e-06	gene10230(1.04736423257),gene11165(7.68418933794),gene11537(-1.02186116581),gene11713(3.91579284596),gene11714(3.95564451873),gene11767(2.34616054727),gene11879(3.88954871528),gene11880(4.89787012485),gene1269(1.20775636763),gene13174(1.76181890636),gene13422(4.00559051166),gene1734(1.47968754771),gene3704(2.73969550135),gene5197(-1.78270800523),gene5421(2.80715523097),gene5658(-1.78172755348),ge…	LOC410385(1.04736423257),LOC410521(7.68418933794),LOC410632(-1.02186116581),LOC409631(3.91579284596),LOC725232(3.95564451873),LOC412907(2.34616054727),Lop1(3.88954871528),Lop2(4.89787012485),LOC409937(1.20775636763),Uvop(1.76181890636),LOC102656343(4.00559051166),LOC724471(1.47968754771),LOC724717(2.73969550135),LOC412481(-1.78270800523),LOC102654173(2.80715523097),LOC725480(-1.78172755348),LOC55…
GO:0009108	biological process	coenzyme biosynthetic process	0.0012569	50/1402	137/6999	4.7e-06	gene10297(2.9559605596),gene10604(1.15051586446),gene1125(-1.03946124048),gene11358(1.6676820429),gene11399(1.75572405752),gene12086(1.73659434205),gene12101(1.43527450081),gene12276(1.08760042627),gene12334(1.99990958734),gene12587(1.22131191648),gene12589(1.06765821726),gene1262(4.9606994004),gene1263(9.17210322694),gene12879(-1.69197314995),gene12922(1.5639280514),gene12930(-1.93727097063),gen…	LOC551533(2.9559605596),LOC409066(1.15051586446),LOC726218(-1.03946124048),LOC551005(1.6676820429),LOC552736(1.75572405752),LOC411576(1.73659434205),LOC550828(1.43527450081),LOC551039(1.08760042627),LOC413789(1.99990958734),LOC552417(1.22131191648),LOC551527(1.06765821726),LOC100576797(4.9606994004),LOC107966059(9.17210322694),LOC102656543(-1.69197314995),LOC551103(1.5639280514),LOC412735(-1.9372…
GO:0015672	biological process	monovalent inorganic cation transport	0.00126031	75/1402	232/6999	4.8e-06	gene10042(1.01457167617),gene1020(1.83241414388),gene10263(2.14738044337),gene10587(-1.25924560921),gene10666(-2.11740475364),gene11085(1.07524443446),gene11107(1.31436868953),gene11137(2.68175325131),gene1126(-1.39551639603),gene11281(1.39037387367),gene11358(1.6676820429),gene114(1.02849020212),gene11503(2.65894413441),gene11573(1.3341838899),gene11674(1.14298450823),gene1175(-3.98504627001),ge…	LOC552699(1.01457167617),LOC100577239(1.83241414388),LOC551053(2.14738044337),LOC410465(-1.25924560921),LOC412934(-2.11740475364),LOC408462(1.07524443446),LOC551766(1.31436868953),LOC410532(2.68175325131),LOC412081(-1.39551639603),LOC410557(1.39037387367),LOC551005(1.6676820429),LOC409930(1.02849020212),LOC413517(2.65894413441),LOC551721(1.3341838899),LOC551861(1.14298450823),LOC725457(-3.9850462…
GO:0008202	biological process	steroid metabolic process	0.00131516	51/1402	141/6999	5.1e-06	gene10149(3.45942001918),gene1025(-3.6410059246),gene10282(-7.32772570137),gene11449(-1.1016663952),gene1152(-1.19669589494),gene12587(1.22131191648),gene12589(1.06765821726),gene1262(4.9606994004),gene1263(9.17210322694),gene12838(-6.78020775843),gene13202(-13.2885892716),gene13295(1.96489089616),gene13595(7.31345650802),gene13626(-1.06808062794),gene13892(2.10822849537),gene1521(-1.13664853052)…	CYP6AQ1(3.45942001918),LOC408586(-3.6410059246),LOC410405(-7.32772570137),LOC552757(-1.1016663952),LOC551529(-1.19669589494),LOC552417(1.22131191648),LOC551527(1.06765821726),LOC100576797(4.9606994004),LOC107966059(9.17210322694),LOC726969(-6.78020775843),LOC725442(-13.2885892716),LOC412166(1.96489089616),LOC727367(7.31345650802),LOC727584(-1.06808062794),LOC102653887(2.10822849537),LOC551320(-1.…
GO:0032787	biological process	monocarboxylic acid metabolic process	0.00152011	79/1402	249/6999	6e-06	gene10098(2.01695601926),gene10652(1.01417981666),gene1079(1.68295824809),gene10993(-1.30429964719),gene1125(-1.03946124048),gene11358(1.6676820429),gene11399(1.75572405752),gene11449(-1.1016663952),gene11967(-1.18633041993),gene12010(1.47762095169),gene12086(1.73659434205),gene12101(1.43527450081),gene12110(-5.47218825033),gene12267(1.34993031128),gene12276(1.08760042627),gene12334(1.99990958734…	LOC552286(2.01695601926),LOC412541(1.01417981666),LOC409261(1.68295824809),LOC726922(-1.30429964719),LOC726218(-1.03946124048),LOC551005(1.6676820429),LOC552736(1.75572405752),LOC552757(-1.1016663952),LOC409712(-1.18633041993),LOC409682(1.47762095169),LOC411576(1.73659434205),LOC550828(1.43527450081),LOC102655009(-5.47218825033),LOC408559(1.34993031128),LOC551039(1.08760042627),LOC413789(1.999909…
GO:0098662	biological process	inorganic cation transmembrane transport	0.0018602	99/1402	331/6999	7.5e-06	gene10042(1.01457167617),gene10070(1.60240512908),gene10254(-1.19561528788),gene10263(2.14738044337),gene1053(1.1263970177),gene10666(-2.11740475364),gene10983(1.01865706495),gene11085(1.07524443446),gene11107(1.31436868953),gene11137(2.68175325131),gene11255(1.35024316576),gene1126(-1.39551639603),gene11281(1.39037387367),gene114(1.02849020212),gene11503(2.65894413441),gene11573(1.3341838899),ge…	LOC552699(1.01457167617),LOC410371(1.60240512908),LOC726524(-1.19561528788),LOC551053(2.14738044337),LOC410710(1.1263970177),LOC412934(-2.11740475364),LOC726867(1.01865706495),LOC408462(1.07524443446),LOC551766(1.31436868953),LOC410532(2.68175325131),LOC410567(1.35024316576),LOC412081(-1.39551639603),LOC410557(1.39037387367),LOC409930(1.02849020212),LOC413517(2.65894413441),LOC551721(1.3341838899…
GO:0006754	biological process	ATP biosynthetic process	0.0018602	33/1402	79/6999	7.6e-06	gene10042(1.01457167617),gene11107(1.31436868953),gene11281(1.39037387367),gene11358(1.6676820429),gene11399(1.75572405752),gene114(1.02849020212),gene11674(1.14298450823),gene12086(1.73659434205),gene12351(2.1922858875),gene13704(-1.82331557498),gene13883(-1.7906830602),gene14060(2.26947237941),gene14063(1.45329630557),gene14065(1.0401087856),gene1649(-1.28080713798),gene3100(-1.37882082073),gen…	LOC552699(1.01457167617),LOC551766(1.31436868953),LOC410557(1.39037387367),LOC551005(1.6676820429),LOC552736(1.75572405752),LOC409930(1.02849020212),LOC551861(1.14298450823),LOC411576(1.73659434205),LOC552610(2.1922858875),LOC727440(-1.82331557498),LOC100576978(-1.7906830602),LOC725843(2.26947237941),COX2(1.45329630557),ATP6(1.0401087856),ecd(-1.28080713798),LOC413289(-1.37882082073),LOC551154(1.…
GO:0046390	biological process	ribose phosphate biosynthetic process	0.0019014	64/1402	192/6999	7.9e-06	gene10042(1.01457167617),gene10944(2.30680080791),gene11107(1.31436868953),gene11221(1.86883186626),gene1125(-1.03946124048),gene11281(1.39037387367),gene11358(1.6676820429),gene11399(1.75572405752),gene114(1.02849020212),gene11674(1.14298450823),gene12086(1.73659434205),gene12101(1.43527450081),gene12276(1.08760042627),gene12334(1.99990958734),gene12351(2.1922858875),gene12587(1.22131191648),gen…	LOC552699(1.01457167617),LOC409299(2.30680080791),LOC551766(1.31436868953),LOC408441(1.86883186626),LOC726218(-1.03946124048),LOC410557(1.39037387367),LOC551005(1.6676820429),LOC552736(1.75572405752),LOC409930(1.02849020212),LOC551861(1.14298450823),LOC411576(1.73659434205),LOC550828(1.43527450081),LOC551039(1.08760042627),LOC413789(1.99990958734),LOC552610(2.1922858875),LOC552417(1.22131191648),…
GO:0006812	biological process	cation transport	0.00208329	136/1402	487/6999	8.8e-06	gene10042(1.01457167617),gene10070(1.60240512908),gene1020(1.83241414388),gene10254(-1.19561528788),gene10263(2.14738044337),gene1027(1.10080245695),gene1053(1.1263970177),gene10587(-1.25924560921),gene10666(-2.11740475364),gene10983(1.01865706495),gene11085(1.07524443446),gene11107(1.31436868953),gene11137(2.68175325131),gene11255(1.35024316576),gene1126(-1.39551639603),gene11281(1.39037387367),…	LOC552699(1.01457167617),LOC410371(1.60240512908),LOC100577239(1.83241414388),LOC726524(-1.19561528788),LOC551053(2.14738044337),LOC100577019(1.10080245695),LOC410710(1.1263970177),LOC410465(-1.25924560921),LOC412934(-2.11740475364),LOC726867(1.01865706495),LOC408462(1.07524443446),LOC551766(1.31436868953),LOC410532(2.68175325131),LOC410567(1.35024316576),LOC412081(-1.39551639603),LOC410557(1.390…
GO:1901072	biological process	glucosamine-containing compound catabolic process	0.00209627	12/1402	17/6999	9e-06	gene10758(-3.22474408959),gene13328(1.10791600051),gene385(-1.07156804262),gene4194(6.02234478266),gene5531(-1.72809421079),gene5784(-3.62308043378),gene6234(3.93270581354),gene7120(1.08335610564),gene7609(-2.36738710221),gene8583(-2.75353716679),gene9282(-2.96547875192),gene9727(-3.7661440188)	LOC413481(-3.22474408959),LOC724987(1.10791600051),LOC409520(-1.07156804262),LOC413705(6.02234478266),LOC551600(-1.72809421079),LOC725813(-3.62308043378),LOC100577156(3.93270581354),LOC413324(1.08335610564),LOC725178(-2.36738710221),LOC552276(-2.75353716679),LOC551323(-2.96547875192),LOC412273(-3.7661440188)
GO:0072524	biological process	pyridine-containing compound metabolic process	0.00252144	37/1402	94/6999	1.1e-05	gene10297(2.9559605596),gene10604(1.15051586446),gene11358(1.6676820429),gene11399(1.75572405752),gene12086(1.73659434205),gene12276(1.08760042627),gene12922(1.5639280514),gene1318(2.7498841189),gene13704(-1.82331557498),gene13883(-1.7906830602),gene1649(-1.28080713798),gene1964(1.20824615487),gene2014(2.13631339927),gene2480(1.60124647199),gene2519(2.45695988453),gene2926(1.11175586402),gene3100…	LOC551533(2.9559605596),LOC409066(1.15051586446),LOC551005(1.6676820429),LOC552736(1.75572405752),LOC411576(1.73659434205),LOC551039(1.08760042627),LOC551103(1.5639280514),LOC552128(2.7498841189),LOC727440(-1.82331557498),LOC100576978(-1.7906830602),ecd(-1.28080713798),LOC725325(1.20824615487),LOC413186(2.13631339927),LOC550804(1.60124647199),PDHB(2.45695988453),LOC410936(1.11175586402),LOC413289…
GO:0006032	biological process	chitin catabolic process	0.00270769	11/1402	15/6999	1.2e-05	gene10758(-3.22474408959),gene13328(1.10791600051),gene4194(6.02234478266),gene5531(-1.72809421079),gene5784(-3.62308043378),gene6234(3.93270581354),gene7120(1.08335610564),gene7609(-2.36738710221),gene8583(-2.75353716679),gene9282(-2.96547875192),gene9727(-3.7661440188)	LOC413481(-3.22474408959),LOC724987(1.10791600051),LOC413705(6.02234478266),LOC551600(-1.72809421079),LOC725813(-3.62308043378),LOC100577156(3.93270581354),LOC413324(1.08335610564),LOC725178(-2.36738710221),LOC552276(-2.75353716679),LOC551323(-2.96547875192),LOC412273(-3.7661440188)
GO:0009145	biological process	purine nucleoside triphosphate biosynthetic process	0.00306324	33/1402	81/6999	1.4e-05	gene10042(1.01457167617),gene11107(1.31436868953),gene11281(1.39037387367),gene11358(1.6676820429),gene11399(1.75572405752),gene114(1.02849020212),gene11674(1.14298450823),gene12086(1.73659434205),gene12351(2.1922858875),gene13704(-1.82331557498),gene13883(-1.7906830602),gene14060(2.26947237941),gene14063(1.45329630557),gene14065(1.0401087856),gene1649(-1.28080713798),gene3100(-1.37882082073),gen…	LOC552699(1.01457167617),LOC551766(1.31436868953),LOC410557(1.39037387367),LOC551005(1.6676820429),LOC552736(1.75572405752),LOC409930(1.02849020212),LOC551861(1.14298450823),LOC411576(1.73659434205),LOC552610(2.1922858875),LOC727440(-1.82331557498),LOC100576978(-1.7906830602),LOC725843(2.26947237941),COX2(1.45329630557),ATP6(1.0401087856),ecd(-1.28080713798),LOC413289(-1.37882082073),LOC551154(1.…
GO:0009206	biological process	purine ribonucleoside triphosphate biosynthetic process	0.00306324	33/1402	81/6999	1.4e-05	gene10042(1.01457167617),gene11107(1.31436868953),gene11281(1.39037387367),gene11358(1.6676820429),gene11399(1.75572405752),gene114(1.02849020212),gene11674(1.14298450823),gene12086(1.73659434205),gene12351(2.1922858875),gene13704(-1.82331557498),gene13883(-1.7906830602),gene14060(2.26947237941),gene14063(1.45329630557),gene14065(1.0401087856),gene1649(-1.28080713798),gene3100(-1.37882082073),gen…	LOC552699(1.01457167617),LOC551766(1.31436868953),LOC410557(1.39037387367),LOC551005(1.6676820429),LOC552736(1.75572405752),LOC409930(1.02849020212),LOC551861(1.14298450823),LOC411576(1.73659434205),LOC552610(2.1922858875),LOC727440(-1.82331557498),LOC100576978(-1.7906830602),LOC725843(2.26947237941),COX2(1.45329630557),ATP6(1.0401087856),ecd(-1.28080713798),LOC413289(-1.37882082073),LOC551154(1.…
GO:0046348	biological process	amino sugar catabolic process	0.00313935	13/1402	20/6999	1.5e-05	gene10758(-3.22474408959),gene13328(1.10791600051),gene3738(1.06940483607),gene385(-1.07156804262),gene4194(6.02234478266),gene5531(-1.72809421079),gene5784(-3.62308043378),gene6234(3.93270581354),gene7120(1.08335610564),gene7609(-2.36738710221),gene8583(-2.75353716679),gene9282(-2.96547875192),gene9727(-3.7661440188)	LOC413481(-3.22474408959),LOC724987(1.10791600051),LOC725646(1.06940483607),LOC409520(-1.07156804262),LOC413705(6.02234478266),LOC551600(-1.72809421079),LOC725813(-3.62308043378),LOC100577156(3.93270581354),LOC413324(1.08335610564),LOC725178(-2.36738710221),LOC552276(-2.75353716679),LOC551323(-2.96547875192),LOC412273(-3.7661440188)
GO:0009152	biological process	purine ribonucleotide biosynthetic process	0.00313935	60/1402	180/6999	1.5e-05	gene10042(1.01457167617),gene10944(2.30680080791),gene11107(1.31436868953),gene11221(1.86883186626),gene1125(-1.03946124048),gene11281(1.39037387367),gene11358(1.6676820429),gene11399(1.75572405752),gene114(1.02849020212),gene11674(1.14298450823),gene12086(1.73659434205),gene12101(1.43527450081),gene12276(1.08760042627),gene12334(1.99990958734),gene12351(2.1922858875),gene12587(1.22131191648),gen…	LOC552699(1.01457167617),LOC409299(2.30680080791),LOC551766(1.31436868953),LOC408441(1.86883186626),LOC726218(-1.03946124048),LOC410557(1.39037387367),LOC551005(1.6676820429),LOC552736(1.75572405752),LOC409930(1.02849020212),LOC551861(1.14298450823),LOC411576(1.73659434205),LOC550828(1.43527450081),LOC551039(1.08760042627),LOC413789(1.99990958734),LOC552610(2.1922858875),LOC552417(1.22131191648),…
GO:0006820	biological process	anion transport	0.00313935	88/1402	291/6999	1.5e-05	gene10076(1.92258165816),gene10459(1.5816396945),gene10683(1.21942311609),gene10915(1.6802370341),gene11060(-1.05355064743),gene11358(1.6676820429),gene11503(2.65894413441),gene11537(-1.02186116581),gene11713(3.91579284596),gene11714(3.95564451873),gene12120(-2.7551362201),gene12385(-1.22591802158),gene1258(1.63254717323),gene12613(1.31893688011),gene12864(-2.02045210096),gene13121(-1.86662468445…	LOC552711(1.92258165816),LOC552354(1.5816396945),LOC409715(1.21942311609),GluCl(1.6802370341),LOC410507(-1.05355064743),LOC551005(1.6676820429),LOC413517(2.65894413441),LOC410632(-1.02186116581),LOC409631(3.91579284596),LOC725232(3.95564451873),LOC551080(-2.7551362201),LOC725395(-1.22591802158),LOC409792(1.63254717323),LOC100577806(1.31893688011),LOC726755(-2.02045210096),LOC726755(-1.86662468445…
GO:0072522	biological process	purine-containing compound biosynthetic process	0.00325431	62/1402	188/6999	1.6e-05	gene10042(1.01457167617),gene10944(2.30680080791),gene11107(1.31436868953),gene11221(1.86883186626),gene1125(-1.03946124048),gene11281(1.39037387367),gene11358(1.6676820429),gene11399(1.75572405752),gene114(1.02849020212),gene11674(1.14298450823),gene12086(1.73659434205),gene12101(1.43527450081),gene12276(1.08760042627),gene12334(1.99990958734),gene12351(2.1922858875),gene12587(1.22131191648),gen…	LOC552699(1.01457167617),LOC409299(2.30680080791),LOC551766(1.31436868953),LOC408441(1.86883186626),LOC726218(-1.03946124048),LOC410557(1.39037387367),LOC551005(1.6676820429),LOC552736(1.75572405752),LOC409930(1.02849020212),LOC551861(1.14298450823),LOC411576(1.73659434205),LOC550828(1.43527450081),LOC551039(1.08760042627),LOC413789(1.99990958734),LOC552610(2.1922858875),LOC552417(1.22131191648),…
GO:0098656	biological process	anion transmembrane transport	0.00325431	62/1402	188/6999	1.6e-05	gene10076(1.92258165816),gene10683(1.21942311609),gene10915(1.6802370341),gene11060(-1.05355064743),gene11358(1.6676820429),gene11503(2.65894413441),gene11537(-1.02186116581),gene12120(-2.7551362201),gene1258(1.63254717323),gene12613(1.31893688011),gene12864(-2.02045210096),gene13121(-1.86662468445),gene13162(3.91244585706),gene13190(1.57791278815),gene13250(1.53727345732),gene13406(1.53443007803…	LOC552711(1.92258165816),LOC409715(1.21942311609),GluCl(1.6802370341),LOC410507(-1.05355064743),LOC551005(1.6676820429),LOC413517(2.65894413441),LOC410632(-1.02186116581),LOC551080(-2.7551362201),LOC409792(1.63254717323),LOC100577806(1.31893688011),LOC726755(-2.02045210096),LOC726755(-1.86662468445),LOC551782(3.91244585706),LOC411811(1.57791278815),LOC102655983(1.53727345732),LOC552368(1.53443007…
GO:0006733	biological process	oxidoreduction coenzyme metabolic process	0.00340968	40/1402	106/6999	1.7e-05	gene11358(1.6676820429),gene11399(1.75572405752),gene12086(1.73659434205),gene12276(1.08760042627),gene12879(-1.69197314995),gene12922(1.5639280514),gene12930(-1.93727097063),gene1318(2.7498841189),gene13704(-1.82331557498),gene13883(-1.7906830602),gene1649(-1.28080713798),gene1964(1.20824615487),gene2014(2.13631339927),gene2480(1.60124647199),gene2519(2.45695988453),gene2926(1.11175586402),gene2…	LOC551005(1.6676820429),LOC552736(1.75572405752),LOC411576(1.73659434205),LOC551039(1.08760042627),LOC102656543(-1.69197314995),LOC551103(1.5639280514),LOC412735(-1.93727097063),LOC552128(2.7498841189),LOC727440(-1.82331557498),LOC100576978(-1.7906830602),ecd(-1.28080713798),LOC725325(1.20824615487),LOC413186(2.13631339927),LOC550804(1.60124647199),PDHB(2.45695988453),LOC410936(1.11175586402),LOC…
GO:0098655	biological process	cation transmembrane transport	0.00356079	110/1402	383/6999	1.8e-05	gene10042(1.01457167617),gene10070(1.60240512908),gene10254(-1.19561528788),gene10263(2.14738044337),gene1027(1.10080245695),gene1053(1.1263970177),gene10666(-2.11740475364),gene10983(1.01865706495),gene11085(1.07524443446),gene11107(1.31436868953),gene11137(2.68175325131),gene11255(1.35024316576),gene1126(-1.39551639603),gene11281(1.39037387367),gene114(1.02849020212),gene11503(2.65894413441),ge…	LOC552699(1.01457167617),LOC410371(1.60240512908),LOC726524(-1.19561528788),LOC551053(2.14738044337),LOC100577019(1.10080245695),LOC410710(1.1263970177),LOC412934(-2.11740475364),LOC726867(1.01865706495),LOC408462(1.07524443446),LOC551766(1.31436868953),LOC410532(2.68175325131),LOC410567(1.35024316576),LOC412081(-1.39551639603),LOC410557(1.39037387367),LOC409930(1.02849020212),LOC413517(2.6589441…
GO:0070831	biological process	basement membrane assembly	0.00370782	8/1402	9/6999	1.9e-05	gene12539(-1.83614559144),gene13704(-1.82331557498),gene13883(-1.7906830602),gene4242(-1.80629103579),gene571(-1.55994202288),gene6097(-1.52513193765),gene6962(-1.79781248235),gene8754(-1.02113292911)	LOC726736(-1.83614559144),LOC727440(-1.82331557498),LOC100576978(-1.7906830602),LOC408826(-1.80629103579),LOC410739(-1.55994202288),LOC408937(-1.52513193765),LOC100578909(-1.79781248235),LOC409474(-1.02113292911)
GO:0006120	biological process	mitochondrial electron transport, NADH to ubiquinone	0.00404348	19/1402	37/6999	2.1e-05	gene12035(1.28211143297),gene12080(1.75794269482),gene12276(1.08760042627),gene12553(1.00835141979),gene12746(1.1339784157),gene13052(1.59755716204),gene13280(1.45580542364),gene14067(1.80808652106),gene14068(1.36841793835),gene14069(1.02864842938),gene2709(1.37175051446),gene4181(1.33274922211),gene4875(1.6466454252),gene5797(1.76238012355),gene6406(1.98183421708),gene6419(1.47406778701),gene653…	LOC551078(1.28211143297),LOC413891(1.75794269482),LOC551039(1.08760042627),Ndufs1(1.00835141979),LOC727599(1.1339784157),LOC727049(1.59755716204),LOC409793(1.45580542364),ND3(1.80808652106),ND5(1.36841793835),ND4(1.02864842938),LOC411411(1.37175051446),LOC726653(1.33274922211),LOC413014(1.6466454252),LOC551660(1.76238012355),LOC408909(1.98183421708),LOC552125(1.47406778701),LOC551866(1.7017814272…
GO:0007602	biological process	phototransduction	0.0043703	26/1402	59/6999	2.3e-05	gene10230(1.04736423257),gene11165(7.68418933794),gene11261(3.86161218464),gene11537(-1.02186116581),gene11713(3.91579284596),gene11714(3.95564451873),gene11767(2.34616054727),gene11776(1.8169186735),gene11879(3.88954871528),gene11880(4.89787012485),gene1269(1.20775636763),gene13174(1.76181890636),gene13422(4.00559051166),gene1734(1.47968754771),gene3704(2.73969550135),gene5066(1.75625435013),gen…	LOC410385(1.04736423257),LOC410521(7.68418933794),Blop(3.86161218464),LOC410632(-1.02186116581),LOC409631(3.91579284596),LOC725232(3.95564451873),LOC412907(2.34616054727),LOC409816(1.8169186735),Lop1(3.88954871528),Lop2(4.89787012485),LOC409937(1.20775636763),Uvop(1.76181890636),LOC102656343(4.00559051166),LOC724471(1.47968754771),LOC724717(2.73969550135),LOC724389(1.75625435013),LOC412481(-1.782…
GO:0010817	biological process	regulation of hormone levels	0.00468864	84/1402	278/6999	2.5e-05	gene10149(3.45942001918),gene10254(-1.19561528788),gene10282(-7.32772570137),gene10545(1.6697626465),gene10567(1.18345497397),gene11232(1.06198884549),gene11358(1.6676820429),gene11449(-1.1016663952),gene11953(-3.37542958647),gene12110(-5.47218825033),gene12396(-1.99410823621),gene13202(-13.2885892716),gene13295(1.96489089616),gene13459(2.35381712717),gene13595(7.31345650802),gene13626(-1.0680806…	CYP6AQ1(3.45942001918),LOC726524(-1.19561528788),LOC410405(-7.32772570137),LOC410438(1.6697626465),LOC411396(1.18345497397),LOC408500(1.06198884549),LOC551005(1.6676820429),LOC552757(-1.1016663952),LOC726495(-3.37542958647),LOC102655009(-5.47218825033),LOC410649(-1.99410823621),LOC725442(-13.2885892716),LOC412166(1.96489089616),LOC100577994(2.35381712717),LOC727367(7.31345650802),LOC727584(-1.068…
GO:0009201	biological process	ribonucleoside triphosphate biosynthetic process	0.00481367	33/1402	83/6999	2.6e-05	gene10042(1.01457167617),gene11107(1.31436868953),gene11281(1.39037387367),gene11358(1.6676820429),gene11399(1.75572405752),gene114(1.02849020212),gene11674(1.14298450823),gene12086(1.73659434205),gene12351(2.1922858875),gene13704(-1.82331557498),gene13883(-1.7906830602),gene14060(2.26947237941),gene14063(1.45329630557),gene14065(1.0401087856),gene1649(-1.28080713798),gene3100(-1.37882082073),gen…	LOC552699(1.01457167617),LOC551766(1.31436868953),LOC410557(1.39037387367),LOC551005(1.6676820429),LOC552736(1.75572405752),LOC409930(1.02849020212),LOC551861(1.14298450823),LOC411576(1.73659434205),LOC552610(2.1922858875),LOC727440(-1.82331557498),LOC100576978(-1.7906830602),LOC725843(2.26947237941),COX2(1.45329630557),ATP6(1.0401087856),ecd(-1.28080713798),LOC413289(-1.37882082073),LOC551154(1.…
GO:0006164	biological process	purine nucleotide biosynthetic process	0.00493553	60/1402	183/6999	2.7e-05	gene10042(1.01457167617),gene10944(2.30680080791),gene11107(1.31436868953),gene11221(1.86883186626),gene1125(-1.03946124048),gene11281(1.39037387367),gene11358(1.6676820429),gene11399(1.75572405752),gene114(1.02849020212),gene11674(1.14298450823),gene12086(1.73659434205),gene12101(1.43527450081),gene12276(1.08760042627),gene12334(1.99990958734),gene12351(2.1922858875),gene12587(1.22131191648),gen…	LOC552699(1.01457167617),LOC409299(2.30680080791),LOC551766(1.31436868953),LOC408441(1.86883186626),LOC726218(-1.03946124048),LOC410557(1.39037387367),LOC551005(1.6676820429),LOC552736(1.75572405752),LOC409930(1.02849020212),LOC551861(1.14298450823),LOC411576(1.73659434205),LOC550828(1.43527450081),LOC551039(1.08760042627),LOC413789(1.99990958734),LOC552610(2.1922858875),LOC552417(1.22131191648),…
GO:0007600	biological process	sensory perception	0.00505435	107/1402	374/6999	2.8e-05	gene10149(3.45942001918),gene10160(-4.74820278477),gene10254(-1.19561528788),gene1039(-1.28228056503),gene10406(2.2121287598),gene10567(1.18345497397),gene10802(1.09683344764),gene10816(-2.12269580287),gene10915(1.6802370341),gene10967(1.68300066687),gene11261(3.86161218464),gene11425(-21.9106697954),gene11427(4.75335145184),gene11431(6.72275033624),gene11657(-1.13837613674),gene11713(3.915792845…	CYP6AQ1(3.45942001918),LOC408394(-4.74820278477),LOC726524(-1.19561528788),LOC412949(-1.28228056503),LOC408411(2.2121287598),LOC411396(1.18345497397),LOC410479(1.09683344764),LOC724915(-2.12269580287),GluCl(1.6802370341),LOC410489(1.68300066687),Blop(3.86161218464),Obp13(-21.9106697954),Obp16(4.75335145184),Obp21(6.72275033624),LOC410623(-1.13837613674),LOC409631(3.91579284596),LOC725232(3.955644…
GO:0009127	biological process	purine nucleoside monophosphate biosynthetic process	0.00528329	36/1402	94/6999	3e-05	gene10042(1.01457167617),gene10944(2.30680080791),gene11107(1.31436868953),gene11221(1.86883186626),gene11281(1.39037387367),gene11358(1.6676820429),gene11399(1.75572405752),gene114(1.02849020212),gene11674(1.14298450823),gene12086(1.73659434205),gene12351(2.1922858875),gene13704(-1.82331557498),gene13883(-1.7906830602),gene14060(2.26947237941),gene14063(1.45329630557),gene14065(1.0401087856),gen…	LOC552699(1.01457167617),LOC409299(2.30680080791),LOC551766(1.31436868953),LOC408441(1.86883186626),LOC410557(1.39037387367),LOC551005(1.6676820429),LOC552736(1.75572405752),LOC409930(1.02849020212),LOC551861(1.14298450823),LOC411576(1.73659434205),LOC552610(2.1922858875),LOC727440(-1.82331557498),LOC100576978(-1.7906830602),LOC725843(2.26947237941),COX2(1.45329630557),ATP6(1.0401087856),ecd(-1.2…
GO:0009168	biological process	purine ribonucleoside monophosphate biosynthetic process	0.00528329	36/1402	94/6999	3e-05	gene10042(1.01457167617),gene10944(2.30680080791),gene11107(1.31436868953),gene11221(1.86883186626),gene11281(1.39037387367),gene11358(1.6676820429),gene11399(1.75572405752),gene114(1.02849020212),gene11674(1.14298450823),gene12086(1.73659434205),gene12351(2.1922858875),gene13704(-1.82331557498),gene13883(-1.7906830602),gene14060(2.26947237941),gene14063(1.45329630557),gene14065(1.0401087856),gen…	LOC552699(1.01457167617),LOC409299(2.30680080791),LOC551766(1.31436868953),LOC408441(1.86883186626),LOC410557(1.39037387367),LOC551005(1.6676820429),LOC552736(1.75572405752),LOC409930(1.02849020212),LOC551861(1.14298450823),LOC411576(1.73659434205),LOC552610(2.1922858875),LOC727440(-1.82331557498),LOC100576978(-1.7906830602),LOC725843(2.26947237941),COX2(1.45329630557),ATP6(1.0401087856),ecd(-1.2…
GO:0016999	biological process	antibiotic metabolic process	0.00556761	29/1402	70/6999	3.2e-05	gene10190(2.46945308026),gene10862(1.92620029219),gene11116(1.732000998),gene11404(-1.23358208721),gene11467(2.10861083926),gene1182(-2.5496575333),gene12120(-2.7551362201),gene12276(1.08760042627),gene12462(2.04861458177),gene12922(1.5639280514),gene1318(2.7498841189),gene13910(3.13553886678),gene14063(1.45329630557),gene2519(2.45695988453),gene2989(2.8718256149),gene3157(1.74266094893),gene3738…	LOC410059(2.46945308026),LOC408446(1.92620029219),LOC409549(1.732000998),LOC409485(-1.23358208721),LOC551958(2.10861083926),LOC107963961(-2.5496575333),LOC551080(-2.7551362201),LOC551039(1.08760042627),LOC725566(2.04861458177),LOC551103(1.5639280514),LOC552128(2.7498841189),LOC102654575(3.13553886678),COX2(1.45329630557),PDHB(2.45695988453),LOC551169(2.8718256149),LOC550667(1.74266094893),LOC7256…
GO:0009584	biological process	detection of visible light	0.006189	25/1402	57/6999	3.6e-05	gene10230(1.04736423257),gene11165(7.68418933794),gene11261(3.86161218464),gene11537(-1.02186116581),gene11713(3.91579284596),gene11714(3.95564451873),gene11767(2.34616054727),gene11879(3.88954871528),gene11880(4.89787012485),gene1269(1.20775636763),gene13162(3.91244585706),gene13174(1.76181890636),gene13422(4.00559051166),gene1734(1.47968754771),gene3704(2.73969550135),gene431(-1.21669882207),ge…	LOC410385(1.04736423257),LOC410521(7.68418933794),Blop(3.86161218464),LOC410632(-1.02186116581),LOC409631(3.91579284596),LOC725232(3.95564451873),LOC412907(2.34616054727),Lop1(3.88954871528),Lop2(4.89787012485),LOC409937(1.20775636763),LOC551782(3.91244585706),Uvop(1.76181890636),LOC102656343(4.00559051166),LOC724471(1.47968754771),LOC724717(2.73969550135),LOC412287(-1.21669882207),LOC409726(1.00…
GO:0009260	biological process	ribonucleotide biosynthetic process	0.00662587	61/1402	189/6999	3.9e-05	gene10042(1.01457167617),gene10944(2.30680080791),gene11107(1.31436868953),gene11221(1.86883186626),gene1125(-1.03946124048),gene11281(1.39037387367),gene11358(1.6676820429),gene11399(1.75572405752),gene114(1.02849020212),gene11674(1.14298450823),gene12086(1.73659434205),gene12101(1.43527450081),gene12276(1.08760042627),gene12334(1.99990958734),gene12351(2.1922858875),gene12587(1.22131191648),gen…	LOC552699(1.01457167617),LOC409299(2.30680080791),LOC551766(1.31436868953),LOC408441(1.86883186626),LOC726218(-1.03946124048),LOC410557(1.39037387367),LOC551005(1.6676820429),LOC552736(1.75572405752),LOC409930(1.02849020212),LOC551861(1.14298450823),LOC411576(1.73659434205),LOC550828(1.43527450081),LOC551039(1.08760042627),LOC413789(1.99990958734),LOC552610(2.1922858875),LOC552417(1.22131191648),…
GO:0006734	biological process	NADH metabolic process	0.00671674	14/1402	24/6999	4e-05	gene11358(1.6676820429),gene12086(1.73659434205),gene1318(2.7498841189),gene364(1.58946630741),gene3772(2.36228354662),gene5235(2.3455109635),gene5970(1.60407692771),gene6436(-3.71000741245),gene7041(1.68477521962),gene7409(3.72872783805),gene7411(1.54801703387),gene8404(2.32056384483),gene8505(1.5893780029),gene8529(3.23756160227)	LOC551005(1.6676820429),LOC411576(1.73659434205),LOC552128(2.7498841189),LOC551154(1.58946630741),LOC552007(2.36228354662),LOC409292(2.3455109635),LOC408950(1.60407692771),LOC411188(-3.71000741245),LOC551904(1.68477521962),LOC102656448(3.72872783805),Gpdh(1.54801703387),LOC410122(2.32056384483),LOC724724(1.5893780029),LOC408286(3.23756160227)
GO:1901615	biological process	organic hydroxy compound metabolic process	0.00746948	82/1402	274/6999	4.5e-05	gene10149(3.45942001918),gene10297(2.9559605596),gene10604(1.15051586446),gene10751(-1.95747723846),gene1079(1.68295824809),gene11287(-1.70593109225),gene11449(-1.1016663952),gene11483(1.04534862423),gene1152(-1.19669589494),gene11591(1.38202456495),gene11713(3.91579284596),gene11714(3.95564451873),gene12455(3.0854812285),gene12481(-1.1616502732),gene12587(1.22131191648),gene12589(1.06765821726),…	CYP6AQ1(3.45942001918),LOC551533(2.9559605596),LOC409066(1.15051586446),LOC100578307(-1.95747723846),LOC409261(1.68295824809),EphR(-1.70593109225),LOC552757(-1.1016663952),LOC727622(1.04534862423),LOC551529(-1.19669589494),LOC413034(1.38202456495),LOC409631(3.91579284596),LOC725232(3.95564451873),Y-f(3.0854812285),LOC410638(-1.1616502732),LOC552417(1.22131191648),LOC551527(1.06765821726),LOC10057…
GO:0006026	biological process	aminoglycan catabolic process	0.00771281	15/1402	27/6999	4.7e-05	gene10758(-3.22474408959),gene12421(-1.06832715097),gene13328(1.10791600051),gene4194(6.02234478266),gene5531(-1.72809421079),gene5784(-3.62308043378),gene6234(3.93270581354),gene6937(-1.8273047132),gene7120(1.08335610564),gene7331(-1.44446493054),gene7609(-2.36738710221),gene7705(2.4301944927),gene8583(-2.75353716679),gene9282(-2.96547875192),gene9727(-3.7661440188)	LOC413481(-3.22474408959),LOC413119(-1.06832715097),LOC724987(1.10791600051),LOC413705(6.02234478266),LOC551600(-1.72809421079),LOC725813(-3.62308043378),LOC100577156(3.93270581354),LOC409722(-1.8273047132),LOC413324(1.08335610564),LOC409814(-1.44446493054),LOC725178(-2.36738710221),LOC726818(2.4301944927),LOC552276(-2.75353716679),LOC551323(-2.96547875192),LOC412273(-3.7661440188)
GO:0042180	biological process	cellular ketone metabolic process	0.0085997	46/1402	133/6999	5.3e-05	gene10149(3.45942001918),gene10282(-7.32772570137),gene1079(1.68295824809),gene11601(2.06044364829),gene12879(-1.69197314995),gene12930(-1.93727097063),gene13202(-13.2885892716),gene13595(7.31345650802),gene1555(1.41049969289),gene1649(-1.28080713798),gene1692(-1.57071204864),gene1764(1.52021319998),gene2286(3.37806270432),gene2988(1.64291060174),gene3186(-1.18233359776),gene364(1.58946630741),ge…	CYP6AQ1(3.45942001918),LOC410405(-7.32772570137),LOC409261(1.68295824809),LOC412774(2.06044364829),LOC102656543(-1.69197314995),LOC412735(-1.93727097063),LOC725442(-13.2885892716),LOC727367(7.31345650802),LOC413422(1.41049969289),ecd(-1.28080713798),LOC550695(-1.57071204864),LOC552105(1.52021319998),LOC410828(3.37806270432),LOC725060(1.64291060174),LOC100578109(-1.18233359776),LOC551154(1.5894663…
GO:0009124	biological process	nucleoside monophosphate biosynthetic process	0.00994824	38/1402	104/6999	6.2e-05	gene10042(1.01457167617),gene10944(2.30680080791),gene11107(1.31436868953),gene11221(1.86883186626),gene11281(1.39037387367),gene11358(1.6676820429),gene11399(1.75572405752),gene114(1.02849020212),gene11674(1.14298450823),gene12086(1.73659434205),gene12351(2.1922858875),gene13704(-1.82331557498),gene13883(-1.7906830602),gene14060(2.26947237941),gene14063(1.45329630557),gene14065(1.0401087856),gen…	LOC552699(1.01457167617),LOC409299(2.30680080791),LOC551766(1.31436868953),LOC408441(1.86883186626),LOC410557(1.39037387367),LOC551005(1.6676820429),LOC552736(1.75572405752),LOC409930(1.02849020212),LOC551861(1.14298450823),LOC411576(1.73659434205),LOC552610(2.1922858875),LOC727440(-1.82331557498),LOC100576978(-1.7906830602),LOC725843(2.26947237941),COX2(1.45329630557),ATP6(1.0401087856),ecd(-1.2…
GO:0050665	biological process	hydrogen peroxide biosynthetic process	0.0101563	6/1402	6/6999	6.4e-05	gene12120(-2.7551362201),gene14063(1.45329630557),gene8679(3.54090089817),gene8687(2.52326879322),gene9169(2.5255084168),gene9424(1.5692188798)	LOC551080(-2.7551362201),COX2(1.45329630557),LOC724543(3.54090089817),CytC(2.52326879322),Sod2(2.5255084168),LOC410263(1.5692188798)
GO:0009156	biological process	ribonucleoside monophosphate biosynthetic process	0.0113017	37/1402	101/6999	7.2e-05	gene10042(1.01457167617),gene10944(2.30680080791),gene11107(1.31436868953),gene11221(1.86883186626),gene11281(1.39037387367),gene11358(1.6676820429),gene11399(1.75572405752),gene114(1.02849020212),gene11674(1.14298450823),gene12086(1.73659434205),gene12351(2.1922858875),gene13704(-1.82331557498),gene13883(-1.7906830602),gene14060(2.26947237941),gene14063(1.45329630557),gene14065(1.0401087856),gen…	LOC552699(1.01457167617),LOC409299(2.30680080791),LOC551766(1.31436868953),LOC408441(1.86883186626),LOC410557(1.39037387367),LOC551005(1.6676820429),LOC552736(1.75572405752),LOC409930(1.02849020212),LOC551861(1.14298450823),LOC411576(1.73659434205),LOC552610(2.1922858875),LOC727440(-1.82331557498),LOC100576978(-1.7906830602),LOC725843(2.26947237941),COX2(1.45329630557),ATP6(1.0401087856),ecd(-1.2…
GO:0006090	biological process	pyruvate metabolic process	0.0121118	27/1402	66/6999	7.8e-05	gene1125(-1.03946124048),gene11358(1.6676820429),gene11399(1.75572405752),gene12010(1.47762095169),gene12086(1.73659434205),gene12267(1.34993031128),gene12276(1.08760042627),gene12922(1.5639280514),gene13704(-1.82331557498),gene13883(-1.7906830602),gene1649(-1.28080713798),gene2014(2.13631339927),gene2519(2.45695988453),gene3100(-1.37882082073),gene364(1.58946630741),gene3772(2.36228354662),gene4…	LOC726218(-1.03946124048),LOC551005(1.6676820429),LOC552736(1.75572405752),LOC409682(1.47762095169),LOC411576(1.73659434205),LOC408559(1.34993031128),LOC551039(1.08760042627),LOC551103(1.5639280514),LOC727440(-1.82331557498),LOC100576978(-1.7906830602),ecd(-1.28080713798),LOC413186(2.13631339927),PDHB(2.45695988453),LOC413289(-1.37882082073),LOC551154(1.58946630741),LOC552007(2.36228354662),LOC40…
GO:0019362	biological process	pyridine nucleotide metabolic process	0.0121608	33/1402	87/6999	8e-05	gene11358(1.6676820429),gene11399(1.75572405752),gene12086(1.73659434205),gene12276(1.08760042627),gene12922(1.5639280514),gene1318(2.7498841189),gene13704(-1.82331557498),gene13883(-1.7906830602),gene1649(-1.28080713798),gene1964(1.20824615487),gene2014(2.13631339927),gene2480(1.60124647199),gene2519(2.45695988453),gene2926(1.11175586402),gene3100(-1.37882082073),gene3186(-1.18233359776),gene364…	LOC551005(1.6676820429),LOC552736(1.75572405752),LOC411576(1.73659434205),LOC551039(1.08760042627),LOC551103(1.5639280514),LOC552128(2.7498841189),LOC727440(-1.82331557498),LOC100576978(-1.7906830602),ecd(-1.28080713798),LOC725325(1.20824615487),LOC413186(2.13631339927),LOC550804(1.60124647199),PDHB(2.45695988453),LOC410936(1.11175586402),LOC413289(-1.37882082073),LOC100578109(-1.18233359776),LOC…
GO:0046496	biological process	nicotinamide nucleotide metabolic process	0.0121608	33/1402	87/6999	8e-05	gene11358(1.6676820429),gene11399(1.75572405752),gene12086(1.73659434205),gene12276(1.08760042627),gene12922(1.5639280514),gene1318(2.7498841189),gene13704(-1.82331557498),gene13883(-1.7906830602),gene1649(-1.28080713798),gene1964(1.20824615487),gene2014(2.13631339927),gene2480(1.60124647199),gene2519(2.45695988453),gene2926(1.11175586402),gene3100(-1.37882082073),gene3186(-1.18233359776),gene364…	LOC551005(1.6676820429),LOC552736(1.75572405752),LOC411576(1.73659434205),LOC551039(1.08760042627),LOC551103(1.5639280514),LOC552128(2.7498841189),LOC727440(-1.82331557498),LOC100576978(-1.7906830602),ecd(-1.28080713798),LOC725325(1.20824615487),LOC413186(2.13631339927),LOC550804(1.60124647199),PDHB(2.45695988453),LOC410936(1.11175586402),LOC413289(-1.37882082073),LOC100578109(-1.18233359776),LOC…
GO:0016340	biological process	calcium-dependent cell-matrix adhesion	0.0126359	7/1402	8/6999	8.4e-05	gene1098(-2.1617424625),gene13704(-1.82331557498),gene13883(-1.7906830602),gene4242(-1.80629103579),gene4561(-1.32512702281),gene4562(-2.3222514964),gene9151(-1.17322078673)	LOC725946(-2.1617424625),LOC727440(-1.82331557498),LOC100576978(-1.7906830602),LOC408826(-1.80629103579),LOC107964400(-1.32512702281),LOC107964501(-2.3222514964),LOC406097(-1.17322078673)
GO:0006821	biological process	chloride transport	0.01325	23/1402	53/6999	8.9e-05	gene10076(1.92258165816),gene10915(1.6802370341),gene11060(-1.05355064743),gene1258(1.63254717323),gene12613(1.31893688011),gene12864(-2.02045210096),gene13121(-1.86662468445),gene13162(3.91244585706),gene13250(1.53727345732),gene13443(1.77019941743),gene13459(2.35381712717),gene1535(2.02125594334),gene1536(1.72774883584),gene2301(4.30617235184),gene2401(1.53837035814),gene2956(1.48710599715),gen…	LOC552711(1.92258165816),GluCl(1.6802370341),LOC410507(-1.05355064743),LOC409792(1.63254717323),LOC100577806(1.31893688011),LOC726755(-2.02045210096),LOC726755(-1.86662468445),LOC551782(3.91244585706),LOC102655983(1.53727345732),LOC727248(1.77019941743),LOC100577994(2.35381712717),LOC410780(2.02125594334),LOC102655961(1.72774883584),LOC726393(4.30617235184),LOC411764(1.53837035814),LOC413997(1.48…
GO:0009581	biological process	detection of external stimulus	0.0132621	40/1402	113/6999	9e-05	gene10076(1.92258165816),gene10160(-4.74820278477),gene10230(1.04736423257),gene10406(2.2121287598),gene11165(7.68418933794),gene11261(3.86161218464),gene11537(-1.02186116581),gene11713(3.91579284596),gene11714(3.95564451873),gene11767(2.34616054727),gene11776(1.8169186735),gene11879(3.88954871528),gene11880(4.89787012485),gene1269(1.20775636763),gene13162(3.91244585706),gene13174(1.76181890636),…	LOC552711(1.92258165816),LOC408394(-4.74820278477),LOC410385(1.04736423257),LOC408411(2.2121287598),LOC410521(7.68418933794),Blop(3.86161218464),LOC410632(-1.02186116581),LOC409631(3.91579284596),LOC725232(3.95564451873),LOC412907(2.34616054727),LOC409816(1.8169186735),Lop1(3.88954871528),Lop2(4.89787012485),LOC409937(1.20775636763),LOC551782(3.91244585706),Uvop(1.76181890636),LOC102656343(4.0055…
GO:0007218	biological process	neuropeptide signaling pathway	0.0158851	21/1402	47/6999	0.00011	gene10222(1.49307920015),gene10557(2.19003579851),gene10915(1.6802370341),gene12130(1.60079319026),gene12566(-2.16502221055),gene12864(-2.02045210096),gene13121(-1.86662468445),gene13863(-1.21362766141),gene1651(-1.45149113344),gene2301(4.30617235184),gene2840(1.12308238381),gene3066(1.8255432746),gene3628(3.69337338761),gene3749(3.72312346297),gene4536(-1.17499462329),gene5185(1.62602230503),gen…	LOC412570(1.49307920015),LOC411632(2.19003579851),GluCl(1.6802370341),LOC726935(1.60079319026),LOC724270(-2.16502221055),LOC726755(-2.02045210096),LOC726755(-1.86662468445),LOC552761(-1.21362766141),LOC100577118(-1.45149113344),LOC726393(4.30617235184),LOC412883(1.12308238381),LOC413829(1.8255432746),LOC100576163(3.69337338761),LOC100578460(3.72312346297),LOC100578746(-1.17499462329),Pban(1.62602…
GO:0005975	biological process	carbohydrate metabolic process	0.0158851	79/1402	268/6999	0.00011	gene10098(2.01695601926),gene10156(-1.45699544638),gene10190(2.46945308026),gene1025(-3.6410059246),gene1079(1.68295824809),gene10864(1.88587259897),gene10876(-1.03254032895),gene11358(1.6676820429),gene11399(1.75572405752),gene11483(1.04534862423),gene11580(2.65703417204),gene12041(1.2232130036),gene12086(1.73659434205),gene12139(2.8925783224),gene12475(4.54132523084),gene12932(1.56530510076),ge…	LOC552286(2.01695601926),LOC410398(-1.45699544638),LOC410059(2.46945308026),LOC408586(-3.6410059246),LOC409261(1.68295824809),LOC410484(1.88587259897),LOC413579(-1.03254032895),LOC551005(1.6676820429),LOC552736(1.75572405752),LOC727622(1.04534862423),LOC724295(2.65703417204),LOC412231(1.2232130036),LOC411576(1.73659434205),LOC552328(2.8925783224),LOC725204(4.54132523084),LOC727168(1.56530510076),…
GO:0006721	biological process	terpenoid metabolic process	0.0166627	13/1402	23/6999	0.00012	gene11165(7.68418933794),gene12838(-6.78020775843),gene3867(4.30801642913),gene3890(1.89020808762),gene4061(-1.32322330176),gene4966(2.72765972966),gene4967(2.01007150923),gene6380(1.16041274082),gene6387(2.10797512707),gene6937(-1.8273047132),gene7623(1.12722839343),gene9130(1.39191023435),gene9370(-2.87853545181)	LOC410521(7.68418933794),LOC726969(-6.78020775843),LOC408788(4.30801642913),LOC724216(1.89020808762),LOC412442(-1.32322330176),LOC100578470(2.72765972966),LOC726236(2.01007150923),LOC551179(1.16041274082),LOC409162(2.10797512707),LOC409722(-1.8273047132),LOC406152(1.12722839343),LOC727593(1.39191023435),LOC552689(-2.87853545181)
GO:0007157	biological process	heterophilic cell-cell adhesion via plasma membrane cell adhesion molecules	0.0166627	13/1402	23/6999	0.00012	gene10210(-1.17081352516),gene1098(-2.1617424625),gene11260(1.05344536245),gene13337(-1.84294090362),gene2176(-1.66376156233),gene3100(-1.37882082073),gene4561(-1.32512702281),gene4562(-2.3222514964),gene4602(-1.92995954802),gene571(-1.55994202288),gene5749(1.33347526361),gene9151(-1.17322078673),gene9366(1.97696868292)	LOC724243(-1.17081352516),LOC725946(-2.1617424625),LOC410563(1.05344536245),LOC726884(-1.84294090362),LOC410853(-1.66376156233),LOC413289(-1.37882082073),LOC107964400(-1.32512702281),LOC107964501(-2.3222514964),LOC411829(-1.92995954802),LOC410739(-1.55994202288),LOC551098(1.33347526361),LOC406097(-1.17322078673),LOC100576742(1.97696868292)
GO:0085029	biological process	extracellular matrix assembly	0.0166627	13/1402	23/6999	0.00012	gene1140(-2.00280904506),gene12539(-1.83614559144),gene13704(-1.82331557498),gene13883(-1.7906830602),gene3100(-1.37882082073),gene4242(-1.80629103579),gene467(-1.96208019791),gene571(-1.55994202288),gene6097(-1.52513193765),gene6962(-1.79781248235),gene7297(-1.7462229775),gene7750(-1.22347655808),gene8754(-1.02113292911)	LOC409970(-2.00280904506),LOC726736(-1.83614559144),LOC727440(-1.82331557498),LOC100576978(-1.7906830602),LOC413289(-1.37882082073),LOC408826(-1.80629103579),LOC409383(-1.96208019791),LOC410739(-1.55994202288),LOC408937(-1.52513193765),LOC100578909(-1.79781248235),LOC412092(-1.7462229775),LOC100578699(-1.22347655808),LOC409474(-1.02113292911)
GO:0009583	biological process	detection of light stimulus	0.0166627	30/1402	78/6999	0.00012	gene10230(1.04736423257),gene11165(7.68418933794),gene11261(3.86161218464),gene11537(-1.02186116581),gene11713(3.91579284596),gene11714(3.95564451873),gene11767(2.34616054727),gene11776(1.8169186735),gene11879(3.88954871528),gene11880(4.89787012485),gene1269(1.20775636763),gene13162(3.91244585706),gene13174(1.76181890636),gene13422(4.00559051166),gene1734(1.47968754771),gene3704(2.73969550135),ge…	LOC410385(1.04736423257),LOC410521(7.68418933794),Blop(3.86161218464),LOC410632(-1.02186116581),LOC409631(3.91579284596),LOC725232(3.95564451873),LOC412907(2.34616054727),LOC409816(1.8169186735),Lop1(3.88954871528),Lop2(4.89787012485),LOC409937(1.20775636763),LOC551782(3.91244585706),Uvop(1.76181890636),LOC102656343(4.00559051166),LOC724471(1.47968754771),LOC724717(2.73969550135),LOC412287(-1.216…
GO:0001676	biological process	long-chain fatty acid metabolic process	0.0177107	18/1402	38/6999	0.00013	gene10652(1.01417981666),gene11449(-1.1016663952),gene12101(1.43527450081),gene12334(1.99990958734),gene12587(1.22131191648),gene12589(1.06765821726),gene1262(4.9606994004),gene1263(9.17210322694),gene12782(1.84857814796),gene13217(3.59998358854),gene13295(1.96489089616),gene1692(-1.57071204864),gene1728(1.15947714353),gene2932(1.03591373397),gene4638(-1.06031526779),gene5212(1.42446706177),gene5…	LOC412541(1.01417981666),LOC552757(-1.1016663952),LOC550828(1.43527450081),LOC413789(1.99990958734),LOC552417(1.22131191648),LOC551527(1.06765821726),LOC100576797(4.9606994004),LOC107966059(9.17210322694),LOC725031(1.84857814796),LOC725842(3.59998358854),LOC412166(1.96489089616),LOC550695(-1.57071204864),LOC726798(1.15947714353),LOC408742(1.03591373397),LOC411105(-1.06031526779),LOC411692(1.42446…
GO:0006101	biological process	citrate metabolic process	0.0177107	18/1402	38/6999	0.00013	gene10190(2.46945308026),gene10862(1.92620029219),gene11116(1.732000998),gene11404(-1.23358208721),gene11467(2.10861083926),gene1182(-2.5496575333),gene12276(1.08760042627),gene12462(2.04861458177),gene12922(1.5639280514),gene1318(2.7498841189),gene13910(3.13553886678),gene2519(2.45695988453),gene2989(2.8718256149),gene3157(1.74266094893),gene5235(2.3455109635),gene5970(1.60407692771),gene8267(2.…	LOC410059(2.46945308026),LOC408446(1.92620029219),LOC409549(1.732000998),LOC409485(-1.23358208721),LOC551958(2.10861083926),LOC107963961(-2.5496575333),LOC551039(1.08760042627),LOC725566(2.04861458177),LOC551103(1.5639280514),LOC552128(2.7498841189),LOC102654575(3.13553886678),PDHB(2.45695988453),LOC551169(2.8718256149),LOC550667(1.74266094893),LOC409292(2.3455109635),LOC408950(1.60407692771),LOC…
GO:0006099	biological process	tricarboxylic acid cycle	0.0183795	17/1402	35/6999	0.00014	gene10190(2.46945308026),gene10862(1.92620029219),gene11116(1.732000998),gene11467(2.10861083926),gene1182(-2.5496575333),gene12276(1.08760042627),gene12462(2.04861458177),gene12922(1.5639280514),gene1318(2.7498841189),gene13910(3.13553886678),gene2519(2.45695988453),gene2989(2.8718256149),gene3157(1.74266094893),gene5235(2.3455109635),gene5970(1.60407692771),gene8267(2.50863249507),gene8529(3.23…	LOC410059(2.46945308026),LOC408446(1.92620029219),LOC409549(1.732000998),LOC551958(2.10861083926),LOC107963961(-2.5496575333),LOC551039(1.08760042627),LOC725566(2.04861458177),LOC551103(1.5639280514),LOC552128(2.7498841189),LOC102654575(3.13553886678),PDHB(2.45695988453),LOC551169(2.8718256149),LOC550667(1.74266094893),LOC409292(2.3455109635),LOC408950(1.60407692771),LOC412569(2.50863249507),LOC4…
GO:1903053	biological process	regulation of extracellular matrix organization	0.0183795	15/1402	29/6999	0.00014	gene1140(-2.00280904506),gene13704(-1.82331557498),gene13883(-1.7906830602),gene3100(-1.37882082073),gene3297(-3.98174140036),gene4242(-1.80629103579),gene467(-1.96208019791),gene6018(-1.21593372194),gene6178(-1.57474565032),gene6266(-1.12449542771),gene6268(-1.08723472371),gene7268(-1.93298870571),gene8009(1.04549565339),gene9151(-1.17322078673),gene9262(1.65891720396)	LOC409970(-2.00280904506),LOC727440(-1.82331557498),LOC100576978(-1.7906830602),LOC413289(-1.37882082073),LOC724382(-3.98174140036),LOC408826(-1.80629103579),LOC409383(-1.96208019791),LOC413167(-1.21593372194),LOC411213(-1.57474565032),LOC411212(-1.12449542771),LOC411201(-1.08723472371),LOC412722(-1.93298870571),LOC410241(1.04549565339),LOC406097(-1.17322078673),LOC410337(1.65891720396)
GO:0009582	biological process	detection of abiotic stimulus	0.0183795	40/1402	115/6999	0.00014	gene10076(1.92258165816),gene10160(-4.74820278477),gene10230(1.04736423257),gene10406(2.2121287598),gene11165(7.68418933794),gene11261(3.86161218464),gene11537(-1.02186116581),gene11713(3.91579284596),gene11714(3.95564451873),gene11767(2.34616054727),gene11776(1.8169186735),gene11879(3.88954871528),gene11880(4.89787012485),gene1269(1.20775636763),gene13162(3.91244585706),gene13174(1.76181890636),…	LOC552711(1.92258165816),LOC408394(-4.74820278477),LOC410385(1.04736423257),LOC408411(2.2121287598),LOC410521(7.68418933794),Blop(3.86161218464),LOC410632(-1.02186116581),LOC409631(3.91579284596),LOC725232(3.95564451873),LOC412907(2.34616054727),LOC409816(1.8169186735),Lop1(3.88954871528),Lop2(4.89787012485),LOC409937(1.20775636763),LOC551782(3.91244585706),Uvop(1.76181890636),LOC102656343(4.0055…
GO:1901136	biological process	carbohydrate derivative catabolic process	0.0183795	29/1402	75/6999	0.00014	gene10148(1.12728505789),gene10758(-3.22474408959),gene10876(-1.03254032895),gene1125(-1.03946124048),gene12421(-1.06832715097),gene12984(-2.20895369171),gene13203(-1.1389903208),gene13328(1.10791600051),gene3738(1.06940483607),gene385(-1.07156804262),gene4194(6.02234478266),gene5066(1.75625435013),gene5531(-1.72809421079),gene5565(2.86379418109),gene5569(5.48690918972),gene5784(-3.62308043378),g…	LOC410379(1.12728505789),LOC413481(-3.22474408959),LOC413579(-1.03254032895),LOC726218(-1.03946124048),LOC413119(-1.06832715097),LOC727173(-2.20895369171),LOC725409(-1.1389903208),LOC724987(1.10791600051),LOC725646(1.06940483607),LOC409520(-1.07156804262),LOC413705(6.02234478266),LOC724389(1.75625435013),LOC551600(-1.72809421079),LOC409708(2.86379418109),LOC409709(5.48690918972),LOC725813(-3.6230…
GO:0072330	biological process	monocarboxylic acid biosynthetic process	0.0195149	42/1402	123/6999	0.00015	gene10098(2.01695601926),gene10652(1.01417981666),gene1125(-1.03946124048),gene11358(1.6676820429),gene11399(1.75572405752),gene11449(-1.1016663952),gene12086(1.73659434205),gene12101(1.43527450081),gene12110(-5.47218825033),gene12334(1.99990958734),gene12587(1.22131191648),gene12589(1.06765821726),gene1262(4.9606994004),gene1263(9.17210322694),gene12782(1.84857814796),gene13217(3.59998358854),ge…	LOC552286(2.01695601926),LOC412541(1.01417981666),LOC726218(-1.03946124048),LOC551005(1.6676820429),LOC552736(1.75572405752),LOC552757(-1.1016663952),LOC411576(1.73659434205),LOC550828(1.43527450081),LOC102655009(-5.47218825033),LOC413789(1.99990958734),LOC552417(1.22131191648),LOC551527(1.06765821726),LOC100576797(4.9606994004),LOC107966059(9.17210322694),LOC725031(1.84857814796),LOC725842(3.599…
GO:0035767	biological process	endothelial cell chemotaxis	0.0204474	11/1402	18/6999	0.00016	gene1087(3.14837223198),gene1152(-1.19669589494),gene12386(-1.2528309298),gene14006(1.56835152421),gene1812(-5.05309628364),gene1813(1.4661240391),gene1814(1.62391164654),gene2181(1.24376807453),gene2338(1.01946688011),gene3100(-1.37882082073),gene6814(1.35587027886)	LOC412197(3.14837223198),LOC551529(-1.19669589494),LOC412608(-1.2528309298),LOC727464(1.56835152421),LOC724367(-5.05309628364),LOC724405(1.4661240391),LOC724449(1.62391164654),LOC410857(1.24376807453),LOC408666(1.01946688011),LOC413289(-1.37882082073),LOC408963(1.35587027886)
GO:0042737	biological process	drug catabolic process	0.0204474	26/1402	65/6999	0.00016	gene10758(-3.22474408959),gene1125(-1.03946124048),gene12276(1.08760042627),gene12475(4.54132523084),gene12980(3.01404241103),gene13328(1.10791600051),gene13344(4.46727912329),gene2445(-1.04027516517),gene2961(2.18512510845),gene3738(1.06940483607),gene4194(6.02234478266),gene5531(-1.72809421079),gene5784(-3.62308043378),gene6112(1.69118119641),gene6142(2.92215057646),gene6234(3.93270581354),gene…	LOC413481(-3.22474408959),LOC726218(-1.03946124048),LOC551039(1.08760042627),LOC725204(4.54132523084),LOC551465(3.01404241103),LOC724987(1.10791600051),LOC551404(4.46727912329),LOC409087(-1.04027516517),Tbh(2.18512510845),LOC725646(1.06940483607),LOC413705(6.02234478266),LOC551600(-1.72809421079),LOC725813(-3.62308043378),LOC411599(1.69118119641),LOC552130(2.92215057646),LOC100577156(3.9327058135…
GO:0006007	biological process	glucose catabolic process	0.0211635	9/1402	13/6999	0.00017	gene11358(1.6676820429),gene12086(1.73659434205),gene364(1.58946630741),gene3772(2.36228354662),gene516(3.09769255901),gene6436(-3.71000741245),gene8404(2.32056384483),gene8505(1.5893780029),gene9723(1.06735865025)	LOC551005(1.6676820429),LOC411576(1.73659434205),LOC551154(1.58946630741),LOC552007(2.36228354662),LOC107964213(3.09769255901),LOC411188(-3.71000741245),LOC410122(2.32056384483),LOC724724(1.5893780029),LOC409574(1.06735865025)
GO:0019236	biological process	response to pheromone	0.0211635	9/1402	13/6999	0.00017	gene11425(-21.9106697954),gene11427(4.75335145184),gene11431(6.72275033624),gene222(1.5059150734),gene453(2.16103349759),gene6065(1.01662068039),gene7823(3.14805302867),gene7826(3.157676031),gene8231(2.88236810444)	Obp13(-21.9106697954),Obp16(4.75335145184),Obp21(6.72275033624),LOC100578247(1.5059150734),Or2(2.16103349759),Tk(1.01662068039),Obp6(3.14805302867),Obp5(3.157676031),LOC413995(2.88236810444)
GO:0009142	biological process	nucleoside triphosphate biosynthetic process	0.0211635	33/1402	90/6999	0.00017	gene10042(1.01457167617),gene11107(1.31436868953),gene11281(1.39037387367),gene11358(1.6676820429),gene11399(1.75572405752),gene114(1.02849020212),gene11674(1.14298450823),gene12086(1.73659434205),gene12351(2.1922858875),gene13704(-1.82331557498),gene13883(-1.7906830602),gene14060(2.26947237941),gene14063(1.45329630557),gene14065(1.0401087856),gene1649(-1.28080713798),gene3100(-1.37882082073),gen…	LOC552699(1.01457167617),LOC551766(1.31436868953),LOC410557(1.39037387367),LOC551005(1.6676820429),LOC552736(1.75572405752),LOC409930(1.02849020212),LOC551861(1.14298450823),LOC411576(1.73659434205),LOC552610(2.1922858875),LOC727440(-1.82331557498),LOC100576978(-1.7906830602),LOC725843(2.26947237941),COX2(1.45329630557),ATP6(1.0401087856),ecd(-1.28080713798),LOC413289(-1.37882082073),LOC551154(1.…
GO:0035151	biological process	regulation of tube size, open tracheal system	0.027154	21/1402	49/6999	0.00022	gene11303(-2.50304741589),gene11306(-4.63260930143),gene1150(-1.72663665769),gene11834(-2.49439956105),gene12537(-1.2209423942),gene13080(-1.06891995612),gene13495(-1.25753342166),gene13806(-1.5220085672),gene1809(-1.0268556848),gene3184(-2.35023002572),gene3297(-3.98174140036),gene3473(-1.00506468202),gene3892(-1.0705521553),gene4602(-1.92995954802),gene697(1.67847800848),gene7297(-1.7462229775)…	LOC107965485(-2.50304741589),LOC410555(-4.63260930143),LOC551206(-1.72663665769),LOC410606(-2.49439956105),LOC413980(-1.2209423942),LOC100577753(-1.06891995612),LOC102655402(-1.25753342166),LOC552638(-1.5220085672),LOC100576174(-1.0268556848),Cpap3-c(-2.35023002572),LOC724382(-3.98174140036),LOC725269(-1.00506468202),LOC408792(-1.0705521553),LOC411829(-1.92995954802),LOC410730(1.67847800848),LOC4…
GO:0016056	biological process	rhodopsin mediated signaling pathway	0.0279112	14/1402	27/6999	0.00023	gene10230(1.04736423257),gene11537(-1.02186116581),gene11767(2.34616054727),gene11879(3.88954871528),gene11880(4.89787012485),gene1269(1.20775636763),gene13174(1.76181890636),gene1734(1.47968754771),gene5197(-1.78270800523),gene5421(2.80715523097),gene6966(1.9520243869),gene7330(1.01130229104),gene7789(1.57196352627),gene8570(4.55770721924)	LOC410385(1.04736423257),LOC410632(-1.02186116581),LOC412907(2.34616054727),Lop1(3.88954871528),Lop2(4.89787012485),LOC409937(1.20775636763),Uvop(1.76181890636),LOC724471(1.47968754771),LOC412481(-1.78270800523),LOC102654173(2.80715523097),LOC551950(1.9520243869),LOC413197(1.01130229104),LOC408996(1.57196352627),LOC550791(4.55770721924)
GO:0036035	biological process	osteoclast development	0.0279112	8/1402	11/6999	0.00023	gene11079(1.40074533133),gene13213(-1.34456038522),gene13459(2.35381712717),gene1535(2.02125594334),gene1536(1.72774883584),gene3100(-1.37882082073),gene6018(-1.21593372194),gene6665(1.4248249512)	LOC410517(1.40074533133),LOC725098(-1.34456038522),LOC100577994(2.35381712717),LOC410780(2.02125594334),LOC102655961(1.72774883584),LOC413289(-1.37882082073),LOC413167(-1.21593372194),LOC725900(1.4248249512)
GO:0072350	biological process	tricarboxylic acid metabolic process	0.0324923	19/1402	43/6999	0.00027	gene10190(2.46945308026),gene10862(1.92620029219),gene11116(1.732000998),gene11404(-1.23358208721),gene11467(2.10861083926),gene1182(-2.5496575333),gene12276(1.08760042627),gene12462(2.04861458177),gene12922(1.5639280514),gene1318(2.7498841189),gene13910(3.13553886678),gene2519(2.45695988453),gene2989(2.8718256149),gene3157(1.74266094893),gene5235(2.3455109635),gene5928(1.91509377022),gene5970(1.…	LOC410059(2.46945308026),LOC408446(1.92620029219),LOC409549(1.732000998),LOC409485(-1.23358208721),LOC551958(2.10861083926),LOC107963961(-2.5496575333),LOC551039(1.08760042627),LOC725566(2.04861458177),LOC551103(1.5639280514),LOC552128(2.7498841189),LOC102654575(3.13553886678),PDHB(2.45695988453),LOC551169(2.8718256149),LOC550667(1.74266094893),LOC409292(2.3455109635),LOC551260(1.91509377022),LOC…
GO:0030198	biological process	extracellular matrix organization	0.0358041	44/1402	134/6999	0.0003	gene10160(-4.74820278477),gene1098(-2.1617424625),gene1140(-2.00280904506),gene12539(-1.83614559144),gene12792(-6.92145924732),gene13288(-6.27713810834),gene13704(-1.82331557498),gene13748(-1.23917263502),gene13883(-1.7906830602),gene1726(1.68935001721),gene2171(-4.57926034698),gene2338(1.01946688011),gene2468(-1.12958867064),gene2545(1.48458248399),gene3100(-1.37882082073),gene3297(-3.9817414003…	LOC408394(-4.74820278477),LOC725946(-2.1617424625),LOC409970(-2.00280904506),LOC726736(-1.83614559144),LOC412222(-6.92145924732),LOC107965842(-6.27713810834),LOC727440(-1.82331557498),LOC725487(-1.23917263502),LOC100576978(-1.7906830602),LOC409950(1.68935001721),LOC725892(-4.57926034698),LOC408666(1.01946688011),LOC551535(-1.12958867064),LOC411365(1.48458248399),LOC413289(-1.37882082073),LOC72438…
GO:2001204	biological process	regulation of osteoclast development	0.0366943	7/1402	9/6999	0.00031	gene13213(-1.34456038522),gene13459(2.35381712717),gene1535(2.02125594334),gene1536(1.72774883584),gene3100(-1.37882082073),gene6018(-1.21593372194),gene6665(1.4248249512)	LOC725098(-1.34456038522),LOC100577994(2.35381712717),LOC410780(2.02125594334),LOC102655961(1.72774883584),LOC413289(-1.37882082073),LOC413167(-1.21593372194),LOC725900(1.4248249512)
GO:0008377	biological process	light-induced release of internally sequestered calcium ion	0.036969	5/1402	5/6999	0.00032	gene11879(3.88954871528),gene11880(4.89787012485),gene13174(1.76181890636),gene1734(1.47968754771),gene7789(1.57196352627)	Lop1(3.88954871528),Lop2(4.89787012485),Uvop(1.76181890636),LOC724471(1.47968754771),LOC408996(1.57196352627)
GO:0010728	biological process	regulation of hydrogen peroxide biosynthetic process	0.036969	5/1402	5/6999	0.00032	gene12120(-2.7551362201),gene14063(1.45329630557),gene8679(3.54090089817),gene8687(2.52326879322),gene9424(1.5692188798)	LOC551080(-2.7551362201),COX2(1.45329630557),LOC724543(3.54090089817),CytC(2.52326879322),LOC410263(1.5692188798)
GO:0006720	biological process	isoprenoid metabolic process	0.036969	17/1402	37/6999	0.00032	gene11165(7.68418933794),gene12838(-6.78020775843),gene12879(-1.69197314995),gene12930(-1.93727097063),gene329(-1.99293141132),gene3867(4.30801642913),gene3890(1.89020808762),gene4061(-1.32322330176),gene4966(2.72765972966),gene4967(2.01007150923),gene6175(-1.53882922839),gene6380(1.16041274082),gene6387(2.10797512707),gene6937(-1.8273047132),gene7623(1.12722839343),gene9130(1.39191023435),gene93…	LOC410521(7.68418933794),LOC726969(-6.78020775843),LOC102656543(-1.69197314995),LOC412735(-1.93727097063),LOC102656812(-1.99293141132),LOC408788(4.30801642913),LOC724216(1.89020808762),LOC412442(-1.32322330176),LOC100578470(2.72765972966),LOC726236(2.01007150923),TyHyd(-1.53882922839),LOC551179(1.16041274082),LOC409162(2.10797512707),LOC409722(-1.8273047132),LOC406152(1.12722839343),LOC727593(1.3…
GO:0006030	biological process	chitin metabolic process	0.0401139	12/1402	22/6999	0.00035	gene10758(-3.22474408959),gene11834(-2.49439956105),gene13328(1.10791600051),gene4194(6.02234478266),gene5531(-1.72809421079),gene5784(-3.62308043378),gene6234(3.93270581354),gene7120(1.08335610564),gene7609(-2.36738710221),gene8583(-2.75353716679),gene9282(-2.96547875192),gene9727(-3.7661440188)	LOC413481(-3.22474408959),LOC410606(-2.49439956105),LOC724987(1.10791600051),LOC413705(6.02234478266),LOC551600(-1.72809421079),LOC725813(-3.62308043378),LOC100577156(3.93270581354),LOC413324(1.08335610564),LOC725178(-2.36738710221),LOC552276(-2.75353716679),LOC551323(-2.96547875192),LOC412273(-3.7661440188)
GO:0043470	biological process	regulation of carbohydrate catabolic process	0.0409351	15/1402	31/6999	0.00036	gene11358(1.6676820429),gene11399(1.75572405752),gene11580(2.65703417204),gene12139(2.8925783224),gene13704(-1.82331557498),gene13883(-1.7906830602),gene1649(-1.28080713798),gene3100(-1.37882082073),gene4242(-1.80629103579),gene516(3.09769255901),gene5737(1.32800306491),gene7409(3.72872783805),gene7411(1.54801703387),gene7628(1.84273873803),gene9723(1.06735865025)	LOC551005(1.6676820429),LOC552736(1.75572405752),LOC724295(2.65703417204),LOC552328(2.8925783224),LOC727440(-1.82331557498),LOC100576978(-1.7906830602),ecd(-1.28080713798),LOC413289(-1.37882082073),LOC408826(-1.80629103579),LOC107964213(3.09769255901),LOC724442(1.32800306491),LOC102656448(3.72872783805),Gpdh(1.54801703387),LOC409267(1.84273873803),LOC409574(1.06735865025)
GO:0042759	biological process	long-chain fatty acid biosynthetic process	0.0422122	9/1402	14/6999	0.00038	gene12587(1.22131191648),gene12589(1.06765821726),gene1262(4.9606994004),gene1263(9.17210322694),gene12782(1.84857814796),gene13217(3.59998358854),gene13295(1.96489089616),gene5212(1.42446706177),gene5610(2.93255239748)	LOC552417(1.22131191648),LOC551527(1.06765821726),LOC100576797(4.9606994004),LOC107966059(9.17210322694),LOC725031(1.84857814796),LOC725842(3.59998358854),LOC412166(1.96489089616),LOC411692(1.42446706177),LOC725258(2.93255239748)
GO:1903055	biological process	positive regulation of extracellular matrix organization	0.0422122	9/1402	14/6999	0.00038	gene1140(-2.00280904506),gene13704(-1.82331557498),gene13883(-1.7906830602),gene4242(-1.80629103579),gene6018(-1.21593372194),gene6178(-1.57474565032),gene6266(-1.12449542771),gene6268(-1.08723472371),gene7268(-1.93298870571)	LOC409970(-2.00280904506),LOC727440(-1.82331557498),LOC100576978(-1.7906830602),LOC408826(-1.80629103579),LOC413167(-1.21593372194),LOC411213(-1.57474565032),LOC411212(-1.12449542771),LOC411201(-1.08723472371),LOC412722(-1.93298870571)
GO:2001026	biological process	regulation of endothelial cell chemotaxis	0.0422122	9/1402	14/6999	0.00038	gene1087(3.14837223198),gene1152(-1.19669589494),gene12386(-1.2528309298),gene1812(-5.05309628364),gene1813(1.4661240391),gene1814(1.62391164654),gene2181(1.24376807453),gene2338(1.01946688011),gene3100(-1.37882082073)	LOC412197(3.14837223198),LOC551529(-1.19669589494),LOC412608(-1.2528309298),LOC724367(-5.05309628364),LOC724405(1.4661240391),LOC724449(1.62391164654),LOC410857(1.24376807453),LOC408666(1.01946688011),LOC413289(-1.37882082073)
GO:1902476	biological process	chloride transmembrane transport	0.0470427	21/1402	51/6999	0.00043	gene10076(1.92258165816),gene10915(1.6802370341),gene11060(-1.05355064743),gene1258(1.63254717323),gene12613(1.31893688011),gene12864(-2.02045210096),gene13121(-1.86662468445),gene13162(3.91244585706),gene13250(1.53727345732),gene13443(1.77019941743),gene13459(2.35381712717),gene1535(2.02125594334),gene1536(1.72774883584),gene2301(4.30617235184),gene2401(1.53837035814),gene332(3.47456626249),gene…	LOC552711(1.92258165816),GluCl(1.6802370341),LOC410507(-1.05355064743),LOC409792(1.63254717323),LOC100577806(1.31893688011),LOC726755(-2.02045210096),LOC726755(-1.86662468445),LOC551782(3.91244585706),LOC102655983(1.53727345732),LOC727248(1.77019941743),LOC100577994(2.35381712717),LOC410780(2.02125594334),LOC102655961(1.72774883584),LOC726393(4.30617235184),LOC411764(1.53837035814),LOC552240(3.47…
GO:0042866	biological process	pyruvate biosynthetic process	0.0470427	18/1402	41/6999	0.00043	gene11358(1.6676820429),gene11399(1.75572405752),gene12086(1.73659434205),gene13704(-1.82331557498),gene13883(-1.7906830602),gene1649(-1.28080713798),gene3100(-1.37882082073),gene364(1.58946630741),gene3772(2.36228354662),gene4242(-1.80629103579),gene5737(1.32800306491),gene6436(-3.71000741245),gene7409(3.72872783805),gene7411(1.54801703387),gene8404(2.32056384483),gene8505(1.5893780029),gene929(…	LOC551005(1.6676820429),LOC552736(1.75572405752),LOC411576(1.73659434205),LOC727440(-1.82331557498),LOC100576978(-1.7906830602),ecd(-1.28080713798),LOC413289(-1.37882082073),LOC551154(1.58946630741),LOC552007(2.36228354662),LOC408826(-1.80629103579),LOC724442(1.32800306491),LOC411188(-3.71000741245),LOC102656448(3.72872783805),Gpdh(1.54801703387),LOC410122(2.32056384483),LOC724724(1.5893780029),L…
GO:0009165	biological process	nucleotide biosynthetic process	0.0488605	66/1402	225/6999	0.00045	gene10042(1.01457167617),gene10944(2.30680080791),gene11107(1.31436868953),gene11221(1.86883186626),gene1125(-1.03946124048),gene11281(1.39037387367),gene11358(1.6676820429),gene11399(1.75572405752),gene114(1.02849020212),gene11674(1.14298450823),gene12086(1.73659434205),gene12101(1.43527450081),gene12276(1.08760042627),gene12334(1.99990958734),gene12351(2.1922858875),gene12587(1.22131191648),gen…	LOC552699(1.01457167617),LOC409299(2.30680080791),LOC551766(1.31436868953),LOC408441(1.86883186626),LOC726218(-1.03946124048),LOC410557(1.39037387367),LOC551005(1.6676820429),LOC552736(1.75572405752),LOC409930(1.02849020212),LOC551861(1.14298450823),LOC411576(1.73659434205),LOC550828(1.43527450081),LOC551039(1.08760042627),LOC413789(1.99990958734),LOC552610(2.1922858875),LOC552417(1.22131191648),…
GO:0005576	cellular component	extracellular region	1.73856e-14	210/1304	640/6745	9.6e-18	gene10146(-1.17814288415),gene10160(-4.74820278477),gene10174(1.70654790281),gene10220(-6.69605275528),gene10226(1.34342748901),gene10270(-3.59423913822),gene10425(-6.92098839322),gene10506(-7.21733344687),gene10545(1.6697626465),gene10567(1.18345497397),gene10751(-1.95747723846),gene10758(-3.22474408959),gene10891(-1.47740700364),gene1098(-2.1617424625),gene11079(1.40074533133),gene11111(1.40149…	LOC410380(-1.17814288415),LOC408394(-4.74820278477),LOC410393(1.70654790281),LOC102654867(-6.69605275528),LOC100578548(1.34342748901),LOC100576722(-3.59423913822),LOC409826(-6.92098839322),LOC410452(-7.21733344687),LOC410438(1.6697626465),LOC411396(1.18345497397),LOC100578307(-1.95747723846),LOC413481(-3.22474408959),ILP-2(-1.47740700364),LOC725946(-2.1617424625),LOC410517(1.40074533133),LOC41230…
GO:0044421	cellular component	extracellular region part	2.3543e-13	155/1304	439/6745	2.6e-16	gene10146(-1.17814288415),gene10160(-4.74820278477),gene10174(1.70654790281),gene10220(-6.69605275528),gene10270(-3.59423913822),gene10506(-7.21733344687),gene10545(1.6697626465),gene10567(1.18345497397),gene10751(-1.95747723846),gene1098(-2.1617424625),gene11079(1.40074533133),gene11111(1.40149428982),gene11300(-3.46761970968),gene1140(-2.00280904506),gene11425(-21.9106697954),gene11427(4.753351…	LOC410380(-1.17814288415),LOC408394(-4.74820278477),LOC410393(1.70654790281),LOC102654867(-6.69605275528),LOC100576722(-3.59423913822),LOC410452(-7.21733344687),LOC410438(1.6697626465),LOC411396(1.18345497397),LOC100578307(-1.95747723846),LOC725946(-2.1617424625),LOC410517(1.40074533133),LOC412301(1.40149428982),LOC107963969(-3.46761970968),LOC409970(-2.00280904506),Obp13(-21.9106697954),Obp16(4.…
GO:0098803	cellular component	respiratory chain complex	2.7165e-12	41/1304	64/6745	4.5e-15	gene1044(1.35334572824),gene11116(1.732000998),gene11283(1.60173097752),gene12035(1.28211143297),gene12080(1.75794269482),gene12351(2.1922858875),gene12462(2.04861458177),gene12553(1.00835141979),gene12746(1.1339784157),gene13052(1.59755716204),gene13105(1.14125160487),gene13230(1.55463261816),gene13280(1.45580542364),gene1336(1.97995010532),gene14060(2.26947237941),gene14062(1.00361247672),gene1…	LOC410022(1.35334572824),LOC409549(1.732000998),LOC552671(1.60173097752),LOC551078(1.28211143297),LOC413891(1.75794269482),LOC552610(2.1922858875),LOC725566(2.04861458177),Ndufs1(1.00835141979),LOC727599(1.1339784157),LOC727049(1.59755716204),LOC412396(1.14125160487),LOC552066(1.55463261816),LOC409793(1.45580542364),Uqcr11(1.97995010532),LOC725843(2.26947237941),COX1(1.00361247672),COX2(1.4532963…
GO:0070469	cellular component	respiratory chain	2.03737e-11	41/1304	67/6745	4.5e-14	gene1044(1.35334572824),gene11116(1.732000998),gene11283(1.60173097752),gene12035(1.28211143297),gene12080(1.75794269482),gene12351(2.1922858875),gene12462(2.04861458177),gene12553(1.00835141979),gene12746(1.1339784157),gene13052(1.59755716204),gene13105(1.14125160487),gene13230(1.55463261816),gene13280(1.45580542364),gene1336(1.97995010532),gene14060(2.26947237941),gene14062(1.00361247672),gene1…	LOC410022(1.35334572824),LOC409549(1.732000998),LOC552671(1.60173097752),LOC551078(1.28211143297),LOC413891(1.75794269482),LOC552610(2.1922858875),LOC725566(2.04861458177),Ndufs1(1.00835141979),LOC727599(1.1339784157),LOC727049(1.59755716204),LOC412396(1.14125160487),LOC552066(1.55463261816),LOC409793(1.45580542364),Uqcr11(1.97995010532),LOC725843(2.26947237941),COX1(1.00361247672),COX2(1.4532963…
GO:0005615	cellular component	extracellular space	3.40468e-11	115/1304	312/6745	9.4e-14	gene10146(-1.17814288415),gene10174(1.70654790281),gene10270(-3.59423913822),gene10506(-7.21733344687),gene10545(1.6697626465),gene10567(1.18345497397),gene10751(-1.95747723846),gene1098(-2.1617424625),gene11079(1.40074533133),gene11111(1.40149428982),gene11425(-21.9106697954),gene11427(4.75335145184),gene1143(-2.83758615388),gene11431(6.72275033624),gene1152(-1.19669589494),gene11601(2.060443648…	LOC410380(-1.17814288415),LOC410393(1.70654790281),LOC100576722(-3.59423913822),LOC410452(-7.21733344687),LOC410438(1.6697626465),LOC411396(1.18345497397),LOC100578307(-1.95747723846),LOC725946(-2.1617424625),LOC410517(1.40074533133),LOC412301(1.40149428982),Obp13(-21.9106697954),Obp16(4.75335145184),LOC413560(-2.83758615388),Obp21(6.72275033624),LOC551529(-1.19669589494),LOC412774(2.06044364829)…
GO:0005746	cellular component	mitochondrial respiratory chain	4.5275e-11	40/1304	66/6745	1.5e-13	gene1044(1.35334572824),gene11116(1.732000998),gene11283(1.60173097752),gene12035(1.28211143297),gene12080(1.75794269482),gene12351(2.1922858875),gene12462(2.04861458177),gene12553(1.00835141979),gene12746(1.1339784157),gene13052(1.59755716204),gene13105(1.14125160487),gene13230(1.55463261816),gene13280(1.45580542364),gene1336(1.97995010532),gene14060(2.26947237941),gene14062(1.00361247672),gene1…	LOC410022(1.35334572824),LOC409549(1.732000998),LOC552671(1.60173097752),LOC551078(1.28211143297),LOC413891(1.75794269482),LOC552610(2.1922858875),LOC725566(2.04861458177),Ndufs1(1.00835141979),LOC727599(1.1339784157),LOC727049(1.59755716204),LOC412396(1.14125160487),LOC552066(1.55463261816),LOC409793(1.45580542364),Uqcr11(1.97995010532),LOC725843(2.26947237941),COX1(1.00361247672),COX2(1.4532963…
GO:0098800	cellular component	inner mitochondrial membrane protein complex	1.31944e-10	53/1304	105/6745	5.1e-13	gene10042(1.01457167617),gene1044(1.35334572824),gene11107(1.31436868953),gene11116(1.732000998),gene11281(1.39037387367),gene11283(1.60173097752),gene114(1.02849020212),gene11674(1.14298450823),gene11906(1.07773178181),gene12035(1.28211143297),gene12080(1.75794269482),gene12351(2.1922858875),gene12462(2.04861458177),gene12553(1.00835141979),gene12746(1.1339784157),gene13052(1.59755716204),gene13…	LOC552699(1.01457167617),LOC410022(1.35334572824),LOC551766(1.31436868953),LOC409549(1.732000998),LOC410557(1.39037387367),LOC552671(1.60173097752),LOC409930(1.02849020212),LOC551861(1.14298450823),LOC102655673(1.07773178181),LOC551078(1.28211143297),LOC413891(1.75794269482),LOC552610(2.1922858875),LOC725566(2.04861458177),Ndufs1(1.00835141979),LOC727599(1.1339784157),LOC727049(1.59755716204),LOC…
GO:1990204	cellular component	oxidoreductase complex	2.49013e-10	44/1304	80/6745	1.1e-12	gene1044(1.35334572824),gene11116(1.732000998),gene11283(1.60173097752),gene12035(1.28211143297),gene12080(1.75794269482),gene12276(1.08760042627),gene12462(2.04861458177),gene12553(1.00835141979),gene12746(1.1339784157),gene12922(1.5639280514),gene13052(1.59755716204),gene1318(2.7498841189),gene13230(1.55463261816),gene13280(1.45580542364),gene1336(1.97995010532),gene13910(3.13553886678),gene140…	LOC410022(1.35334572824),LOC409549(1.732000998),LOC552671(1.60173097752),LOC551078(1.28211143297),LOC413891(1.75794269482),LOC551039(1.08760042627),LOC725566(2.04861458177),Ndufs1(1.00835141979),LOC727599(1.1339784157),LOC551103(1.5639280514),LOC727049(1.59755716204),LOC552128(2.7498841189),LOC552066(1.55463261816),LOC409793(1.45580542364),Uqcr11(1.97995010532),LOC102654575(3.13553886678),COX1(1.…
GO:0044455	cellular component	mitochondrial membrane part	1.2677e-08	66/1304	159/6745	6.3e-11	gene10042(1.01457167617),gene1044(1.35334572824),gene10983(1.01865706495),gene11107(1.31436868953),gene11116(1.732000998),gene11281(1.39037387367),gene11283(1.60173097752),gene114(1.02849020212),gene11674(1.14298450823),gene11792(1.69824522527),gene11906(1.07773178181),gene12035(1.28211143297),gene12080(1.75794269482),gene12351(2.1922858875),gene12462(2.04861458177),gene12553(1.00835141979),gene1…	LOC552699(1.01457167617),LOC410022(1.35334572824),LOC726867(1.01865706495),LOC551766(1.31436868953),LOC409549(1.732000998),LOC410557(1.39037387367),LOC552671(1.60173097752),LOC409930(1.02849020212),LOC551861(1.14298450823),LOC410612(1.69824522527),LOC102655673(1.07773178181),LOC551078(1.28211143297),LOC413891(1.75794269482),LOC552610(2.1922858875),LOC725566(2.04861458177),Ndufs1(1.00835141979),LO…
GO:0031012	cellular component	extracellular matrix	3.4409e-08	51/1304	112/6745	1.9e-10	gene10160(-4.74820278477),gene10174(1.70654790281),gene10220(-6.69605275528),gene11300(-3.46761970968),gene1140(-2.00280904506),gene1152(-1.19669589494),gene11771(-1.03544136188),gene12465(-10.1238297837),gene12472(-1.59382018265),gene12474(-1.44157596749),gene12539(-1.83614559144),gene12585(-8.23769380648),gene12601(-9.16512349505),gene1266(-1.36236078071),gene13013(-7.54168112484),gene13704(-1.…	LOC408394(-4.74820278477),LOC410393(1.70654790281),LOC102654867(-6.69605275528),LOC107963969(-3.46761970968),LOC409970(-2.00280904506),LOC551529(-1.19669589494),LOC726068(-1.03544136188),LOC409176(-10.1238297837),LOC408551(-1.59382018265),LOC408552(-1.44157596749),LOC726736(-1.83614559144),LOC726995(-8.23769380648),CPR3(-9.16512349505),LOC413501(-1.36236078071),Grp(-7.54168112484),LOC727440(-1.82…
GO:0070069	cellular component	cytochrome complex	2.46955e-07	22/1304	32/6745	1.5e-09	gene1044(1.35334572824),gene11283(1.60173097752),gene12351(2.1922858875),gene13105(1.14125160487),gene1336(1.97995010532),gene14060(2.26947237941),gene14062(1.00361247672),gene14063(1.45329630557),gene14066(1.29016249008),gene14072(1.5282333673),gene2044(1.63604539362),gene3856(2.30893873434),gene3867(4.30801642913),gene3987(2.24939913539),gene4608(1.37176408389),gene4962(1.87670207544),gene4974(…	LOC410022(1.35334572824),LOC552671(1.60173097752),LOC552610(2.1922858875),LOC412396(1.14125160487),Uqcr11(1.97995010532),LOC725843(2.26947237941),COX1(1.00361247672),COX2(1.45329630557),COX3(1.29016249008),CYTB(1.5282333673),LOC726747(1.63604539362),LOC552809(2.30893873434),LOC408788(4.30801642913),LOC551541(2.24939913539),LOC408837(1.37176408389),LOC411183(1.87670207544),Cox6c(1.40697237825),LOC…
GO:0044459	cellular component	plasma membrane part	9.50775e-07	263/1304	1007/6745	6.3e-09	gene10070(1.60240512908),gene10174(1.70654790281),gene10210(-1.17081352516),gene10222(1.49307920015),gene1027(1.10080245695),gene10272(-5.06660454359),gene10425(-6.92098839322),gene1053(1.1263970177),gene10557(2.19003579851),gene10567(1.18345497397),gene10666(-2.11740475364),gene10751(-1.95747723846),gene10802(1.09683344764),gene10853(2.41092358394),gene10864(1.88587259897),gene1087(3.14837223198…	LOC410371(1.60240512908),LOC410393(1.70654790281),LOC724243(-1.17081352516),LOC412570(1.49307920015),LOC100577019(1.10080245695),LOC410402(-5.06660454359),LOC409826(-6.92098839322),LOC410710(1.1263970177),LOC411632(2.19003579851),LOC411396(1.18345497397),LOC412934(-2.11740475364),LOC100578307(-1.95747723846),LOC410479(1.09683344764),LOC100577641(2.41092358394),LOC410484(1.88587259897),LOC412197(3…
GO:0031224	cellular component	intrinsic component of membrane	1.18412e-06	277/1304	1074/6745	8.5e-09	gene10070(1.60240512908),gene10146(-1.17814288415),gene10174(1.70654790281),gene1020(1.83241414388),gene10210(-1.17081352516),gene10222(1.49307920015),gene10272(-5.06660454359),gene10301(-2.22669392061),gene10302(-1.14716894203),gene1039(-1.28228056503),gene10425(-6.92098839322),gene1053(1.1263970177),gene10557(2.19003579851),gene10567(1.18345497397),gene10666(-2.11740475364),gene10751(-1.9574772…	LOC410371(1.60240512908),LOC410380(-1.17814288415),LOC410393(1.70654790281),LOC100577239(1.83241414388),LOC724243(-1.17081352516),LOC412570(1.49307920015),LOC410402(-5.06660454359),LOC726677(-2.22669392061),LOC726696(-1.14716894203),LOC412949(-1.28228056503),LOC409826(-6.92098839322),LOC410710(1.1263970177),LOC411632(2.19003579851),LOC411396(1.18345497397),LOC412934(-2.11740475364),LOC100578307(-…
GO:0045277	cellular component	respiratory chain complex IV	4.41431e-06	13/1304	15/6745	3.6e-08	gene11283(1.60173097752),gene12351(2.1922858875),gene13105(1.14125160487),gene14060(2.26947237941),gene14062(1.00361247672),gene14063(1.45329630557),gene14066(1.29016249008),gene3856(2.30893873434),gene3987(2.24939913539),gene4608(1.37176408389),gene4974(1.40697237825),gene6607(2.41615013054),gene7631(1.65254118448)	LOC552671(1.60173097752),LOC552610(2.1922858875),LOC412396(1.14125160487),LOC725843(2.26947237941),COX1(1.00361247672),COX2(1.45329630557),COX3(1.29016249008),LOC552809(2.30893873434),LOC551541(2.24939913539),LOC408837(1.37176408389),Cox6c(1.40697237825),LOC726297(2.41615013054),Cox6b1(1.65254118448)
GO:0016021	cellular component	integral component of membrane	4.41431e-06	264/1304	1029/6745	3.7e-08	gene10070(1.60240512908),gene10146(-1.17814288415),gene1020(1.83241414388),gene10210(-1.17081352516),gene10222(1.49307920015),gene10301(-2.22669392061),gene10302(-1.14716894203),gene1039(-1.28228056503),gene10425(-6.92098839322),gene1053(1.1263970177),gene10557(2.19003579851),gene10567(1.18345497397),gene10666(-2.11740475364),gene10802(1.09683344764),gene10853(2.41092358394),gene10876(-1.03254032…	LOC410371(1.60240512908),LOC410380(-1.17814288415),LOC100577239(1.83241414388),LOC724243(-1.17081352516),LOC412570(1.49307920015),LOC726677(-2.22669392061),LOC726696(-1.14716894203),LOC412949(-1.28228056503),LOC409826(-6.92098839322),LOC410710(1.1263970177),LOC411632(2.19003579851),LOC411396(1.18345497397),LOC412934(-2.11740475364),LOC410479(1.09683344764),LOC100577641(2.41092358394),LOC413579(-1…
GO:0031226	cellular component	intrinsic component of plasma membrane	4.41431e-06	155/1304	543/6745	3.9e-08	gene10070(1.60240512908),gene10174(1.70654790281),gene10210(-1.17081352516),gene10272(-5.06660454359),gene10425(-6.92098839322),gene10557(2.19003579851),gene10567(1.18345497397),gene10666(-2.11740475364),gene10751(-1.95747723846),gene10802(1.09683344764),gene10853(2.41092358394),gene10864(1.88587259897),gene10915(1.6802370341),gene1098(-2.1617424625),gene11060(-1.05355064743),gene11085(1.07524443…	LOC410371(1.60240512908),LOC410393(1.70654790281),LOC724243(-1.17081352516),LOC410402(-5.06660454359),LOC409826(-6.92098839322),LOC411632(2.19003579851),LOC411396(1.18345497397),LOC412934(-2.11740475364),LOC100578307(-1.95747723846),LOC410479(1.09683344764),LOC100577641(2.41092358394),LOC410484(1.88587259897),GluCl(1.6802370341),LOC725946(-2.1617424625),LOC410507(-1.05355064743),LOC408462(1.07524…
GO:0005743	cellular component	mitochondrial inner membrane	7.88318e-06	99/1304	313/6745	7.4e-08	gene10042(1.01457167617),gene1036(1.34804945168),gene1044(1.35334572824),gene10983(1.01865706495),gene11107(1.31436868953),gene11116(1.732000998),gene11281(1.39037387367),gene11283(1.60173097752),gene114(1.02849020212),gene11503(2.65894413441),gene11674(1.14298450823),gene11792(1.69824522527),gene11906(1.07773178181),gene12035(1.28211143297),gene12080(1.75794269482),gene12121(-2.85948519147),gene…	LOC552699(1.01457167617),LOC412948(1.34804945168),LOC410022(1.35334572824),LOC726867(1.01865706495),LOC551766(1.31436868953),LOC409549(1.732000998),LOC410557(1.39037387367),LOC552671(1.60173097752),LOC409930(1.02849020212),LOC413517(2.65894413441),LOC551861(1.14298450823),LOC410612(1.69824522527),LOC102655673(1.07773178181),LOC551078(1.28211143297),LOC413891(1.75794269482),LOC107965674(-2.8594851…
GO:0044425	cellular component	membrane part	9.35683e-06	448/1304	1915/6745	9.3e-08	gene10042(1.01457167617),gene10070(1.60240512908),gene10098(2.01695601926),gene10146(-1.17814288415),gene10174(1.70654790281),gene1020(1.83241414388),gene10210(-1.17081352516),gene10222(1.49307920015),gene1027(1.10080245695),gene10272(-5.06660454359),gene10301(-2.22669392061),gene10302(-1.14716894203),gene1039(-1.28228056503),gene10425(-6.92098839322),gene1044(1.35334572824),gene1053(1.1263970177…	LOC552699(1.01457167617),LOC410371(1.60240512908),LOC552286(2.01695601926),LOC410380(-1.17814288415),LOC410393(1.70654790281),LOC100577239(1.83241414388),LOC724243(-1.17081352516),LOC412570(1.49307920015),LOC100577019(1.10080245695),LOC410402(-5.06660454359),LOC726677(-2.22669392061),LOC726696(-1.14716894203),LOC412949(-1.28228056503),LOC409826(-6.92098839322),LOC410022(1.35334572824),LOC410710(1…
GO:0044429	cellular component	mitochondrial part	1.23911e-05	173/1304	631/6745	1.3e-07	gene10042(1.01457167617),gene10190(2.46945308026),gene1036(1.34804945168),gene1044(1.35334572824),gene10459(1.5816396945),gene10526(1.07024912618),gene1079(1.68295824809),gene10862(1.92620029219),gene10983(1.01865706495),gene11014(-1.3021214662),gene11107(1.31436868953),gene11116(1.732000998),gene11204(1.80783792901),gene1125(-1.03946124048),gene11281(1.39037387367),gene11283(1.60173097752),gene1…	LOC552699(1.01457167617),LOC410059(2.46945308026),LOC412948(1.34804945168),LOC410022(1.35334572824),LOC552354(1.5816396945),LOC410039(1.07024912618),LOC409261(1.68295824809),LOC408446(1.92620029219),LOC726867(1.01865706495),LOC552532(-1.3021214662),LOC551766(1.31436868953),LOC409549(1.732000998),LOC410120(1.80783792901),LOC726218(-1.03946124048),LOC410557(1.39037387367),LOC552671(1.60173097752),L…
GO:0005751	cellular component	mitochondrial respiratory chain complex IV	1.4488e-05	12/1304	14/6745	1.6e-07	gene11283(1.60173097752),gene12351(2.1922858875),gene13105(1.14125160487),gene14060(2.26947237941),gene14062(1.00361247672),gene14063(1.45329630557),gene3856(2.30893873434),gene3987(2.24939913539),gene4608(1.37176408389),gene4974(1.40697237825),gene6607(2.41615013054),gene7631(1.65254118448)	LOC552671(1.60173097752),LOC552610(2.1922858875),LOC412396(1.14125160487),LOC725843(2.26947237941),COX1(1.00361247672),COX2(1.45329630557),LOC552809(2.30893873434),LOC551541(2.24939913539),LOC408837(1.37176408389),Cox6c(1.40697237825),LOC726297(2.41615013054),Cox6b1(1.65254118448)
GO:0019866	cellular component	organelle inner membrane	2.84586e-05	102/1304	334/6745	3.3e-07	gene10042(1.01457167617),gene1036(1.34804945168),gene1044(1.35334572824),gene10983(1.01865706495),gene11107(1.31436868953),gene11116(1.732000998),gene11281(1.39037387367),gene11283(1.60173097752),gene114(1.02849020212),gene11503(2.65894413441),gene11674(1.14298450823),gene11792(1.69824522527),gene11906(1.07773178181),gene12035(1.28211143297),gene12080(1.75794269482),gene12121(-2.85948519147),gene…	LOC552699(1.01457167617),LOC412948(1.34804945168),LOC410022(1.35334572824),LOC726867(1.01865706495),LOC551766(1.31436868953),LOC409549(1.732000998),LOC410557(1.39037387367),LOC552671(1.60173097752),LOC409930(1.02849020212),LOC413517(2.65894413441),LOC551861(1.14298450823),LOC410612(1.69824522527),LOC102655673(1.07773178181),LOC551078(1.28211143297),LOC413891(1.75794269482),LOC107965674(-2.8594851…
GO:0005887	cellular component	integral component of plasma membrane	3.78664e-05	143/1304	510/6745	4.6e-07	gene10070(1.60240512908),gene10210(-1.17081352516),gene10425(-6.92098839322),gene10557(2.19003579851),gene10567(1.18345497397),gene10666(-2.11740475364),gene10802(1.09683344764),gene10853(2.41092358394),gene10915(1.6802370341),gene1098(-2.1617424625),gene11060(-1.05355064743),gene11085(1.07524443446),gene11137(2.68175325131),gene1126(-1.39551639603),gene11287(-1.70593109225),gene1150(-1.726636657…	LOC410371(1.60240512908),LOC724243(-1.17081352516),LOC409826(-6.92098839322),LOC411632(2.19003579851),LOC411396(1.18345497397),LOC412934(-2.11740475364),LOC410479(1.09683344764),LOC100577641(2.41092358394),GluCl(1.6802370341),LOC725946(-2.1617424625),LOC410507(-1.05355064743),LOC408462(1.07524443446),LOC410532(2.68175325131),LOC412081(-1.39551639603),EphR(-1.70593109225),LOC551206(-1.72663665769)…
GO:0031966	cellular component	mitochondrial membrane	5.51174e-05	118/1304	406/6745	7e-07	gene10042(1.01457167617),gene1036(1.34804945168),gene1044(1.35334572824),gene1079(1.68295824809),gene10983(1.01865706495),gene11107(1.31436868953),gene11116(1.732000998),gene11281(1.39037387367),gene11283(1.60173097752),gene11358(1.6676820429),gene114(1.02849020212),gene11503(2.65894413441),gene11674(1.14298450823),gene11792(1.69824522527),gene11867(-1.23513333587),gene11906(1.07773178181),gene11…	LOC552699(1.01457167617),LOC412948(1.34804945168),LOC410022(1.35334572824),LOC409261(1.68295824809),LOC726867(1.01865706495),LOC551766(1.31436868953),LOC409549(1.732000998),LOC410557(1.39037387367),LOC552671(1.60173097752),LOC551005(1.6676820429),LOC409930(1.02849020212),LOC413517(2.65894413441),LOC551861(1.14298450823),LOC410612(1.69824522527),LOC100577656(-1.23513333587),LOC102655673(1.07773178…
GO:0043209	cellular component	myelin sheath	0.000120733	40/1304	101/6745	1.6e-06	gene10042(1.01457167617),gene10862(1.92620029219),gene1087(3.14837223198),gene11107(1.31436868953),gene11281(1.39037387367),gene11283(1.60173097752),gene11467(2.10861083926),gene11503(2.65894413441),gene11573(1.3341838899),gene11953(-3.37542958647),gene12276(1.08760042627),gene12922(1.5639280514),gene13280(1.45580542364),gene1402(-1.10533785406),gene1812(-5.05309628364),gene1813(1.4661240391),gen…	LOC552699(1.01457167617),LOC408446(1.92620029219),LOC412197(3.14837223198),LOC551766(1.31436868953),LOC410557(1.39037387367),LOC552671(1.60173097752),LOC551958(2.10861083926),LOC413517(2.65894413441),LOC551721(1.3341838899),LOC726495(-3.37542958647),LOC551039(1.08760042627),LOC551103(1.5639280514),LOC409793(1.45580542364),LOC408572(-1.10533785406),LOC724367(-5.05309628364),LOC724405(1.4661240391)…
GO:0045177	cellular component	apical part of cell	0.000391176	80/1304	261/6745	5.4e-06	gene1098(-2.1617424625),gene1108(-1.43021191195),gene11094(-1.28117394658),gene11137(2.68175325131),gene11706(-2.57312640706),gene11953(-3.37542958647),gene12018(-1.31759515938),gene1231(1.2783113539),gene12396(-1.99410823621),gene12537(-1.2209423942),gene1258(1.63254717323),gene12674(1.01478005046),gene12722(-2.10384032642),gene13149(1.87225742535),gene13213(-1.34456038522),gene13270(1.528404887…	LOC725946(-2.1617424625),LOC411704(-1.43021191195),LOC100578515(-1.28117394658),LOC410532(2.68175325131),LOC412825(-2.57312640706),LOC726495(-3.37542958647),LOC408508(-1.31759515938),LOC100576169(1.2783113539),LOC410649(-1.99410823621),LOC413980(-1.2209423942),LOC409792(1.63254717323),LOC552720(1.01478005046),LOC412853(-2.10384032642),LOC413631(1.87225742535),LOC725098(-1.34456038522),LOC726340(1…
GO:0005740	cellular component	mitochondrial envelope	0.00045275	121/1304	436/6745	6.5e-06	gene10042(1.01457167617),gene1036(1.34804945168),gene1044(1.35334572824),gene10459(1.5816396945),gene1079(1.68295824809),gene10983(1.01865706495),gene11107(1.31436868953),gene11116(1.732000998),gene11281(1.39037387367),gene11283(1.60173097752),gene11358(1.6676820429),gene114(1.02849020212),gene11503(2.65894413441),gene11674(1.14298450823),gene11792(1.69824522527),gene11867(-1.23513333587),gene119…	LOC552699(1.01457167617),LOC412948(1.34804945168),LOC410022(1.35334572824),LOC552354(1.5816396945),LOC409261(1.68295824809),LOC726867(1.01865706495),LOC551766(1.31436868953),LOC409549(1.732000998),LOC410557(1.39037387367),LOC552671(1.60173097752),LOC551005(1.6676820429),LOC409930(1.02849020212),LOC413517(2.65894413441),LOC551861(1.14298450823),LOC410612(1.69824522527),LOC100577656(-1.23513333587)…
GO:0005747	cellular component	mitochondrial respiratory chain complex I	0.0007244	18/1304	34/6745	1.2e-05	gene12035(1.28211143297),gene12080(1.75794269482),gene12553(1.00835141979),gene12746(1.1339784157),gene13052(1.59755716204),gene13230(1.55463261816),gene13280(1.45580542364),gene14067(1.80808652106),gene14068(1.36841793835),gene14069(1.02864842938),gene1577(1.52313219745),gene2709(1.37175051446),gene4875(1.6466454252),gene5797(1.76238012355),gene6406(1.98183421708),gene6533(1.70178142726),gene735…	LOC551078(1.28211143297),LOC413891(1.75794269482),Ndufs1(1.00835141979),LOC727599(1.1339784157),LOC727049(1.59755716204),LOC552066(1.55463261816),LOC409793(1.45580542364),ND3(1.80808652106),ND5(1.36841793835),ND4(1.02864842938),LOC727199(1.52313219745),LOC411411(1.37175051446),LOC413014(1.6466454252),LOC551660(1.76238012355),LOC408909(1.98183421708),LOC551866(1.70178142726),LOC409586(1.8002441662…
GO:0030964	cellular component	NADH dehydrogenase complex	0.0007244	18/1304	34/6745	1.2e-05	gene12035(1.28211143297),gene12080(1.75794269482),gene12553(1.00835141979),gene12746(1.1339784157),gene13052(1.59755716204),gene13230(1.55463261816),gene13280(1.45580542364),gene14067(1.80808652106),gene14068(1.36841793835),gene14069(1.02864842938),gene1577(1.52313219745),gene2709(1.37175051446),gene4875(1.6466454252),gene5797(1.76238012355),gene6406(1.98183421708),gene6533(1.70178142726),gene735…	LOC551078(1.28211143297),LOC413891(1.75794269482),Ndufs1(1.00835141979),LOC727599(1.1339784157),LOC727049(1.59755716204),LOC552066(1.55463261816),LOC409793(1.45580542364),ND3(1.80808652106),ND5(1.36841793835),ND4(1.02864842938),LOC727199(1.52313219745),LOC411411(1.37175051446),LOC413014(1.6466454252),LOC551660(1.76238012355),LOC408909(1.98183421708),LOC551866(1.70178142726),LOC409586(1.8002441662…
GO:0045271	cellular component	respiratory chain complex I	0.0007244	18/1304	34/6745	1.2e-05	gene12035(1.28211143297),gene12080(1.75794269482),gene12553(1.00835141979),gene12746(1.1339784157),gene13052(1.59755716204),gene13230(1.55463261816),gene13280(1.45580542364),gene14067(1.80808652106),gene14068(1.36841793835),gene14069(1.02864842938),gene1577(1.52313219745),gene2709(1.37175051446),gene4875(1.6466454252),gene5797(1.76238012355),gene6406(1.98183421708),gene6533(1.70178142726),gene735…	LOC551078(1.28211143297),LOC413891(1.75794269482),Ndufs1(1.00835141979),LOC727599(1.1339784157),LOC727049(1.59755716204),LOC552066(1.55463261816),LOC409793(1.45580542364),ND3(1.80808652106),ND5(1.36841793835),ND4(1.02864842938),LOC727199(1.52313219745),LOC411411(1.37175051446),LOC413014(1.6466454252),LOC551660(1.76238012355),LOC408909(1.98183421708),LOC551866(1.70178142726),LOC409586(1.8002441662…
GO:0005918	cellular component	septate junction	0.0007244	20/1304	40/6745	1.2e-05	gene10210(-1.17081352516),gene10391(-4.8568161721),gene10853(2.41092358394),gene12537(-1.2209423942),gene13495(-1.25753342166),gene13714(-1.77699713523),gene1809(-1.0268556848),gene2290(1.46556455976),gene3473(-1.00506468202),gene3892(-1.0705521553),gene3948(-1.33545658246),gene4602(-1.92995954802),gene4736(1.45687532545),gene5427(1.80503460629),gene6018(-1.21593372194),gene7287(-1.79988320403),g…	LOC724243(-1.17081352516),LOC410425(-4.8568161721),LOC100577641(2.41092358394),LOC413980(-1.2209423942),LOC102655402(-1.25753342166),LOC410662(-1.77699713523),LOC100576174(-1.0268556848),LOC551167(1.46556455976),LOC725269(-1.00506468202),LOC408792(-1.0705521553),LOC725169(-1.33545658246),LOC411829(-1.92995954802),LOC725760(1.45687532545),LOC408878(1.80503460629),LOC413167(-1.21593372194),LOC41321…
GO:0005886	cellular component	plasma membrane	0.000817871	373/1304	1622/6745	1.4e-05	gene10070(1.60240512908),gene10071(2.87938651039),gene10076(1.92258165816),gene10148(1.12728505789),gene10174(1.70654790281),gene10210(-1.17081352516),gene10222(1.49307920015),gene1027(1.10080245695),gene10272(-5.06660454359),gene10391(-4.8568161721),gene10425(-6.92098839322),gene1053(1.1263970177),gene10557(2.19003579851),gene10567(1.18345497397),gene10587(-1.25924560921),gene10666(-2.1174047536…	LOC410371(1.60240512908),LOC410370(2.87938651039),LOC552711(1.92258165816),LOC410379(1.12728505789),LOC410393(1.70654790281),LOC724243(-1.17081352516),LOC412570(1.49307920015),LOC100577019(1.10080245695),LOC410402(-5.06660454359),LOC410425(-4.8568161721),LOC409826(-6.92098839322),LOC410710(1.1263970177),LOC411632(2.19003579851),LOC411396(1.18345497397),LOC410465(-1.25924560921),LOC412934(-2.11740…
GO:0071944	cellular component	cell periphery	0.00243353	388/1304	1714/6745	4.3e-05	gene10070(1.60240512908),gene10071(2.87938651039),gene10076(1.92258165816),gene10148(1.12728505789),gene10174(1.70654790281),gene10210(-1.17081352516),gene10222(1.49307920015),gene1027(1.10080245695),gene10272(-5.06660454359),gene10391(-4.8568161721),gene10425(-6.92098839322),gene1053(1.1263970177),gene10557(2.19003579851),gene10567(1.18345497397),gene10587(-1.25924560921),gene10666(-2.1174047536…	LOC410371(1.60240512908),LOC410370(2.87938651039),LOC552711(1.92258165816),LOC410379(1.12728505789),LOC410393(1.70654790281),LOC724243(-1.17081352516),LOC412570(1.49307920015),LOC100577019(1.10080245695),LOC410402(-5.06660454359),LOC410425(-4.8568161721),LOC409826(-6.92098839322),LOC410710(1.1263970177),LOC411632(2.19003579851),LOC411396(1.18345497397),LOC410465(-1.25924560921),LOC412934(-2.11740…
GO:0098798	cellular component	mitochondrial protein complex	0.0046647	67/1304	225/6745	8.5e-05	gene10042(1.01457167617),gene1044(1.35334572824),gene11107(1.31436868953),gene11116(1.732000998),gene11281(1.39037387367),gene11283(1.60173097752),gene114(1.02849020212),gene11674(1.14298450823),gene11906(1.07773178181),gene12035(1.28211143297),gene12080(1.75794269482),gene12121(-2.85948519147),gene12276(1.08760042627),gene12351(2.1922858875),gene12462(2.04861458177),gene12553(1.00835141979),gene…	LOC552699(1.01457167617),LOC410022(1.35334572824),LOC551766(1.31436868953),LOC409549(1.732000998),LOC410557(1.39037387367),LOC552671(1.60173097752),LOC409930(1.02849020212),LOC551861(1.14298450823),LOC102655673(1.07773178181),LOC551078(1.28211143297),LOC413891(1.75794269482),LOC107965674(-2.85948519147),LOC551039(1.08760042627),LOC552610(2.1922858875),LOC725566(2.04861458177),Ndufs1(1.00835141979…
GO:0005578	cellular component	proteinaceous extracellular matrix	0.00585912	19/1304	42/6745	0.00011	gene10160(-4.74820278477),gene12472(-1.59382018265),gene12474(-1.44157596749),gene12539(-1.83614559144),gene13704(-1.82331557498),gene13883(-1.7906830602),gene1726(1.68935001721),gene2171(-4.57926034698),gene3969(-7.19858898973),gene4242(-1.80629103579),gene6097(-1.52513193765),gene6937(-1.8273047132),gene7076(1.79400161612),gene7706(-1.00990974081),gene8600(-1.19652480601),gene8642(-3.5249581079…	LOC408394(-4.74820278477),LOC408551(-1.59382018265),LOC408552(-1.44157596749),LOC726736(-1.83614559144),LOC727440(-1.82331557498),LOC100576978(-1.7906830602),LOC409950(1.68935001721),LOC725892(-4.57926034698),LOC410038(-7.19858898973),LOC408826(-1.80629103579),LOC408937(-1.52513193765),LOC409722(-1.8273047132),AChE-2(1.79400161612),brp(-1.00990974081),LOC410217(-1.19652480601),LOC408277(-3.524958…
GO:0032426	cellular component	stereocilium tip	0.00620914	9/1304	13/6745	0.00012	gene10967(1.68300066687),gene11776(1.8169186735),gene12670(-1.33876688585),gene1269(1.20775636763),gene12979(-2.97788168031),gene1774(-1.12781031427),gene3752(-7.29577279898),gene4677(-1.75007494171),gene760(1.71831190588)	LOC410489(1.68300066687),LOC409816(1.8169186735),PHRF1(-1.33876688585),LOC409937(1.20775636763),LOC409402(-2.97788168031),LOC413278(-1.12781031427),LOC411023(-7.29577279898),LOC100576826(-1.75007494171),LOC410728(1.71831190588)
GO:0016028	cellular component	rhabdomere	0.00754583	15/1304	30/6745	0.00015	gene11261(3.86161218464),gene11713(3.91579284596),gene11714(3.95564451873),gene11767(2.34616054727),gene11776(1.8169186735),gene11879(3.88954871528),gene1269(1.20775636763),gene13422(4.00559051166),gene1734(1.47968754771),gene431(-1.21669882207),gene5197(-1.78270800523),gene5502(1.39011625909),gene6966(1.9520243869),gene7789(1.57196352627),gene8570(4.55770721924)	Blop(3.86161218464),LOC409631(3.91579284596),LOC725232(3.95564451873),LOC412907(2.34616054727),LOC409816(1.8169186735),Lop1(3.88954871528),LOC409937(1.20775636763),LOC102656343(4.00559051166),LOC724471(1.47968754771),LOC412287(-1.21669882207),LOC412481(-1.78270800523),LOC408876(1.39011625909),LOC551950(1.9520243869),LOC408996(1.57196352627),LOC550791(4.55770721924)
GO:0005604	cellular component	basement membrane	0.00929973	18/1304	40/6745	0.00019	gene10160(-4.74820278477),gene12472(-1.59382018265),gene12474(-1.44157596749),gene12539(-1.83614559144),gene13704(-1.82331557498),gene13883(-1.7906830602),gene1726(1.68935001721),gene2171(-4.57926034698),gene3969(-7.19858898973),gene4242(-1.80629103579),gene6097(-1.52513193765),gene6937(-1.8273047132),gene7076(1.79400161612),gene7706(-1.00990974081),gene8600(-1.19652480601),gene8754(-1.0211329291…	LOC408394(-4.74820278477),LOC408551(-1.59382018265),LOC408552(-1.44157596749),LOC726736(-1.83614559144),LOC727440(-1.82331557498),LOC100576978(-1.7906830602),LOC409950(1.68935001721),LOC725892(-4.57926034698),LOC410038(-7.19858898973),LOC408826(-1.80629103579),LOC408937(-1.52513193765),LOC409722(-1.8273047132),AChE-2(1.79400161612),brp(-1.00990974081),LOC410217(-1.19652480601),LOC409474(-1.021132…
GO:0009986	cellular component	cell surface	0.0099605	60/1304	202/6745	0.00021	gene10174(1.70654790281),gene1027(1.10080245695),gene10425(-6.92098839322),gene10751(-1.95747723846),gene1087(3.14837223198),gene10915(1.6802370341),gene1098(-2.1617424625),gene11107(1.31436868953),gene11662(2.07836350665),gene11713(3.91579284596),gene11714(3.95564451873),gene11731(2.6580717418),gene11953(-3.37542958647),gene12095(-1.74146119459),gene12627(-3.3316952957),gene1265(-1.30781373234),…	LOC410393(1.70654790281),LOC100577019(1.10080245695),LOC409826(-6.92098839322),LOC100578307(-1.95747723846),LOC412197(3.14837223198),GluCl(1.6802370341),LOC725946(-2.1617424625),LOC551766(1.31436868953),LOC411569(2.07836350665),LOC409631(3.91579284596),LOC725232(3.95564451873),LOC107965562(2.6580717418),LOC726495(-3.37542958647),LOC412739(-1.74146119459),LOC726554(-3.3316952957),LOC413502(-1.3078…
GO:0005739	cellular component	mitochondrion	0.0099605	220/1304	928/6745	0.00022	gene10042(1.01457167617),gene10190(2.46945308026),gene1036(1.34804945168),gene1044(1.35334572824),gene10459(1.5816396945),gene10526(1.07024912618),gene1079(1.68295824809),gene10862(1.92620029219),gene1087(3.14837223198),gene10983(1.01865706495),gene11014(-1.3021214662),gene11107(1.31436868953),gene11116(1.732000998),gene11184(1.58833184963),gene11204(1.80783792901),gene1125(-1.03946124048),gene11…	LOC552699(1.01457167617),LOC410059(2.46945308026),LOC412948(1.34804945168),LOC410022(1.35334572824),LOC552354(1.5816396945),LOC410039(1.07024912618),LOC409261(1.68295824809),LOC408446(1.92620029219),LOC412197(3.14837223198),LOC726867(1.01865706495),LOC552532(-1.3021214662),LOC551766(1.31436868953),LOC409549(1.732000998),LOC724879(1.58833184963),LOC410120(1.80783792901),LOC726218(-1.03946124048),L…
GO:0016324	cellular component	apical plasma membrane	0.0099605	49/1304	157/6745	0.00022	gene1098(-2.1617424625),gene11137(2.68175325131),gene11706(-2.57312640706),gene12018(-1.31759515938),gene1231(1.2783113539),gene12537(-1.2209423942),gene1258(1.63254717323),gene12674(1.01478005046),gene13213(-1.34456038522),gene13270(1.52840488702),gene13337(-1.84294090362),gene13495(-1.25753342166),gene13655(1.34119771455),gene13806(-1.5220085672),gene1452(-1.50218921888),gene1521(-1.13664853052…	LOC725946(-2.1617424625),LOC410532(2.68175325131),LOC412825(-2.57312640706),LOC408508(-1.31759515938),LOC100576169(1.2783113539),LOC413980(-1.2209423942),LOC409792(1.63254717323),LOC552720(1.01478005046),LOC725098(-1.34456038522),LOC726340(1.52840488702),LOC726884(-1.84294090362),LOC102655402(-1.25753342166),LOC552369(1.34119771455),LOC552638(-1.5220085672),LOC100576447(-1.50218921888),LOC551320(…
GO:0043034	cellular component	costamere	0.0128095	9/1304	14/6745	0.00029	gene11713(3.91579284596),gene11714(3.95564451873),gene1306(-1.57970256553),gene13422(4.00559051166),gene13704(-1.82331557498),gene13883(-1.7906830602),gene1774(-1.12781031427),gene4242(-1.80629103579),gene9151(-1.17322078673)	LOC409631(3.91579284596),LOC725232(3.95564451873),LOC412778(-1.57970256553),LOC102656343(4.00559051166),LOC727440(-1.82331557498),LOC100576978(-1.7906830602),LOC413278(-1.12781031427),LOC408826(-1.80629103579),LOC406097(-1.17322078673)
GO:0044420	cellular component	extracellular matrix component	0.0168164	18/1304	42/6745	0.00039	gene10160(-4.74820278477),gene12472(-1.59382018265),gene12474(-1.44157596749),gene12539(-1.83614559144),gene13704(-1.82331557498),gene13883(-1.7906830602),gene1726(1.68935001721),gene2171(-4.57926034698),gene3969(-7.19858898973),gene4242(-1.80629103579),gene6097(-1.52513193765),gene6937(-1.8273047132),gene7076(1.79400161612),gene7706(-1.00990974081),gene8600(-1.19652480601),gene8754(-1.0211329291…	LOC408394(-4.74820278477),LOC408551(-1.59382018265),LOC408552(-1.44157596749),LOC726736(-1.83614559144),LOC727440(-1.82331557498),LOC100576978(-1.7906830602),LOC409950(1.68935001721),LOC725892(-4.57926034698),LOC410038(-7.19858898973),LOC408826(-1.80629103579),LOC408937(-1.52513193765),LOC409722(-1.8273047132),AChE-2(1.79400161612),brp(-1.00990974081),LOC410217(-1.19652480601),LOC409474(-1.021132…
GO:0005796	cellular component	Golgi lumen	0.0283998	10/1304	18/6745	0.00068	gene1265(-1.30781373234),gene1266(-1.36236078071),gene13704(-1.82331557498),gene13883(-1.7906830602),gene2338(1.01946688011),gene3100(-1.37882082073),gene4242(-1.80629103579),gene467(-1.96208019791),gene6937(-1.8273047132),gene9104(1.02028442376)	LOC413502(-1.30781373234),LOC413501(-1.36236078071),LOC727440(-1.82331557498),LOC100576978(-1.7906830602),LOC408666(1.01946688011),LOC413289(-1.37882082073),LOC408826(-1.80629103579),LOC409383(-1.96208019791),LOC409722(-1.8273047132),LOC413133(1.02028442376)
GO:0016027	cellular component	inaD signaling complex	0.0283998	7/1304	10/6745	0.00069	gene11713(3.91579284596),gene11714(3.95564451873),gene1269(1.20775636763),gene13422(4.00559051166),gene1734(1.47968754771),gene431(-1.21669882207),gene7789(1.57196352627)	LOC409631(3.91579284596),LOC725232(3.95564451873),LOC409937(1.20775636763),LOC102656343(4.00559051166),LOC724471(1.47968754771),LOC412287(-1.21669882207),LOC408996(1.57196352627)
GO:0009897	cellular component	external side of plasma membrane	0.0346102	21/1304	55/6745	0.00086	gene10174(1.70654790281),gene1027(1.10080245695),gene10751(-1.95747723846),gene10915(1.6802370341),gene1098(-2.1617424625),gene11731(2.6580717418),gene13704(-1.82331557498),gene13883(-1.7906830602),gene1959(-1.49194241731),gene2545(1.48458248399),gene4242(-1.80629103579),gene4561(-1.32512702281),gene4562(-2.3222514964),gene4602(-1.92995954802),gene467(-1.96208019791),gene557(3.84261400056),gene61…	LOC410393(1.70654790281),LOC100577019(1.10080245695),LOC100578307(-1.95747723846),GluCl(1.6802370341),LOC725946(-2.1617424625),LOC107965562(2.6580717418),LOC727440(-1.82331557498),LOC100576978(-1.7906830602),LOC408703(-1.49194241731),LOC411365(1.48458248399),LOC408826(-1.80629103579),LOC107964400(-1.32512702281),LOC107964501(-2.3222514964),LOC411829(-1.92995954802),LOC409383(-1.96208019791),LOC40…
GO:0005750	cellular component	mitochondrial respiratory chain complex III	0.037376	8/1304	13/6745	0.00097	gene1044(1.35334572824),gene11283(1.60173097752),gene1336(1.97995010532),gene14062(1.00361247672),gene14072(1.5282333673),gene2044(1.63604539362),gene4962(1.87670207544),gene8111(2.02063953619)	LOC410022(1.35334572824),LOC552671(1.60173097752),Uqcr11(1.97995010532),COX1(1.00361247672),CYTB(1.5282333673),LOC726747(1.63604539362),LOC411183(1.87670207544),LOC551757(2.02063953619)
GO:0045275	cellular component	respiratory chain complex III	0.037376	8/1304	13/6745	0.00097	gene1044(1.35334572824),gene11283(1.60173097752),gene1336(1.97995010532),gene14062(1.00361247672),gene14072(1.5282333673),gene2044(1.63604539362),gene4962(1.87670207544),gene8111(2.02063953619)	LOC410022(1.35334572824),LOC552671(1.60173097752),Uqcr11(1.97995010532),COX1(1.00361247672),CYTB(1.5282333673),LOC726747(1.63604539362),LOC411183(1.87670207544),LOC551757(2.02063953619)
GO:0005920	cellular component	smooth septate junction	0.0376984	6/1304	8/6745	0.00101	gene10210(-1.17081352516),gene10853(2.41092358394),gene3892(-1.0705521553),gene4736(1.45687532545),gene5427(1.80503460629),gene9769(4.27630734635)	LOC724243(-1.17081352516),LOC100577641(2.41092358394),LOC408792(-1.0705521553),LOC725760(1.45687532545),LOC408878(1.80503460629),LOC725498(4.27630734635)
GO:0032420	cellular component	stereocilium	0.0376984	13/1304	28/6745	0.00102	gene10967(1.68300066687),gene11776(1.8169186735),gene1258(1.63254717323),gene12670(-1.33876688585),gene1269(1.20775636763),gene12979(-2.97788168031),gene1774(-1.12781031427),gene3752(-7.29577279898),gene4677(-1.75007494171),gene5419(-1.72423022288),gene6768(1.37407827356),gene7268(-1.93298870571),gene760(1.71831190588)	LOC410489(1.68300066687),LOC409816(1.8169186735),LOC409792(1.63254717323),PHRF1(-1.33876688585),LOC409937(1.20775636763),LOC409402(-2.97788168031),LOC413278(-1.12781031427),LOC411023(-7.29577279898),LOC100576826(-1.75007494171),LOC411159(-1.72423022288),LOC412827(1.37407827356),LOC412722(-1.93298870571),LOC410728(1.71831190588)
GO:0043292	cellular component	contractile fiber	0.0405664	47/1304	159/6745	0.00112	gene10070(1.60240512908),gene10071(2.87938651039),gene10174(1.70654790281),gene10587(-1.25924560921),gene1087(3.14837223198),gene11399(1.75572405752),gene11662(2.07836350665),gene11713(3.91579284596),gene11714(3.95564451873),gene12086(1.73659434205),gene12139(2.8925783224),gene1231(1.2783113539),gene1306(-1.57970256553),gene13422(4.00559051166),gene13434(-1.44447743507),gene13704(-1.82331557498),…	LOC410371(1.60240512908),LOC410370(2.87938651039),LOC410393(1.70654790281),LOC410465(-1.25924560921),LOC412197(3.14837223198),LOC552736(1.75572405752),LOC411569(2.07836350665),LOC409631(3.91579284596),LOC725232(3.95564451873),LOC411576(1.73659434205),LOC552328(2.8925783224),LOC100576169(1.2783113539),LOC412778(-1.57970256553),LOC102656343(4.00559051166),LOC100577567(-1.44447743507),LOC727440(-1.8…
GO:0005788	cellular component	endoplasmic reticulum lumen	0.041267	28/1304	83/6745	0.0013	gene10160(-4.74820278477),gene10456(-2.08710532097),gene10545(1.6697626465),gene10751(-1.95747723846),gene11079(1.40074533133),gene12539(-1.83614559144),gene1265(-1.30781373234),gene1266(-1.36236078071),gene13704(-1.82331557498),gene13883(-1.7906830602),gene13899(1.64738808097),gene1441(-1.43251947846),gene2338(1.01946688011),gene2468(-1.12958867064),gene2625(-1.0144417586),gene3969(-7.1985889897…	LOC408394(-4.74820278477),LOC408434(-2.08710532097),LOC410438(1.6697626465),LOC100578307(-1.95747723846),LOC410517(1.40074533133),LOC726736(-1.83614559144),LOC413502(-1.30781373234),LOC413501(-1.36236078071),LOC727440(-1.82331557498),LOC100576978(-1.7906830602),LOC727597(1.64738808097),LOC107963993(-1.43251947846),LOC408666(1.01946688011),LOC551535(-1.12958867064),Hsc70-3(-1.0144417586),LOC410038…
GO:0033268	cellular component	node of Ranvier	0.041267	5/1304	6/6745	0.00135	gene13704(-1.82331557498),gene13883(-1.7906830602),gene3948(-1.33545658246),gene4242(-1.80629103579),gene4602(-1.92995954802)	LOC727440(-1.82331557498),LOC100576978(-1.7906830602),LOC725169(-1.33545658246),LOC408826(-1.80629103579),LOC411829(-1.92995954802)
GO:0033583	cellular component	rhabdomere membrane	0.041267	5/1304	6/6745	0.00135	gene11713(3.91579284596),gene11714(3.95564451873),gene11776(1.8169186735),gene1269(1.20775636763),gene13422(4.00559051166)	LOC409631(3.91579284596),LOC725232(3.95564451873),LOC409816(1.8169186735),LOC409937(1.20775636763),LOC102656343(4.00559051166)
GO:0005581	cellular component	collagen trimer	0.041267	4/1304	4/6745	0.00139	gene10160(-4.74820278477),gene12472(-1.59382018265),gene12474(-1.44157596749),gene3969(-7.19858898973)	LOC408394(-4.74820278477),LOC408551(-1.59382018265),LOC408552(-1.44157596749),LOC410038(-7.19858898973)
GO:0005749	cellular component	mitochondrial respiratory chain complex II, succinate dehydrogenase complex (ubiquinone)	0.041267	4/1304	4/6745	0.00139	gene11116(1.732000998),gene12462(2.04861458177),gene2989(2.8718256149),gene3157(1.74266094893)	LOC409549(1.732000998),LOC725566(2.04861458177),LOC551169(2.8718256149),LOC550667(1.74266094893)
GO:0005964	cellular component	phosphorylase kinase complex	0.041267	4/1304	4/6745	0.00139	gene178(1.82297214783),gene249(2.05063194139),gene250(1.92893179706),gene516(3.09769255901)	LOC550706(1.82297214783),LOC725560(2.05063194139),LOC107963991(1.92893179706),LOC107964213(3.09769255901)
GO:0045257	cellular component	succinate dehydrogenase complex (ubiquinone)	0.041267	4/1304	4/6745	0.00139	gene11116(1.732000998),gene12462(2.04861458177),gene2989(2.8718256149),gene3157(1.74266094893)	LOC409549(1.732000998),LOC725566(2.04861458177),LOC551169(2.8718256149),LOC550667(1.74266094893)
GO:0045273	cellular component	respiratory chain complex II	0.041267	4/1304	4/6745	0.00139	gene11116(1.732000998),gene12462(2.04861458177),gene2989(2.8718256149),gene3157(1.74266094893)	LOC409549(1.732000998),LOC725566(2.04861458177),LOC551169(2.8718256149),LOC550667(1.74266094893)
GO:0045281	cellular component	succinate dehydrogenase complex	0.041267	4/1304	4/6745	0.00139	gene11116(1.732000998),gene12462(2.04861458177),gene2989(2.8718256149),gene3157(1.74266094893)	LOC409549(1.732000998),LOC725566(2.04861458177),LOC551169(2.8718256149),LOC550667(1.74266094893)
GO:0045283	cellular component	fumarate reductase complex	0.041267	4/1304	4/6745	0.00139	gene11116(1.732000998),gene12462(2.04861458177),gene2989(2.8718256149),gene3157(1.74266094893)	LOC409549(1.732000998),LOC725566(2.04861458177),LOC551169(2.8718256149),LOC550667(1.74266094893)
GO:0098644	cellular component	complex of collagen trimers	0.041267	4/1304	4/6745	0.00139	gene10160(-4.74820278477),gene12472(-1.59382018265),gene12474(-1.44157596749),gene3969(-7.19858898973)	LOC408394(-4.74820278477),LOC408551(-1.59382018265),LOC408552(-1.44157596749),LOC410038(-7.19858898973)
GO:0033178	cellular component	proton-transporting two-sector ATPase complex, catalytic domain	0.0454187	7/1304	11/6745	0.00158	gene10042(1.01457167617),gene11107(1.31436868953),gene11573(1.3341838899),gene12674(1.01478005046),gene4185(1.03771135058),gene656(1.48380402821),gene7474(1.26576359212)	LOC552699(1.01457167617),LOC551766(1.31436868953),LOC551721(1.3341838899),LOC552720(1.01478005046),LOC411892(1.03771135058),LOC409114(1.48380402821),LOC552476(1.26576359212)
GO:0097512	cellular component	cardiac myofibril	0.0454187	7/1304	11/6745	0.00158	gene1087(3.14837223198),gene1812(-5.05309628364),gene1813(1.4661240391),gene1814(1.62391164654),gene2181(1.24376807453),gene4960(-1.2249607768),gene7297(-1.7462229775)	LOC412197(3.14837223198),LOC724367(-5.05309628364),LOC724405(1.4661240391),LOC724449(1.62391164654),LOC410857(1.24376807453),TpnT(-1.2249607768),LOC412092(-1.7462229775)
GO:0016491	molecular function	oxidoreductase activity	5.118e-22	151/1185	348/6025	1.5e-25	gene10054(2.37804894375),gene1011(3.38723166485),gene10149(3.45942001918),gene10282(-7.32772570137),gene10297(2.9559605596),gene10338(-2.0153024282),gene1036(1.34804945168),gene10414(3.15256680704),gene1044(1.35334572824),gene10604(1.15051586446),gene11073(-3.32911268121),gene11116(1.732000998),gene11165(7.68418933794),gene11204(1.80783792901),gene11283(1.60173097752),gene11449(-1.1016663952),gen…	LOC410042(2.37804894375),LOC100576414(3.38723166485),CYP6AQ1(3.45942001918),LOC410405(-7.32772570137),LOC551533(2.9559605596),LOC410422(-2.0153024282),LOC412948(1.34804945168),LOC410432(3.15256680704),LOC410022(1.35334572824),LOC409066(1.15051586446),LOC410515(-3.32911268121),LOC409549(1.732000998),LOC410521(7.68418933794),LOC410120(1.80783792901),LOC552671(1.60173097752),LOC552757(-1.1016663952)…
GO:0008236	molecular function	serine-type peptidase activity	2.6443e-08	35/1185	59/6025	1.9e-11	gene10272(-5.06660454359),gene10425(-6.92098839322),gene10426(-4.39173106041),gene10504(4.92329556667),gene10505(2.93179192801),gene10545(1.6697626465),gene11156(-8.19051761001),gene11643(1.62857514092),gene11655(-2.62642188477),gene12627(-3.3316952957),gene13408(3.99154969071),gene13539(1.25550459497),gene1421(-4.51877327961),gene1498(2.35363802708),gene215(-1.42511578889),gene2725(-1.7109812157…	LOC410402(-5.06660454359),LOC409826(-6.92098839322),LOC409827(-4.39173106041),LOC726352(4.92329556667),LOC726329(2.93179192801),LOC410438(1.6697626465),LOC410526(-8.19051761001),LOC410627(1.62857514092),LOC410624(-2.62642188477),LOC726554(-3.3316952957),LOC727587(3.99154969071),LOC102656663(1.25550459497),LOC724145(-4.51877327961),LOC725154(2.35363802708),LOC408618(-1.42511578889),LOC725894(-1.71…
GO:0005214	molecular function	structural constituent of chitin-based cuticle	2.6443e-08	20/1185	24/6025	3.1e-11	gene11300(-3.46761970968),gene1188(-3.39354757798),gene12018(-1.31759515938),gene12465(-10.1238297837),gene12585(-8.23769380648),gene13013(-7.54168112484),gene3634(-3.32552948558),gene3635(-2.24754380563),gene5100(-3.01520998808),gene5104(4.40831264387),gene566(-4.57437732362),gene6762(-5.21497230777),gene7199(-8.069256458),gene7200(-1.65580916254),gene7201(-7.68477343127),gene7204(-15.8699879271…	LOC107963969(-3.46761970968),LOC725078(-3.39354757798),LOC408508(-1.31759515938),LOC409176(-10.1238297837),LOC726995(-8.23769380648),Grp(-7.54168112484),LOC725547(-3.32552948558),CPR27(-2.24754380563),CPR28(-3.01520998808),CPR13(4.40831264387),LOC726451(-4.57437732362),CPR6(-5.21497230777),LOC100576916(-8.069256458),LOC552685(-1.65580916254),LOC102655502(-7.68477343127),LOC725804(-15.8699879271),…
GO:0042302	molecular function	structural constituent of cuticle	2.6443e-08	20/1185	24/6025	3.1e-11	gene11300(-3.46761970968),gene1188(-3.39354757798),gene12018(-1.31759515938),gene12465(-10.1238297837),gene12585(-8.23769380648),gene13013(-7.54168112484),gene3634(-3.32552948558),gene3635(-2.24754380563),gene5100(-3.01520998808),gene5104(4.40831264387),gene566(-4.57437732362),gene6762(-5.21497230777),gene7199(-8.069256458),gene7200(-1.65580916254),gene7201(-7.68477343127),gene7204(-15.8699879271…	LOC107963969(-3.46761970968),LOC725078(-3.39354757798),LOC408508(-1.31759515938),LOC409176(-10.1238297837),LOC726995(-8.23769380648),Grp(-7.54168112484),LOC725547(-3.32552948558),CPR27(-2.24754380563),CPR28(-3.01520998808),CPR13(4.40831264387),LOC726451(-4.57437732362),CPR6(-5.21497230777),LOC100576916(-8.069256458),LOC552685(-1.65580916254),LOC102655502(-7.68477343127),LOC725804(-15.8699879271),…
GO:0022857	molecular function	transmembrane transporter activity	5.73216e-08	147/1185	463/6025	8.4e-11	gene10042(1.01457167617),gene10070(1.60240512908),gene10076(1.92258165816),gene10263(2.14738044337),gene1039(-1.28228056503),gene1053(1.1263970177),gene10666(-2.11740475364),gene10683(1.21942311609),gene10915(1.6802370341),gene10983(1.01865706495),gene11060(-1.05355064743),gene11085(1.07524443446),gene11107(1.31436868953),gene11137(2.68175325131),gene11255(1.35024316576),gene1126(-1.39551639603),…	LOC552699(1.01457167617),LOC410371(1.60240512908),LOC552711(1.92258165816),LOC551053(2.14738044337),LOC412949(-1.28228056503),LOC410710(1.1263970177),LOC412934(-2.11740475364),LOC409715(1.21942311609),GluCl(1.6802370341),LOC726867(1.01865706495),LOC410507(-1.05355064743),LOC408462(1.07524443446),LOC551766(1.31436868953),LOC410532(2.68175325131),LOC410567(1.35024316576),LOC412081(-1.39551639603),L…
GO:0017171	molecular function	serine hydrolase activity	8.53e-08	36/1185	65/6025	1.5e-10	gene10272(-5.06660454359),gene10425(-6.92098839322),gene10426(-4.39173106041),gene10504(4.92329556667),gene10505(2.93179192801),gene10545(1.6697626465),gene11156(-8.19051761001),gene11643(1.62857514092),gene11655(-2.62642188477),gene12627(-3.3316952957),gene13408(3.99154969071),gene13539(1.25550459497),gene1421(-4.51877327961),gene1498(2.35363802708),gene215(-1.42511578889),gene2725(-1.7109812157…	LOC410402(-5.06660454359),LOC409826(-6.92098839322),LOC409827(-4.39173106041),LOC726352(4.92329556667),LOC726329(2.93179192801),LOC410438(1.6697626465),LOC410526(-8.19051761001),LOC410627(1.62857514092),LOC410624(-2.62642188477),LOC726554(-3.3316952957),LOC727587(3.99154969071),LOC102656663(1.25550459497),LOC724145(-4.51877327961),LOC725154(2.35363802708),LOC408618(-1.42511578889),LOC725894(-1.71…
GO:0015078	molecular function	proton transmembrane transporter activity	2.14469e-07	35/1185	64/6025	4.4e-10	gene10263(2.14738044337),gene11107(1.31436868953),gene11281(1.39037387367),gene11503(2.65894413441),gene11573(1.3341838899),gene12674(1.01478005046),gene13105(1.14125160487),gene1311(3.75416338582),gene13233(1.29986746952),gene13459(2.35381712717),gene14062(1.00361247672),gene14063(1.45329630557),gene14065(1.0401087856),gene1535(2.02125594334),gene1536(1.72774883584),gene2221(6.88096790125),gene2…	LOC551053(2.14738044337),LOC551766(1.31436868953),LOC410557(1.39037387367),LOC413517(2.65894413441),LOC551721(1.3341838899),LOC552720(1.01478005046),LOC412396(1.14125160487),LOC413575(3.75416338582),LOC551936(1.29986746952),LOC100577994(2.35381712717),COX1(1.00361247672),COX2(1.45329630557),ATP6(1.0401087856),LOC410780(2.02125594334),LOC102655961(1.72774883584),LOC410870(6.88096790125),LOC410820(…
GO:0015075	molecular function	ion transmembrane transporter activity	5.5445e-07	124/1185	386/6025	1.3e-09	gene10070(1.60240512908),gene10076(1.92258165816),gene10263(2.14738044337),gene1039(-1.28228056503),gene1053(1.1263970177),gene10666(-2.11740475364),gene10683(1.21942311609),gene10915(1.6802370341),gene10983(1.01865706495),gene11060(-1.05355064743),gene11085(1.07524443446),gene11107(1.31436868953),gene11137(2.68175325131),gene11255(1.35024316576),gene1126(-1.39551639603),gene11281(1.39037387367),…	LOC410371(1.60240512908),LOC552711(1.92258165816),LOC551053(2.14738044337),LOC412949(-1.28228056503),LOC410710(1.1263970177),LOC412934(-2.11740475364),LOC409715(1.21942311609),GluCl(1.6802370341),LOC726867(1.01865706495),LOC410507(-1.05355064743),LOC408462(1.07524443446),LOC551766(1.31436868953),LOC410532(2.68175325131),LOC410567(1.35024316576),LOC412081(-1.39551639603),LOC410557(1.39037387367),L…
GO:0015318	molecular function	inorganic molecular entity transmembrane transporter activity	1.1942e-06	115/1185	355/6025	3.2e-09	gene10070(1.60240512908),gene10076(1.92258165816),gene10263(2.14738044337),gene1039(-1.28228056503),gene1053(1.1263970177),gene10666(-2.11740475364),gene10683(1.21942311609),gene10915(1.6802370341),gene10983(1.01865706495),gene11060(-1.05355064743),gene11085(1.07524443446),gene11107(1.31436868953),gene11137(2.68175325131),gene11255(1.35024316576),gene1126(-1.39551639603),gene11281(1.39037387367),…	LOC410371(1.60240512908),LOC552711(1.92258165816),LOC551053(2.14738044337),LOC412949(-1.28228056503),LOC410710(1.1263970177),LOC412934(-2.11740475364),LOC409715(1.21942311609),GluCl(1.6802370341),LOC726867(1.01865706495),LOC410507(-1.05355064743),LOC408462(1.07524443446),LOC551766(1.31436868953),LOC410532(2.68175325131),LOC410567(1.35024316576),LOC412081(-1.39551639603),LOC410557(1.39037387367),L…
GO:0004252	molecular function	serine-type endopeptidase activity	1.1942e-06	28/1185	48/6025	3.5e-09	gene10272(-5.06660454359),gene10425(-6.92098839322),gene10426(-4.39173106041),gene10504(4.92329556667),gene10505(2.93179192801),gene10545(1.6697626465),gene11156(-8.19051761001),gene11655(-2.62642188477),gene13408(3.99154969071),gene13539(1.25550459497),gene1421(-4.51877327961),gene1498(2.35363802708),gene215(-1.42511578889),gene2725(-1.71098121579),gene3532(4.74994831826),gene3708(1.44844242251)…	LOC410402(-5.06660454359),LOC409826(-6.92098839322),LOC409827(-4.39173106041),LOC726352(4.92329556667),LOC726329(2.93179192801),LOC410438(1.6697626465),LOC410526(-8.19051761001),LOC410624(-2.62642188477),LOC727587(3.99154969071),LOC102656663(1.25550459497),LOC724145(-4.51877327961),LOC725154(2.35363802708),LOC408618(-1.42511578889),LOC725894(-1.71098121579),LOC550671(4.74994831826),LOC724971(1.44…
GO:0009055	molecular function	electron transfer activity	2.3884e-06	29/1185	52/6025	7.7e-09	gene1044(1.35334572824),gene11283(1.60173097752),gene11967(-1.18633041993),gene12041(1.2232130036),gene12080(1.75794269482),gene12462(2.04861458177),gene13105(1.14125160487),gene1318(2.7498841189),gene13280(1.45580542364),gene1336(1.97995010532),gene14062(1.00361247672),gene14063(1.45329630557),gene14072(1.5282333673),gene1764(1.52021319998),gene2044(1.63604539362),gene2709(1.37175051446),gene315…	LOC410022(1.35334572824),LOC552671(1.60173097752),LOC409712(-1.18633041993),LOC412231(1.2232130036),LOC413891(1.75794269482),LOC725566(2.04861458177),LOC412396(1.14125160487),LOC552128(2.7498841189),LOC409793(1.45580542364),Uqcr11(1.97995010532),COX1(1.00361247672),COX2(1.45329630557),CYTB(1.5282333673),LOC552105(1.52021319998),LOC726747(1.63604539362),LOC411411(1.37175051446),LOC550667(1.7426609…
GO:0008010	molecular function	structural constituent of chitin-based larval cuticle	1.16577e-05	15/1185	19/6025	4.1e-08	gene11300(-3.46761970968),gene12465(-10.1238297837),gene12585(-8.23769380648),gene3634(-3.32552948558),gene3635(-2.24754380563),gene5100(-3.01520998808),gene5104(4.40831264387),gene566(-4.57437732362),gene6762(-5.21497230777),gene7199(-8.069256458),gene7200(-1.65580916254),gene7201(-7.68477343127),gene7204(-15.8699879271),gene7769(-10.2108949024),gene7770(-5.35051131271)	LOC107963969(-3.46761970968),LOC409176(-10.1238297837),LOC726995(-8.23769380648),LOC725547(-3.32552948558),CPR27(-2.24754380563),CPR28(-3.01520998808),CPR13(4.40831264387),LOC726451(-4.57437732362),CPR6(-5.21497230777),LOC100576916(-8.069256458),LOC552685(-1.65580916254),LOC102655502(-7.68477343127),LOC725804(-15.8699879271),LOC100579047(-10.2108949024),CPR11(-5.35051131271)
GO:0015077	molecular function	monovalent inorganic cation transmembrane transporter activity	3.67446e-05	57/1185	151/6025	1.4e-07	gene10263(2.14738044337),gene10666(-2.11740475364),gene11085(1.07524443446),gene11107(1.31436868953),gene11137(2.68175325131),gene1126(-1.39551639603),gene11281(1.39037387367),gene11503(2.65894413441),gene11573(1.3341838899),gene1175(-3.98504627001),gene1258(1.63254717323),gene12674(1.01478005046),gene13056(-4.84427998646),gene13105(1.14125160487),gene1311(3.75416338582),gene13233(1.29986746952),…	LOC551053(2.14738044337),LOC412934(-2.11740475364),LOC408462(1.07524443446),LOC551766(1.31436868953),LOC410532(2.68175325131),LOC412081(-1.39551639603),LOC410557(1.39037387367),LOC413517(2.65894413441),LOC551721(1.3341838899),LOC725457(-3.98504627001),LOC409792(1.63254717323),LOC552720(1.01478005046),LOC100576919(-4.84427998646),LOC412396(1.14125160487),LOC413575(3.75416338582),LOC551936(1.299867…
GO:0008061	molecular function	chitin binding	9.50486e-05	15/1185	21/6025	3.9e-07	gene10758(-3.22474408959),gene12465(-10.1238297837),gene13328(1.10791600051),gene3184(-2.35023002572),gene3235(-1.57317153986),gene3297(-3.98174140036),gene4194(6.02234478266),gene5531(-1.72809421079),gene5784(-3.62308043378),gene6234(3.93270581354),gene7110(-2.32954523909),gene7120(1.08335610564),gene8583(-2.75353716679),gene9282(-2.96547875192),gene9727(-3.7661440188)	LOC413481(-3.22474408959),LOC409176(-10.1238297837),LOC724987(1.10791600051),Cpap3-c(-2.35023002572),Cpap3-b(-1.57317153986),LOC724382(-3.98174140036),LOC413705(6.02234478266),LOC551600(-1.72809421079),LOC725813(-3.62308043378),LOC100577156(3.93270581354),LOC413679(-2.32954523909),LOC413324(1.08335610564),LOC552276(-2.75353716679),LOC551323(-2.96547875192),LOC412273(-3.7661440188)
GO:0022890	molecular function	inorganic cation transmembrane transporter activity	0.000100085	80/1185	243/6025	4.4e-07	gene10070(1.60240512908),gene10263(2.14738044337),gene1053(1.1263970177),gene10666(-2.11740475364),gene10983(1.01865706495),gene11085(1.07524443446),gene11107(1.31436868953),gene11137(2.68175325131),gene11255(1.35024316576),gene1126(-1.39551639603),gene11281(1.39037387367),gene11503(2.65894413441),gene11573(1.3341838899),gene11713(3.91579284596),gene11714(3.95564451873),gene1175(-3.98504627001),g…	LOC410371(1.60240512908),LOC551053(2.14738044337),LOC410710(1.1263970177),LOC412934(-2.11740475364),LOC726867(1.01865706495),LOC408462(1.07524443446),LOC551766(1.31436868953),LOC410532(2.68175325131),LOC410567(1.35024316576),LOC412081(-1.39551639603),LOC410557(1.39037387367),LOC413517(2.65894413441),LOC551721(1.3341838899),LOC409631(3.91579284596),LOC725232(3.95564451873),LOC725457(-3.98504627001…
GO:0005215	molecular function	transporter activity	0.00010236	156/1185	559/6025	4.8e-07	gene10042(1.01457167617),gene10070(1.60240512908),gene10076(1.92258165816),gene10263(2.14738044337),gene1039(-1.28228056503),gene10459(1.5816396945),gene1053(1.1263970177),gene10666(-2.11740475364),gene10683(1.21942311609),gene10915(1.6802370341),gene10983(1.01865706495),gene11060(-1.05355064743),gene11085(1.07524443446),gene11107(1.31436868953),gene11137(2.68175325131),gene11255(1.35024316576),g…	LOC552699(1.01457167617),LOC410371(1.60240512908),LOC552711(1.92258165816),LOC551053(2.14738044337),LOC412949(-1.28228056503),LOC552354(1.5816396945),LOC410710(1.1263970177),LOC412934(-2.11740475364),LOC409715(1.21942311609),GluCl(1.6802370341),LOC726867(1.01865706495),LOC410507(-1.05355064743),LOC408462(1.07524443446),LOC551766(1.31436868953),LOC410532(2.68175325131),LOC410567(1.35024316576),LOC…
GO:0015291	molecular function	secondary active transmembrane transporter activity	0.000106374	40/1185	96/6025	5.3e-07	gene10263(2.14738044337),gene11060(-1.05355064743),gene11137(2.68175325131),gene1126(-1.39551639603),gene11503(2.65894413441),gene1258(1.63254717323),gene12613(1.31893688011),gene1311(3.75416338582),gene13233(1.29986746952),gene13250(1.53727345732),gene13459(2.35381712717),gene1535(2.02125594334),gene1536(1.72774883584),gene1634(1.28511271277),gene2763(3.58356037113),gene332(3.47456626249),gene38…	LOC551053(2.14738044337),LOC410507(-1.05355064743),LOC410532(2.68175325131),LOC412081(-1.39551639603),LOC413517(2.65894413441),LOC409792(1.63254717323),LOC100577806(1.31893688011),LOC413575(3.75416338582),LOC551936(1.29986746952),LOC102655983(1.53727345732),LOC100577994(2.35381712717),LOC410780(2.02125594334),LOC102655961(1.72774883584),LOC413551(1.28511271277),LOC410114(3.58356037113),LOC552240(…
GO:0016614	molecular function	oxidoreductase activity, acting on CH-OH group of donors	0.000284333	31/1185	69/6025	1.5e-06	gene10054(2.37804894375),gene10414(3.15256680704),gene12010(1.47762095169),gene12041(1.2232130036),gene1318(2.7498841189),gene13595(7.31345650802),gene13626(-1.06808062794),gene13892(2.10822849537),gene13929(2.40154235444),gene1964(1.20824615487),gene2445(-1.04027516517),gene2515(2.18104669297),gene3380(-1.09733852385),gene391(4.68240207744),gene392(2.54988906419),gene4061(-1.32322330176),gene523…	LOC410042(2.37804894375),LOC410432(3.15256680704),LOC409682(1.47762095169),LOC412231(1.2232130036),LOC552128(2.7498841189),LOC727367(7.31345650802),LOC727584(-1.06808062794),LOC102653887(2.10822849537),LOC724677(2.40154235444),LOC725325(1.20824615487),LOC409087(-1.04027516517),LOC408650(2.18104669297),LOC551775(-1.09733852385),LOC724721(4.68240207744),LOC412458(2.54988906419),LOC412442(-1.3232233…
GO:0008324	molecular function	cation transmembrane transporter activity	0.000287326	84/1185	266/6025	1.6e-06	gene10070(1.60240512908),gene10263(2.14738044337),gene1053(1.1263970177),gene10666(-2.11740475364),gene10983(1.01865706495),gene11085(1.07524443446),gene11107(1.31436868953),gene11137(2.68175325131),gene11255(1.35024316576),gene1126(-1.39551639603),gene11281(1.39037387367),gene11503(2.65894413441),gene11573(1.3341838899),gene11713(3.91579284596),gene11714(3.95564451873),gene1175(-3.98504627001),g…	LOC410371(1.60240512908),LOC551053(2.14738044337),LOC410710(1.1263970177),LOC412934(-2.11740475364),LOC726867(1.01865706495),LOC408462(1.07524443446),LOC551766(1.31436868953),LOC410532(2.68175325131),LOC410567(1.35024316576),LOC412081(-1.39551639603),LOC410557(1.39037387367),LOC413517(2.65894413441),LOC551721(1.3341838899),LOC409631(3.91579284596),LOC725232(3.95564451873),LOC725457(-3.98504627001…
GO:0022804	molecular function	active transmembrane transporter activity	0.000454933	59/1185	171/6025	2.8e-06	gene10070(1.60240512908),gene10263(2.14738044337),gene10983(1.01865706495),gene11060(-1.05355064743),gene11107(1.31436868953),gene11137(2.68175325131),gene1126(-1.39551639603),gene11503(2.65894413441),gene11573(1.3341838899),gene1258(1.63254717323),gene12613(1.31893688011),gene12674(1.01478005046),gene1311(3.75416338582),gene13233(1.29986746952),gene13250(1.53727345732),gene13459(2.35381712717),g…	LOC410371(1.60240512908),LOC551053(2.14738044337),LOC726867(1.01865706495),LOC410507(-1.05355064743),LOC551766(1.31436868953),LOC410532(2.68175325131),LOC412081(-1.39551639603),LOC413517(2.65894413441),LOC551721(1.3341838899),LOC409792(1.63254717323),LOC100577806(1.31893688011),LOC552720(1.01478005046),LOC413575(3.75416338582),LOC551936(1.29986746952),LOC102655983(1.53727345732),LOC100577994(2.35…
GO:0030246	molecular function	carbohydrate binding	0.000454933	28/1185	61/6025	2.8e-06	gene10133(-1.80552476075),gene11358(1.6676820429),gene11580(2.65703417204),gene12139(2.8925783224),gene12622(-6.41583239163),gene12850(-4.28740832631),gene12932(1.56530510076),gene13233(1.29986746952),gene1964(1.20824615487),gene2480(1.60124647199),gene3473(-1.00506468202),gene364(1.58946630741),gene375(1.22184738784),gene3948(-1.33545658246),gene4602(-1.92995954802),gene6178(-1.57474565032),gene…	LOC100578121(-1.80552476075),LOC551005(1.6676820429),LOC724295(2.65703417204),LOC552328(2.8925783224),LOC551905(-6.41583239163),LOC552154(-4.28740832631),LOC727168(1.56530510076),LOC551936(1.29986746952),LOC725325(1.20824615487),LOC550804(1.60124647199),LOC725269(-1.00506468202),LOC551154(1.58946630741),LOC413867(1.22184738784),LOC725169(-1.33545658246),LOC411829(-1.92995954802),LOC411213(-1.5747…
GO:0008137	molecular function	NADH dehydrogenase (ubiquinone) activity	0.000608226	17/1185	29/6025	4.1e-06	gene12035(1.28211143297),gene12080(1.75794269482),gene12553(1.00835141979),gene12746(1.1339784157),gene13052(1.59755716204),gene13280(1.45580542364),gene14067(1.80808652106),gene14068(1.36841793835),gene14069(1.02864842938),gene1577(1.52313219745),gene2709(1.37175051446),gene4875(1.6466454252),gene5797(1.76238012355),gene6406(1.98183421708),gene6533(1.70178142726),gene7356(1.8002441662),gene9285(…	LOC551078(1.28211143297),LOC413891(1.75794269482),Ndufs1(1.00835141979),LOC727599(1.1339784157),LOC727049(1.59755716204),LOC409793(1.45580542364),ND3(1.80808652106),ND5(1.36841793835),ND4(1.02864842938),LOC727199(1.52313219745),LOC411411(1.37175051446),LOC413014(1.6466454252),LOC551660(1.76238012355),LOC408909(1.98183421708),LOC551866(1.70178142726),LOC409586(1.8002441662),LOC408367(2.03378118086)
GO:0050136	molecular function	NADH dehydrogenase (quinone) activity	0.000608226	17/1185	29/6025	4.1e-06	gene12035(1.28211143297),gene12080(1.75794269482),gene12553(1.00835141979),gene12746(1.1339784157),gene13052(1.59755716204),gene13280(1.45580542364),gene14067(1.80808652106),gene14068(1.36841793835),gene14069(1.02864842938),gene1577(1.52313219745),gene2709(1.37175051446),gene4875(1.6466454252),gene5797(1.76238012355),gene6406(1.98183421708),gene6533(1.70178142726),gene7356(1.8002441662),gene9285(…	LOC551078(1.28211143297),LOC413891(1.75794269482),Ndufs1(1.00835141979),LOC727599(1.1339784157),LOC727049(1.59755716204),LOC409793(1.45580542364),ND3(1.80808652106),ND5(1.36841793835),ND4(1.02864842938),LOC727199(1.52313219745),LOC411411(1.37175051446),LOC413014(1.6466454252),LOC551660(1.76238012355),LOC408909(1.98183421708),LOC551866(1.70178142726),LOC409586(1.8002441662),LOC408367(2.03378118086)
GO:0048037	molecular function	cofactor binding	0.00100938	56/1185	164/6025	7.1e-06	gene10127(-1.01557657838),gene1026(2.07619729478),gene10604(1.15051586446),gene10862(1.92620029219),gene10983(1.01865706495),gene11116(1.732000998),gene1125(-1.03946124048),gene11404(-1.23358208721),gene11449(-1.1016663952),gene11917(2.82944111181),gene12057(1.71327898638),gene12276(1.08760042627),gene12462(2.04861458177),gene12481(-1.1616502732),gene12553(1.00835141979),gene14052(1.34633489131),…	LOC412460(-1.01557657838),LOC408587(2.07619729478),LOC409066(1.15051586446),LOC408446(1.92620029219),LOC726867(1.01865706495),LOC409549(1.732000998),LOC726218(-1.03946124048),LOC409485(-1.23358208721),LOC552757(-1.1016663952),LOC410582(2.82944111181),LOC552616(1.71327898638),LOC551039(1.08760042627),LOC725566(2.04861458177),LOC410638(-1.1616502732),Ndufs1(1.00835141979),LOC551937(1.34633489131),C…
GO:0016655	molecular function	oxidoreductase activity, acting on NAD(P)H, quinone or similar compound as acceptor	0.00106454	17/1185	30/6025	7.8e-06	gene12035(1.28211143297),gene12080(1.75794269482),gene12553(1.00835141979),gene12746(1.1339784157),gene13052(1.59755716204),gene13280(1.45580542364),gene14067(1.80808652106),gene14068(1.36841793835),gene14069(1.02864842938),gene1577(1.52313219745),gene2709(1.37175051446),gene4875(1.6466454252),gene5797(1.76238012355),gene6406(1.98183421708),gene6533(1.70178142726),gene7356(1.8002441662),gene9285(…	LOC551078(1.28211143297),LOC413891(1.75794269482),Ndufs1(1.00835141979),LOC727599(1.1339784157),LOC727049(1.59755716204),LOC409793(1.45580542364),ND3(1.80808652106),ND5(1.36841793835),ND4(1.02864842938),LOC727199(1.52313219745),LOC411411(1.37175051446),LOC413014(1.6466454252),LOC551660(1.76238012355),LOC408909(1.98183421708),LOC551866(1.70178142726),LOC409586(1.8002441662),LOC408367(2.03378118086)
GO:0008509	molecular function	anion transmembrane transporter activity	0.00115483	56/1185	165/6025	8.8e-06	gene10076(1.92258165816),gene10683(1.21942311609),gene10915(1.6802370341),gene11060(-1.05355064743),gene11503(2.65894413441),gene12120(-2.7551362201),gene1258(1.63254717323),gene12613(1.31893688011),gene12864(-2.02045210096),gene13121(-1.86662468445),gene13162(3.91244585706),gene13190(1.57791278815),gene13250(1.53727345732),gene13406(1.53443007803),gene13443(1.77019941743),gene13459(2.35381712717…	LOC552711(1.92258165816),LOC409715(1.21942311609),GluCl(1.6802370341),LOC410507(-1.05355064743),LOC413517(2.65894413441),LOC551080(-2.7551362201),LOC409792(1.63254717323),LOC100577806(1.31893688011),LOC726755(-2.02045210096),LOC726755(-1.86662468445),LOC551782(3.91244585706),LOC411811(1.57791278815),LOC102655983(1.53727345732),LOC552368(1.53443007803),LOC727248(1.77019941743),LOC100577994(2.35381…
GO:0003824	molecular function	catalytic activity	0.00290652	599/1185	2724/6025	2.3e-05	gene10028(6.00899171873),gene10042(1.01457167617),gene10054(2.37804894375),gene10070(1.60240512908),gene10098(2.01695601926),gene1011(3.38723166485),gene10127(-1.01557657838),gene10146(-1.17814288415),gene10148(1.12728505789),gene10149(3.45942001918),gene10174(1.70654790281),gene10190(2.46945308026),gene10230(1.04736423257),gene10254(-1.19561528788),gene1026(2.07619729478),gene10265(-2.0192572269…	LOC726471(6.00899171873),LOC552699(1.01457167617),LOC410042(2.37804894375),LOC410371(1.60240512908),LOC552286(2.01695601926),LOC100576414(3.38723166485),LOC412460(-1.01557657838),LOC410380(-1.17814288415),LOC410379(1.12728505789),CYP6AQ1(3.45942001918),LOC410393(1.70654790281),LOC410059(2.46945308026),LOC410385(1.04736423257),LOC726524(-1.19561528788),LOC408587(2.07619729478),LOC552686(-2.0192572…
GO:0003954	molecular function	NADH dehydrogenase activity	0.00304643	17/1185	32/6025	2.5e-05	gene12035(1.28211143297),gene12080(1.75794269482),gene12553(1.00835141979),gene12746(1.1339784157),gene13052(1.59755716204),gene13280(1.45580542364),gene14067(1.80808652106),gene14068(1.36841793835),gene14069(1.02864842938),gene1577(1.52313219745),gene2709(1.37175051446),gene4875(1.6466454252),gene5797(1.76238012355),gene6406(1.98183421708),gene6533(1.70178142726),gene7356(1.8002441662),gene9285(…	LOC551078(1.28211143297),LOC413891(1.75794269482),Ndufs1(1.00835141979),LOC727599(1.1339784157),LOC727049(1.59755716204),LOC409793(1.45580542364),ND3(1.80808652106),ND5(1.36841793835),ND4(1.02864842938),LOC727199(1.52313219745),LOC411411(1.37175051446),LOC413014(1.6466454252),LOC551660(1.76238012355),LOC408909(1.98183421708),LOC551866(1.70178142726),LOC409586(1.8002441662),LOC408367(2.03378118086)
GO:0004568	molecular function	chitinase activity	0.00458855	10/1185	14/6025	3.9e-05	gene10758(-3.22474408959),gene13328(1.10791600051),gene4194(6.02234478266),gene5531(-1.72809421079),gene5784(-3.62308043378),gene6234(3.93270581354),gene7120(1.08335610564),gene8583(-2.75353716679),gene9282(-2.96547875192),gene9727(-3.7661440188)	LOC413481(-3.22474408959),LOC724987(1.10791600051),LOC413705(6.02234478266),LOC551600(-1.72809421079),LOC725813(-3.62308043378),LOC100577156(3.93270581354),LOC413324(1.08335610564),LOC552276(-2.75353716679),LOC551323(-2.96547875192),LOC412273(-3.7661440188)
GO:0016616	molecular function	oxidoreductase activity, acting on the CH-OH group of donors, NAD or NADP as acceptor	0.00591413	25/1185	59/6025	5.2e-05	gene10054(2.37804894375),gene10414(3.15256680704),gene12010(1.47762095169),gene12041(1.2232130036),gene1318(2.7498841189),gene13626(-1.06808062794),gene13892(2.10822849537),gene13929(2.40154235444),gene1964(1.20824615487),gene2445(-1.04027516517),gene2515(2.18104669297),gene3380(-1.09733852385),gene391(4.68240207744),gene392(2.54988906419),gene4061(-1.32322330176),gene5235(2.3455109635),gene5610(…	LOC410042(2.37804894375),LOC410432(3.15256680704),LOC409682(1.47762095169),LOC412231(1.2232130036),LOC552128(2.7498841189),LOC727584(-1.06808062794),LOC102653887(2.10822849537),LOC724677(2.40154235444),LOC725325(1.20824615487),LOC409087(-1.04027516517),LOC408650(2.18104669297),LOC551775(-1.09733852385),LOC724721(4.68240207744),LOC412458(2.54988906419),LOC412442(-1.32322330176),LOC409292(2.3455109…
GO:0016651	molecular function	oxidoreductase activity, acting on NAD(P)H	0.00792465	25/1185	60/6025	7.2e-05	gene12035(1.28211143297),gene12041(1.2232130036),gene12080(1.75794269482),gene12086(1.73659434205),gene12276(1.08760042627),gene12553(1.00835141979),gene12746(1.1339784157),gene13052(1.59755716204),gene13280(1.45580542364),gene14067(1.80808652106),gene14068(1.36841793835),gene14069(1.02864842938),gene1577(1.52313219745),gene2515(2.18104669297),gene2709(1.37175051446),gene2805(-2.86911866739),gene…	LOC551078(1.28211143297),LOC412231(1.2232130036),LOC413891(1.75794269482),LOC411576(1.73659434205),LOC551039(1.08760042627),Ndufs1(1.00835141979),LOC727599(1.1339784157),LOC727049(1.59755716204),LOC409793(1.45580542364),ND3(1.80808652106),ND5(1.36841793835),ND4(1.02864842938),LOC727199(1.52313219745),LOC408650(2.18104669297),LOC411411(1.37175051446),LOC551970(-2.86911866739),LOC410936(1.111755864…
GO:0019842	molecular function	vitamin binding	0.0117287	17/1185	35/6025	0.00011	gene10127(-1.01557657838),gene1026(2.07619729478),gene10604(1.15051586446),gene11879(3.88954871528),gene11880(4.89787012485),gene11917(2.82944111181),gene12481(-1.1616502732),gene13174(1.76181890636),gene14052(1.34633489131),gene2480(1.60124647199),gene3517(1.9644547277),gene6583(1.16838526782),gene6962(-1.79781248235),gene7628(1.84273873803),gene8529(3.23756160227),gene9017(-1.56634249204),gene9…	LOC412460(-1.01557657838),LOC408587(2.07619729478),LOC409066(1.15051586446),Lop1(3.88954871528),Lop2(4.89787012485),LOC410582(2.82944111181),LOC410638(-1.1616502732),Uvop(1.76181890636),LOC551937(1.34633489131),LOC550804(1.60124647199),LOC408817(1.9644547277),LOC409196(1.16838526782),LOC100578909(-1.79781248235),LOC409267(1.84273873803),LOC408286(3.23756160227),LOC411796(-1.56634249204),LOC413678…
GO:0048018	molecular function	receptor ligand activity	0.0134412	20/1185	45/6025	0.00013	gene10226(1.34342748901),gene1152(-1.19669589494),gene12566(-2.16502221055),gene1265(-1.30781373234),gene1267(-2.4075878473),gene2338(1.01946688011),gene2514(-2.20223541451),gene2521(-1.00685534203),gene3066(1.8255432746),gene3628(3.69337338761),gene3749(3.72312346297),gene3838(1.3385941288),gene4423(-2.87986961618),gene4666(-1.06177062066),gene5185(1.62602230503),gene6065(1.01662068039),gene6706…	LOC100578548(1.34342748901),LOC551529(-1.19669589494),LOC724270(-2.16502221055),LOC413502(-1.30781373234),LOC413500(-2.4075878473),LOC408666(1.01946688011),LOC726375(-2.20223541451),LOC726478(-1.00685534203),LOC413829(1.8255432746),LOC100576163(3.69337338761),LOC100578460(3.72312346297),LOC413141(1.3385941288),LOC411086(-2.87986961618),LOC100576413(-1.06177062066),Pban(1.62602230503),Tk(1.0166206…
GO:0015144	molecular function	carbohydrate transmembrane transporter activity	0.013648	9/1185	13/6025	0.00014	gene10263(2.14738044337),gene1311(3.75416338582),gene13233(1.29986746952),gene2763(3.58356037113),gene3836(8.80512739984),gene4832(1.19406764727),gene649(1.56260990362),gene7142(-1.02514892599),gene9650(-1.01491539809)	LOC551053(2.14738044337),LOC413575(3.75416338582),LOC551936(1.29986746952),LOC410114(3.58356037113),LOC102655622(8.80512739984),LOC409141(1.19406764727),LOC726505(1.56260990362),LOC551553(-1.02514892599),LOC724998(-1.01491539809)
GO:0051119	molecular function	sugar transmembrane transporter activity	0.013648	9/1185	13/6025	0.00014	gene10263(2.14738044337),gene1311(3.75416338582),gene13233(1.29986746952),gene2763(3.58356037113),gene3836(8.80512739984),gene4832(1.19406764727),gene649(1.56260990362),gene7142(-1.02514892599),gene9650(-1.01491539809)	LOC551053(2.14738044337),LOC413575(3.75416338582),LOC551936(1.29986746952),LOC410114(3.58356037113),LOC102655622(8.80512739984),LOC409141(1.19406764727),LOC726505(1.56260990362),LOC551553(-1.02514892599),LOC724998(-1.01491539809)
GO:0005402	molecular function	carbohydrate:cation symporter activity	0.0184432	8/1185	11/6025	0.0002	gene10263(2.14738044337),gene1311(3.75416338582),gene13233(1.29986746952),gene2763(3.58356037113),gene3836(8.80512739984),gene649(1.56260990362),gene7142(-1.02514892599),gene9650(-1.01491539809)	LOC551053(2.14738044337),LOC413575(3.75416338582),LOC551936(1.29986746952),LOC410114(3.58356037113),LOC102655622(8.80512739984),LOC726505(1.56260990362),LOC551553(-1.02514892599),LOC724998(-1.01491539809)
GO:0015145	molecular function	monosaccharide transmembrane transporter activity	0.0184432	8/1185	11/6025	0.0002	gene10263(2.14738044337),gene1311(3.75416338582),gene13233(1.29986746952),gene2763(3.58356037113),gene3836(8.80512739984),gene649(1.56260990362),gene7142(-1.02514892599),gene9650(-1.01491539809)	LOC551053(2.14738044337),LOC413575(3.75416338582),LOC551936(1.29986746952),LOC410114(3.58356037113),LOC102655622(8.80512739984),LOC726505(1.56260990362),LOC551553(-1.02514892599),LOC724998(-1.01491539809)
GO:0015293	molecular function	symporter activity	0.0209969	21/1185	50/6025	0.00024	gene10263(2.14738044337),gene11137(2.68175325131),gene1126(-1.39551639603),gene11503(2.65894413441),gene1258(1.63254717323),gene1311(3.75416338582),gene13233(1.29986746952),gene2763(3.58356037113),gene332(3.47456626249),gene3836(8.80512739984),gene3983(1.33384559237),gene4954(1.39897744346),gene504(3.66567793962),gene548(3.67312586296),gene549(2.7108089138),gene550(3.46748845715),gene552(-2.43376…	LOC551053(2.14738044337),LOC410532(2.68175325131),LOC412081(-1.39551639603),LOC413517(2.65894413441),LOC409792(1.63254717323),LOC413575(3.75416338582),LOC551936(1.29986746952),LOC410114(3.58356037113),LOC552240(3.47456626249),LOC102655622(8.80512739984),LOC408769(1.33384559237),LOC411181(1.39897744346),Dat(3.66567793962),LOC725456(3.67312586296),LOC725420(2.7108089138),LOC102654427(3.46748845715)…
GO:0015294	molecular function	solute:cation symporter activity	0.0209969	21/1185	50/6025	0.00024	gene10263(2.14738044337),gene11137(2.68175325131),gene1126(-1.39551639603),gene11503(2.65894413441),gene1258(1.63254717323),gene1311(3.75416338582),gene13233(1.29986746952),gene2763(3.58356037113),gene332(3.47456626249),gene3836(8.80512739984),gene3983(1.33384559237),gene4954(1.39897744346),gene504(3.66567793962),gene548(3.67312586296),gene549(2.7108089138),gene550(3.46748845715),gene552(-2.43376…	LOC551053(2.14738044337),LOC410532(2.68175325131),LOC412081(-1.39551639603),LOC413517(2.65894413441),LOC409792(1.63254717323),LOC413575(3.75416338582),LOC551936(1.29986746952),LOC410114(3.58356037113),LOC552240(3.47456626249),LOC102655622(8.80512739984),LOC408769(1.33384559237),LOC411181(1.39897744346),Dat(3.66567793962),LOC725456(3.67312586296),LOC725420(2.7108089138),LOC102654427(3.46748845715)…
GO:0030170	molecular function	pyridoxal phosphate binding	0.0216371	11/1185	19/6025	0.00026	gene10127(-1.01557657838),gene1026(2.07619729478),gene10604(1.15051586446),gene11917(2.82944111181),gene12481(-1.1616502732),gene14052(1.34633489131),gene3517(1.9644547277),gene6583(1.16838526782),gene7628(1.84273873803),gene9017(-1.56634249204),gene929(2.83220755103)	LOC412460(-1.01557657838),LOC408587(2.07619729478),LOC409066(1.15051586446),LOC410582(2.82944111181),LOC410638(-1.1616502732),LOC551937(1.34633489131),LOC408817(1.9644547277),LOC409196(1.16838526782),LOC409267(1.84273873803),LOC411796(-1.56634249204),LOC413678(2.83220755103)
GO:0070279	molecular function	vitamin B6 binding	0.0216371	11/1185	19/6025	0.00026	gene10127(-1.01557657838),gene1026(2.07619729478),gene10604(1.15051586446),gene11917(2.82944111181),gene12481(-1.1616502732),gene14052(1.34633489131),gene3517(1.9644547277),gene6583(1.16838526782),gene7628(1.84273873803),gene9017(-1.56634249204),gene929(2.83220755103)	LOC412460(-1.01557657838),LOC408587(2.07619729478),LOC409066(1.15051586446),LOC410582(2.82944111181),LOC410638(-1.1616502732),LOC551937(1.34633489131),LOC408817(1.9644547277),LOC409196(1.16838526782),LOC409267(1.84273873803),LOC411796(-1.56634249204),LOC413678(2.83220755103)
GO:0008121	molecular function	ubiquinol-cytochrome-c reductase activity	0.0222177	7/1185	9/6025	0.00028	gene1044(1.35334572824),gene11283(1.60173097752),gene1336(1.97995010532),gene14072(1.5282333673),gene2044(1.63604539362),gene4962(1.87670207544),gene8111(2.02063953619)	LOC410022(1.35334572824),LOC552671(1.60173097752),Uqcr11(1.97995010532),CYTB(1.5282333673),LOC726747(1.63604539362),LOC411183(1.87670207544),LOC551757(2.02063953619)
GO:0016681	molecular function	oxidoreductase activity, acting on diphenols and related substances as donors, cytochrome as accepto...	0.0222177	7/1185	9/6025	0.00028	gene1044(1.35334572824),gene11283(1.60173097752),gene1336(1.97995010532),gene14072(1.5282333673),gene2044(1.63604539362),gene4962(1.87670207544),gene8111(2.02063953619)	LOC410022(1.35334572824),LOC552671(1.60173097752),Uqcr11(1.97995010532),CYTB(1.5282333673),LOC726747(1.63604539362),LOC411183(1.87670207544),LOC551757(2.02063953619)
GO:0008020	molecular function	G-protein coupled photoreceptor activity	0.0224882	5/1185	5/6025	0.00029	gene11261(3.86161218464),gene11879(3.88954871528),gene11880(4.89787012485),gene13174(1.76181890636),gene5212(1.42446706177)	Blop(3.86161218464),Lop1(3.88954871528),Lop2(4.89787012485),Uvop(1.76181890636),LOC411692(1.42446706177)
GO:0008514	molecular function	organic anion transmembrane transporter activity	0.0235049	40/1185	121/6025	0.00031	gene10683(1.21942311609),gene11060(-1.05355064743),gene12120(-2.7551362201),gene1258(1.63254717323),gene12613(1.31893688011),gene13162(3.91244585706),gene13250(1.53727345732),gene13406(1.53443007803),gene13609(1.35385853645),gene13671(1.6435192301),gene1634(1.28511271277),gene2014(2.13631339927),gene2763(3.58356037113),gene3647(-1.06819371173),gene3983(1.33384559237),gene4954(1.39897744346),gene5…	LOC409715(1.21942311609),LOC410507(-1.05355064743),LOC551080(-2.7551362201),LOC409792(1.63254717323),LOC100577806(1.31893688011),LOC551782(3.91244585706),LOC102655983(1.53727345732),LOC552368(1.53443007803),LOC552136(1.35385853645),LOC100576171(1.6435192301),LOC413551(1.28511271277),LOC413186(2.13631339927),LOC410114(3.58356037113),LOC413117(-1.06819371173),LOC408769(1.33384559237),LOC411181(1.39…
GO:0015108	molecular function	chloride transmembrane transporter activity	0.0239566	21/1185	51/6025	0.00033	gene10076(1.92258165816),gene10915(1.6802370341),gene11060(-1.05355064743),gene1258(1.63254717323),gene12613(1.31893688011),gene12864(-2.02045210096),gene13121(-1.86662468445),gene13162(3.91244585706),gene13250(1.53727345732),gene13443(1.77019941743),gene13459(2.35381712717),gene1535(2.02125594334),gene1536(1.72774883584),gene2301(4.30617235184),gene2401(1.53837035814),gene332(3.47456626249),gene…	LOC552711(1.92258165816),GluCl(1.6802370341),LOC410507(-1.05355064743),LOC409792(1.63254717323),LOC100577806(1.31893688011),LOC726755(-2.02045210096),LOC726755(-1.86662468445),LOC551782(3.91244585706),LOC102655983(1.53727345732),LOC727248(1.77019941743),LOC100577994(2.35381712717),LOC410780(2.02125594334),LOC102655961(1.72774883584),LOC726393(4.30617235184),LOC411764(1.53837035814),LOC552240(3.47…
GO:0047875	molecular function	ecdysone oxidase activity	0.0239566	6/1185	7/6025	0.00033	gene13595(7.31345650802),gene524(3.1950250343),gene611(4.68398001421),gene613(6.8130301791),gene614(2.1930257463),gene6250(-2.20396304226)	LOC727367(7.31345650802),LOC552425(3.1950250343),LOC410733(4.68398001421),LOC408603(6.8130301791),LOC410734(2.1930257463),LOC102656570(-2.20396304226)
GO:0008237	molecular function	metallopeptidase activity	0.0362525	24/1185	63/6025	0.00051	gene10146(-1.17814288415),gene10230(1.04736423257),gene1044(1.35334572824),gene10506(-7.21733344687),gene10567(1.18345497397),gene11184(1.58833184963),gene11232(1.06198884549),gene11283(1.60173097752),gene1243(-1.61954091856),gene12627(-3.3316952957),gene12637(1.01799914102),gene13973(-1.27807340903),gene1661(1.5269053219),gene3521(-5.2114684328),gene467(-1.96208019791),gene5000(4.30831564111),ge…	LOC410380(-1.17814288415),LOC410385(1.04736423257),LOC410022(1.35334572824),LOC410452(-7.21733344687),LOC411396(1.18345497397),LOC724879(1.58833184963),LOC408500(1.06198884549),LOC552671(1.60173097752),LOC552096(-1.61954091856),LOC726554(-3.3316952957),LOC552175(1.01799914102),LOC102656898(-1.27807340903),LOC412263(1.5269053219),LOC552078(-5.2114684328),LOC409383(-1.96208019791),LOC724308(4.30831…
