# Supplementary material for: Salivary Cystatin-L2-like of Varroa destructor Causes Lower Metabolism Activity and Abnormal Development in Apis mellifera Pupae
Source: Animals (Basel). 2023 Nov 27;13(23):3660. doi: 10.3390/ani13233660 (PMC10705198; doi:10.3390/ani13233660)
Supplement: Supplementary file 1 [file animals-13-03660-s001.zip › Table S4 KEGG enrichment of the different expressed genes from the pupae bees between the Cys200 group and the PBS group.xlsx]

## Sheet: KEGG enrichment
id	Description		Significant	Annotated	Pvalue	Qvalue	Signi_id	Signi_symbol
ko00190	Oxidative phosphorylation	11.9957	55/571	105/3011	4.67e-15	1.01e-12	gene11283(1.60173097752),gene12746(1.1339784157),gene4185(1.03771135058),gene7356(1.8002441662),gene4962(1.87670207544),gene2989(2.8718256149),gene3157(1.74266094893),gene12351(2.1922858875),gene8950(1.85084808207),gene6533(1.70178142726),gene656(1.48380402821),gene4608(1.37176408389),gene11281(1.39037387367),gene2709(1.37175051446),gene13105(1.14125160487),gene11674(1.14298450823),gene14069(1.02…	LOC552671(1.60173097752),LOC727599(1.1339784157),LOC411892(1.03771135058),LOC409586(1.8002441662),LOC411183(1.87670207544),LOC551169(2.8718256149),LOC550667(1.74266094893),LOC552610(2.1922858875),LOC100302106(1.85084808207),LOC551866(1.70178142726),LOC409114(1.48380402821),LOC408837(1.37176408389),LOC410557(1.39037387367),LOC411411(1.37175051446),LOC412396(1.14125160487),LOC551861(1.14298450823),…
ko01200	Carbon metabolism	8.53462	49/571	104/3011	2.71e-11	2.92e-09	gene13929(2.40154235444),gene2989(2.8718256149),gene451(-2.49012571132),gene58(-2.4593927096),gene1964(1.20824615487),gene3157(1.74266094893),gene929(2.83220755103),gene1125(-1.03946124048),gene8505(1.5893780029),gene10320(2.91571675146),gene4176(5.05435300971),gene5532(1.26131028454),gene11358(1.6676820429),gene10192(1.12869702057),gene10190(2.46945308026),gene3772(2.36228354662),gene3543(2.6735…	LOC724677(2.40154235444),LOC551169(2.8718256149),Pcl(-2.49012571132),LOC408567(-2.4593927096),LOC725325(1.20824615487),LOC550667(1.74266094893),LOC413678(2.83220755103),LOC726218(-1.03946124048),LOC724724(1.5893780029),LOC726838(2.91571675146),LOC552771(5.05435300971),LOC551631(1.26131028454),LOC551005(1.6676820429),LOC552712(1.12869702057),LOC410059(2.46945308026),LOC552007(2.36228354662),LOC408…
ko04512	ECM-receptor interaction	4.80134	15/571	21/3011	2.19e-07	1.58e-05	gene10179(-1.32431471294),gene634(2.1973793566),gene3679(4.09673351306),gene12474(-1.44157596749),gene12472(-1.59382018265),gene5096(-2.65604040583),gene13883(-1.7906830602),gene9366(1.97696868292),gene12539(-1.83614559144),gene6562(2.43645621608),gene9151(-1.17322078673),gene4242(-1.80629103579),gene3969(-7.19858898973),gene13704(-1.82331557498),gene8754(-1.02113292911)	LOC408393(-1.32431471294),LOC409924(2.1973793566),LOC724429(4.09673351306),LOC408552(-1.44157596749),LOC408551(-1.59382018265),LOC409448(-2.65604040583),LOC100576978(-1.7906830602),LOC100576742(1.97696868292),LOC726736(-1.83614559144),LOC726871(2.43645621608),LOC406097(-1.17322078673),LOC408826(-1.80629103579),LOC410038(-7.19858898973),LOC727440(-1.82331557498),LOC409474(-1.02113292911)
ko01212	Fatty acid metabolism	4.52724	21/571	38/3011	5.51e-07	2.97e-05	gene13297(3.63768450133),gene10652(1.01417981666),gene58(-2.4593927096),gene13295(1.96489089616),gene7873(3.34763827289),gene11967(-1.18633041993),gene12589(1.06765821726),gene10098(2.01695601926),gene7641(-1.61362096022),gene1260(1.60188195636),gene1263(9.17210322694),gene1125(-1.03946124048),gene1692(-1.57071204864),gene11449(-1.1016663952),gene3380(-1.09733852385),gene5610(2.93255239748),gene6…	LOC552176(3.63768450133),LOC412541(1.01417981666),LOC408567(-2.4593927096),LOC412166(1.96489089616),LOC412815(3.34763827289),LOC409712(-1.18633041993),LOC551527(1.06765821726),LOC552286(2.01695601926),LOC412025(-1.61362096022),LOC727333(1.60188195636),LOC107966059(9.17210322694),LOC726218(-1.03946124048),LOC550695(-1.57071204864),LOC552757(-1.1016663952),LOC551775(-1.09733852385),LOC725258(2.9325…
ko04260	Cardiac muscle contraction	4.21112	20/571	37/3011	1.66e-06	6.15e-05	gene11283(1.60173097752),gene4962(1.87670207544),gene12351(2.1922858875),gene4608(1.37176408389),gene13105(1.14125160487),gene8111(2.02063953619),gene14060(2.26947237941),gene14066(1.29016249008),gene3987(2.24939913539),gene7631(1.65254118448),gene2262(1.53402602352),gene3025(1.77920712505),gene14072(1.5282333673),gene14062(1.00361247672),gene14063(1.45329630557),gene1336(1.97995010532),gene2044(…	LOC552671(1.60173097752),LOC411183(1.87670207544),LOC552610(2.1922858875),LOC408837(1.37176408389),LOC412396(1.14125160487),LOC551757(2.02063953619),LOC725843(2.26947237941),COX3(1.29016249008),LOC551541(2.24939913539),Cox6b1(1.65254118448),LOC408680(1.53402602352),LOC726042(1.77920712505),CYTB(1.5282333673),COX1(1.00361247672),COX2(1.45329630557),Uqcr11(1.97995010532),LOC726747(1.63604539362),LO…
ko00020	Citrate cycle (TCA cycle)	4.21112	21/571	40/3011	1.71e-06	6.15e-05	gene13929(2.40154235444),gene2989(2.8718256149),gene451(-2.49012571132),gene3157(1.74266094893),gene10320(2.91571675146),gene5532(1.26131028454),gene10190(2.46945308026),gene12922(1.5639280514),gene8529(3.23756160227),gene5970(1.60407692771),gene9364(1.47838053183),gene12276(1.08760042627),gene10162(2.0160101761),gene11404(-1.23358208721),gene12462(2.04861458177),gene10862(1.92620029219),gene1146…	LOC724677(2.40154235444),LOC551169(2.8718256149),Pcl(-2.49012571132),LOC550667(1.74266094893),LOC726838(2.91571675146),LOC551631(1.26131028454),LOC410059(2.46945308026),LOC551103(1.5639280514),LOC408286(3.23756160227),LOC408950(1.60407692771),LOC100576646(1.47838053183),LOC551039(1.08760042627),LOC410396(2.0160101761),LOC409485(-1.23358208721),LOC725566(2.04861458177),LOC408446(1.92620029219),LOC…
ko01230	Biosynthesis of amino acids	4.16304	29/571	66/3011	2.23e-06	6.87e-05	gene451(-2.49012571132),gene8505(1.5893780029),gene13368(1.64099665878),gene13344(4.46727912329),gene12475(4.54132523084),gene10190(2.46945308026),gene3772(2.36228354662),gene9017(-1.56634249204),gene6583(1.16838526782),gene4710(-1.33589761349),gene5639(1.85285424898),gene1036(1.34804945168),gene12086(1.73659434205),gene10162(2.0160101761),gene8404(2.32056384483),gene11404(-1.23358208721),gene101…	Pcl(-2.49012571132),LOC724724(1.5893780029),LOC727342(1.64099665878),LOC551404(4.46727912329),LOC725204(4.54132523084),LOC410059(2.46945308026),LOC552007(2.36228354662),LOC411796(-1.56634249204),LOC409196(1.16838526782),LOC409058(-1.33589761349),GlnS(1.85285424898),LOC412948(1.34804945168),LOC411576(1.73659434205),LOC410396(2.0160101761),LOC410122(2.32056384483),LOC409485(-1.23358208721),LOC41246…
ko00500	Starch and sucrose metabolism	3.89631	18/571	33/3011	4.71e-06	0.000126966	gene5042(3.91796962866),gene5069(8.04975133326),gene7331(-1.44446493054),gene12139(2.8925783224),gene7628(1.84273873803),gene3867(4.30801642913),gene4996(3.00686207467),gene11358(1.6676820429),gene13267(2.80361998281),gene3543(2.67351859029),gene6800(6.97216649771),gene10621(1.9983593147),gene9130(1.39191023435),gene9131(3.32245235308),gene10864(1.88587259897),gene12932(1.56530510076),gene7211(1.…	LOC725017(3.91796962866),Hbg3(8.04975133326),LOC409814(-1.44446493054),LOC552328(2.8925783224),LOC409267(1.84273873803),LOC408788(4.30801642913),LOC408867(3.00686207467),LOC551005(1.6676820429),LOC107965837(2.80361998281),LOC408818(2.67351859029),Hbg2(6.97216649771),LOC406114(1.9983593147),LOC727593(1.39191023435),LOC107965199(3.32245235308),LOC410484(1.88587259897),LOC727168(1.56530510076),LOC41…
ko00630	Glyoxylate and dicarboxylate metabolism	3.24671	16/571	30/3011	2.36e-05	0.000566611	gene13929(2.40154235444),gene451(-2.49012571132),gene929(2.83220755103),gene1125(-1.03946124048),gene13368(1.64099665878),gene10320(2.91571675146),gene4176(5.05435300971),gene12380(1.75743400835),gene10190(2.46945308026),gene5970(1.60407692771),gene9017(-1.56634249204),gene5639(1.85285424898),gene12276(1.08760042627),gene11404(-1.23358208721),gene395(2.19217071292),gene10862(1.92620029219)	LOC724677(2.40154235444),Pcl(-2.49012571132),LOC413678(2.83220755103),LOC726218(-1.03946124048),LOC727342(1.64099665878),LOC726838(2.91571675146),LOC552771(5.05435300971),LOC102654610(1.75743400835),LOC410059(2.46945308026),LOC408950(1.60407692771),LOC411796(-1.56634249204),GlnS(1.85285424898),LOC551039(1.08760042627),LOC409485(-1.23358208721),LOC410071(2.19217071292),LOC408446(1.92620029219)
ko00010	Glycolysis / Gluconeogenesis	3.03637	21/571	47/3011	4.26e-05	0.000919669	gene12267(1.34993031128),gene8505(1.5893780029),gene6436(-3.71000741245),gene6437(-3.73089090516),gene5532(1.26131028454),gene11358(1.6676820429),gene3772(2.36228354662),gene3543(2.67351859029),gene12922(1.5639280514),gene9364(1.47838053183),gene12086(1.73659434205),gene12276(1.08760042627),gene8404(2.32056384483),gene9195(-1.91510517832),gene446(2.42922694602),gene448(1.15140949848),gene2519(2.4…	LOC408559(1.34993031128),LOC724724(1.5893780029),LOC411188(-3.71000741245),LOC411187(-3.73089090516),LOC551631(1.26131028454),LOC551005(1.6676820429),LOC552007(2.36228354662),LOC408818(2.67351859029),LOC551103(1.5639280514),LOC100576646(1.47838053183),LOC411576(1.73659434205),LOC551039(1.08760042627),LOC410122(2.32056384483),LOC726225(-1.91510517832),LOC550785(2.42922694602),LOC725455(1.151409498…
ko01040	Biosynthesis of unsaturated fatty acids	2.53589	10/571	16/3011	0.000148413	0.00291144	gene13297(3.63768450133),gene13295(1.96489089616),gene12589(1.06765821726),gene1260(1.60188195636),gene1263(9.17210322694),gene11449(-1.1016663952),gene5610(2.93255239748),gene12587(1.22131191648),gene9239(-1.01391612739),gene12782(1.84857814796)	LOC552176(3.63768450133),LOC412166(1.96489089616),LOC551527(1.06765821726),LOC727333(1.60188195636),LOC107966059(9.17210322694),LOC552757(-1.1016663952),LOC725258(2.93255239748),LOC552417(1.22131191648),LOC410325(-1.01391612739),LOC725031(1.84857814796)
ko04922	Glucagon signaling pathway	2.51993	21/571	51/3011	0.000180612	0.00302045	gene10385(3.08622978849),gene13245(1.33175587643),gene10098(2.01695601926),gene12139(2.8925783224),gene1692(-1.57071204864),gene7628(1.84273873803),gene6436(-3.71000741245),gene6437(-3.73089090516),gene1734(1.47968754771),gene178(1.82297214783),gene3772(2.36228354662),gene12922(1.5639280514),gene249(2.05063194139),gene250(1.92893179706),gene13428(1.85495584282),gene7610(2.38136443699),gene5737(1.…	LOC552209(3.08622978849),LOC413736(1.33175587643),LOC552286(2.01695601926),LOC552328(2.8925783224),LOC550695(-1.57071204864),LOC409267(1.84273873803),LOC411188(-3.71000741245),LOC411187(-3.73089090516),LOC724471(1.47968754771),LOC550706(1.82297214783),LOC552007(2.36228354662),LOC551103(1.5639280514),LOC725560(2.05063194139),LOC107963991(1.92893179706),LOC102656544(1.85495584282),LOC552216(2.38136…
ko04745	Phototransduction - fly	2.51993	15/571	31/3011	0.000181963	0.00302045	gene10385(3.08622978849),gene7330(1.01130229104),gene1269(1.20775636763),gene1734(1.47968754771),gene11713(3.91579284596),gene11714(3.95564451873),gene6966(1.9520243869),gene13422(4.00559051166),gene4792(1.66048899149),gene1728(1.15947714353),gene4829(-4.19064626291),gene4828(-2.13429963396),gene8570(4.55770721924),gene7789(1.57196352627),gene10967(1.68300066687)	LOC552209(3.08622978849),LOC413197(1.01130229104),LOC409937(1.20775636763),LOC724471(1.47968754771),LOC409631(3.91579284596),LOC725232(3.95564451873),LOC551950(1.9520243869),LOC102656343(4.00559051166),LOC724608(1.66048899149),LOC726798(1.15947714353),LOC725404(-4.19064626291),LOC410075(-2.13429963396),LOC550791(4.55770721924),LOC408996(1.57196352627),LOC410489(1.68300066687)
ko00260	Glycine, serine and threonine metabolism	2.13077	14/571	30/3011	0.000480091	0.0073999	gene523(1.24522906542),gene613(6.8130301791),gene929(2.83220755103),gene9017(-1.56634249204),gene4710(-1.33589761349),gene526(-8.14103883849),gene12276(1.08760042627),gene4465(7.35279550827),gene4466(3.44068618291),gene10414(3.15256680704),gene10127(-1.01557657838),gene9583(-1.72274958358),gene11399(1.75572405752),gene13595(7.31345650802)	LOC410747(1.24522906542),LOC408603(6.8130301791),LOC413678(2.83220755103),LOC411796(-1.56634249204),LOC409058(-1.33589761349),LOC552457(-8.14103883849),LOC551039(1.08760042627),LOC406081(7.35279550827),LOC551044(3.44068618291),LOC410432(3.15256680704),LOC412460(-1.01557657838),LOC552832(-1.72274958358),LOC552736(1.75572405752),LOC727367(7.31345650802)
ko00710	Carbon fixation in photosynthetic organisms	1.86085	11/571	22/3011	0.00095765	0.0137767	gene13929(2.40154235444),gene10320(2.91571675146),gene5970(1.60407692771),gene6583(1.16838526782),gene12086(1.73659434205),gene8404(2.32056384483),gene446(2.42922694602),gene448(1.15140949848),gene11483(1.04534862423),gene2480(1.60124647199),gene12010(1.47762095169)	LOC724677(2.40154235444),LOC726838(2.91571675146),LOC408950(1.60407692771),LOC409196(1.16838526782),LOC411576(1.73659434205),LOC410122(2.32056384483),LOC550785(2.42922694602),LOC725455(1.15140949848),LOC727622(1.04534862423),LOC550804(1.60124647199),LOC409682(1.47762095169)
ko00620	Pyruvate metabolism	1.75153	15/571	36/3011	0.00131388	0.0177201	gene13929(2.40154235444),gene12267(1.34993031128),gene10098(2.01695601926),gene1125(-1.03946124048),gene10320(2.91571675146),gene6436(-3.71000741245),gene6437(-3.73089090516),gene5532(1.26131028454),gene3772(2.36228354662),gene12922(1.5639280514),gene5970(1.60407692771),gene9364(1.47838053183),gene12276(1.08760042627),gene12010(1.47762095169),gene2519(2.45695988453)	LOC724677(2.40154235444),LOC408559(1.34993031128),LOC552286(2.01695601926),LOC726218(-1.03946124048),LOC726838(2.91571675146),LOC411188(-3.71000741245),LOC411187(-3.73089090516),LOC551631(1.26131028454),LOC552007(2.36228354662),LOC551103(1.5639280514),LOC408950(1.60407692771),LOC100576646(1.47838053183),LOC551039(1.08760042627),LOC409682(1.47762095169),PDHB(2.45695988453)
ko00030	Pentose phosphate pathway	1.71283	11/571	23/3011	0.00152614	0.019372	gene1964(1.20824615487),gene8505(1.5893780029),gene459(-2.46459072584),gene10192(1.12869702057),gene522(-2.51615954111),gene446(2.42922694602),gene448(1.15140949848),gene7009(1.49249353835),gene375(1.22184738784),gene2480(1.60124647199),gene364(1.58946630741)	LOC725325(1.20824615487),LOC724724(1.5893780029),LOC100576547(-2.46459072584),LOC552712(1.12869702057),LOC552395(-2.51615954111),LOC550785(2.42922694602),LOC725455(1.15140949848),LOC413627(1.49249353835),LOC413867(1.22184738784),LOC550804(1.60124647199),LOC551154(1.58946630741)
ko00520	Amino sugar and nucleotide sugar metabolism	1.55744	17/571	45/3011	0.002311	0.0277049	gene4194(6.02234478266),gene385(-1.07156804262),gene5531(-1.72809421079),gene13968(-3.47773633836),gene11358(1.6676820429),gene3543(2.67351859029),gene3738(1.06940483607),gene8719(-1.0452482662),gene9676(-3.72301271582),gene9727(-3.7661440188),gene7609(-2.36738710221),gene10758(-3.22474408959),gene6234(3.93270581354),gene2926(1.11175586402),gene7211(1.59012248848),gene7705(2.4301944927),gene364(1…	LOC413705(6.02234478266),LOC409520(-1.07156804262),LOC551600(-1.72809421079),LOC102656714(-3.47773633836),LOC551005(1.6676820429),LOC408818(2.67351859029),LOC725646(1.06940483607),LOC725539(-1.0452482662),LOC409759(-3.72301271582),LOC412273(-3.7661440188),LOC725178(-2.36738710221),LOC413481(-3.22474408959),LOC100577156(3.93270581354),LOC410936(1.11175586402),LOC412069(1.59012248848),LOC726818(2.4…
ko04152	AMPK signaling pathway	1.48986	21/571	61/3011	0.00285014	0.03237	gene13297(3.63768450133),gene13295(1.96489089616),gene7873(3.34763827289),gene12589(1.06765821726),gene8009(1.04549565339),gene10098(2.01695601926),gene12139(2.8925783224),gene1260(1.60188195636),gene1263(9.17210322694),gene1692(-1.57071204864),gene8505(1.5893780029),gene6130(1.24703041167),gene1645(1.16990133507),gene8351(1.39243797413),gene6462(-1.97651708165),gene9723(1.06735865025),gene12587(…	LOC552176(3.63768450133),LOC412166(1.96489089616),LOC412815(3.34763827289),LOC551527(1.06765821726),LOC410241(1.04549565339),LOC552286(2.01695601926),LOC552328(2.8925783224),LOC727333(1.60188195636),LOC107966059(9.17210322694),LOC550695(-1.57071204864),LOC724724(1.5893780029),LOC727091(1.24703041167),LOC409036(1.16990133507),LOC412914(1.39243797413),LOC411959(-1.97651708165),LOC409574(1.067358650…
ko00071	Fatty acid degradation	1.42519	11/571	25/3011	0.00348181	0.0375669	gene10652(1.01417981666),gene12267(1.34993031128),gene58(-2.4593927096),gene11967(-1.18633041993),gene7641(-1.61362096022),gene1125(-1.03946124048),gene1692(-1.57071204864),gene11449(-1.1016663952),gene3380(-1.09733852385),gene9239(-1.01391612739),gene8556(-1.05237432207)	LOC412541(1.01417981666),LOC408559(1.34993031128),LOC408567(-2.4593927096),LOC409712(-1.18633041993),LOC412025(-1.61362096022),LOC726218(-1.03946124048),LOC550695(-1.57071204864),LOC552757(-1.1016663952),LOC551775(-1.09733852385),LOC410325(-1.01391612739),LOC408291(-1.05237432207)
ko01210	2-Oxocarboxylic acid metabolism	1.3575	9/571	19/3011	0.00447606	0.0439039	gene451(-2.49012571132),gene10190(2.46945308026),gene6583(1.16838526782),gene10162(2.0160101761),gene11404(-1.23358208721),gene10862(1.92620029219),gene11483(1.04534862423),gene1318(2.7498841189),gene5235(2.3455109635)	Pcl(-2.49012571132),LOC410059(2.46945308026),LOC409196(1.16838526782),LOC410396(2.0160101761),LOC409485(-1.23358208721),LOC408446(1.92620029219),LOC727622(1.04534862423),LOC552128(2.7498841189),LOC409292(2.3455109635)
ko02020	Two-component system	1.3575	9/571	19/3011	0.00447606	0.0439039	gene2524(1.25411570592),gene4962(1.87670207544),gene8687(2.52326879322),gene10174(1.70654790281),gene1125(-1.03946124048),gene13368(1.64099665878),gene5639(1.85285424898),gene8679(3.54090089817),gene14072(1.5282333673)	LOC551687(1.25411570592),LOC411183(1.87670207544),CytC(2.52326879322),LOC410393(1.70654790281),LOC726218(-1.03946124048),LOC727342(1.64099665878),GlnS(1.85285424898),LOC724543(3.54090089817),CYTB(1.5282333673)
ko00140	Steroid hormone biosynthesis	1.35058	6/571	10/3011	0.00475463	0.0446086	gene5042(3.91796962866),gene3867(4.30801642913),gene329(-1.99293141132),gene5610(2.93255239748),gene9130(1.39191023435),gene9131(3.32245235308)	LOC725017(3.91796962866),LOC408788(4.30801642913),LOC102656812(-1.99293141132),LOC725258(2.93255239748),LOC727593(1.39191023435),LOC107965199(3.32245235308)
